# Supplementary material for: Differences in gene expression profiles in early and late stage rhodesiense HAT individuals in Malawi
Source: PLoS Negl Trop Dis. 2023 Dec 6;17(12):e0011803. doi: 10.1371/journal.pntd.0011803 (PMC10727365; doi:10.1371/journal.pntd.0011803)
Supplement: S1 File — (XLSX) [file pntd.0011803.s011.xlsx]

## Sheet: Significant DEG in Stage 1
Gene Name	Gene ID	Log2 Fold Change	padj	Gene Type	Gene Description
BMP6	ENSG00000153162	4.36689	2.072e-34	protein_coding	bone morphogenetic protein 6 [Source:HGNC Symbol;Acc:HGNC:1073]
ENOSF1	ENSG00000132199	3.94023	5.08183e-34	protein_coding	enolase superfamily member 1 [Source:HGNC Symbol;Acc:HGNC:30365]
EXOSC9	ENSG00000123737	2.85752	5.4615e-22	protein_coding	exosome component 9 [Source:HGNC Symbol;Acc:HGNC:9137]
IGHM	ENSG00000211899	6.01386	2.20946e-20	IG_C_gene	immunoglobulin heavy constant mu [Source:HGNC Symbol;Acc:HGNC:5541]
AC009570.2	ENSG00000286848	3.94604	2.20946e-20	lncRNA	novel transcript
TYMSOS	ENSG00000176912	4.00472	2.49776e-20	lncRNA	TYMS opposite strand [Source:HGNC Symbol;Acc:HGNC:29553]
SMARCB1	ENSG00000099956	3.65222	2.75162e-20	protein_coding	SWI/SNF related, matrix associated, actin dependent regulator of chromatin, subfamily b, member 1 [Source:HGNC Symbol;Acc:HGNC:11103]
LCORL	ENSG00000178177	3.02515	1.5125e-19	protein_coding	ligand dependent nuclear receptor corepressor like [Source:HGNC Symbol;Acc:HGNC:30776]
AC099850.4	ENSG00000265415	3.11739	4.15834e-19	lncRNA	novel transcript, antisense to PRR11
AL157871.4	ENSG00000258666	2.83428	4.44595e-19	lncRNA	novel transcript, antisense to WARS
EMC9	ENSG00000100908	2.06427	4.63798e-19	protein_coding	ER membrane protein complex subunit 9 [Source:HGNC Symbol;Acc:HGNC:20273]
AC092069.1	ENSG00000267458	2.4661	1.23459e-18	lncRNA	novel transcript, antisense to CALR
AC099063.1	ENSG00000237568	2.68152	3.94549e-18	lncRNA	novel transcript
AC009902.2	ENSG00000254027	2.691	9.88419e-17	lncRNA	novel transcript
C12orf73	ENSG00000204954	2.76469	1.14442e-15	protein_coding	chromosome 12 open reading frame 73 [Source:HGNC Symbol;Acc:HGNC:34450]
IFI16	ENSG00000163565	2.09706	1.47412e-15	protein_coding	interferon gamma inducible protein 16 [Source:HGNC Symbol;Acc:HGNC:5395]
H1-5	ENSG00000184357	4.09718	1.3818e-14	protein_coding	H1.5 linker histone, cluster member [Source:HGNC Symbol;Acc:HGNC:4719]
LIPM	ENSG00000173239	3.84298	1.3818e-14	protein_coding	lipase family member M [Source:HGNC Symbol;Acc:HGNC:23455]
DTNB	ENSG00000138101	2.75636	1.3818e-14	protein_coding	dystrobrevin beta [Source:HGNC Symbol;Acc:HGNC:3058]
AL162253.2	ENSG00000286162	1.96518	1.67251e-14	lncRNA	novel transcript
ATP6V1C2	ENSG00000143882	1.97139	2.00973e-14	protein_coding	ATPase H+ transporting V1 subunit C2 [Source:HGNC Symbol;Acc:HGNC:18264]
SNX32	ENSG00000172803	1.54571	3.18298e-14	protein_coding	sorting nexin 32 [Source:HGNC Symbol;Acc:HGNC:26423]
IGKC	ENSG00000211592	5.51048	6.62482e-14	IG_C_gene	immunoglobulin kappa constant [Source:HGNC Symbol;Acc:HGNC:5716]
TECPR1	ENSG00000205356	3.25353	7.46851e-13	protein_coding	tectonin beta-propeller repeat containing 1 [Source:HGNC Symbol;Acc:HGNC:22214]
AC123768.5	ENSG00000285948	2.02115	1.16284e-12	lncRNA	novel transcript, antisense to ARHGAP11A
MNDA	ENSG00000163563	3.54088	1.56719e-12	protein_coding	myeloid cell nuclear differentiation antigen [Source:HGNC Symbol;Acc:HGNC:7183]
AL122035.2	ENSG00000272909	2.32614	1.76305e-12	lncRNA	novel transcript, antisense to MTHFD1
AC084398.2	ENSG00000257202	1.91043	2.39745e-12	lncRNA	novel transcript, antisense to DRAM1
AL158055.1	ENSG00000226530	-1.89935	2.86653e-12	lncRNA	novel transcript
AC011603.3	ENSG00000258017	2.20869	4.30977e-12	lncRNA	novel transcript, antisense to TUBA1B
INTS8	ENSG00000164941	2.23693	8.41681e-12	protein_coding	integrator complex subunit 8 [Source:HGNC Symbol;Acc:HGNC:26048]
ZNF529-AS1	ENSG00000233527	-1.30015	9.28613e-12	lncRNA	ZNF529 antisense RNA 1 [Source:HGNC Symbol;Acc:HGNC:51275]
AC023593.1	ENSG00000285600	2.36777	1.01773e-11	lncRNA	Novel transcript, antisense to MCM2
IGHG1	ENSG00000211896	4.07763	1.03508e-11	IG_C_gene	immunoglobulin heavy constant gamma 1 (G1m marker) [Source:HGNC Symbol;Acc:HGNC:5525]
AP003392.3	ENSG00000255114	2.27365	1.13152e-11	lncRNA	novel transcript, antisense to HYOU1
IL21-AS1	ENSG00000227145	3.80081	1.29963e-11	lncRNA	IL21 antisense RNA 1 [Source:HGNC Symbol;Acc:HGNC:40299]
ACE2	ENSG00000130234	2.9686	1.3563e-11	protein_coding	angiotensin I converting enzyme 2 [Source:HGNC Symbol;Acc:HGNC:13557]
RNY1	ENSG00000201098	4.15133	2.05133e-11	misc_RNA	RNA, Ro60-associated Y1 [Source:HGNC Symbol;Acc:HGNC:10242]
JCHAIN	ENSG00000132465	5.36614	2.50821e-11	protein_coding	joining chain of multimeric IgA and IgM [Source:HGNC Symbol;Acc:HGNC:5713]
CSRP3-AS1	ENSG00000255308	3.34829	2.50821e-11	lncRNA	CSRP3 and E2F8 antisense RNA 1 [Source:HGNC Symbol;Acc:HGNC:54183]
AC021242.3	ENSG00000272267	-0.847689	2.50821e-11	lncRNA	novel transcript, antisense to TNKS
AC021097.1	ENSG00000272661	2.40682	3.29575e-11	lncRNA	novel transcript, antisense to SMARCD3
PKMYT1	ENSG00000127564	2.28061	3.35996e-11	protein_coding	protein kinase, membrane associated tyrosine/threonine 1 [Source:HGNC Symbol;Acc:HGNC:29650]
AC145207.4	ENSG00000263585	3.91413	3.69215e-11	lncRNA	novel transcript, antisense PYCR1
CALR	ENSG00000179218	3.4069	5.64648e-11	protein_coding	calreticulin [Source:HGNC Symbol;Acc:HGNC:1455]
AP000812.5	ENSG00000284922	1.72481	5.64648e-11	protein_coding	novel protein
SNX22	ENSG00000157734	2.19383	6.585e-11	protein_coding	sorting nexin 22 [Source:HGNC Symbol;Acc:HGNC:16315]
ALG1	ENSG00000033011	1.35824	9.71439e-11	protein_coding	ALG1 chitobiosyldiphosphodolichol beta-mannosyltransferase [Source:HGNC Symbol;Acc:HGNC:18294]
LYZ	ENSG00000090382	3.13543	1.03775e-10	protein_coding	lysozyme [Source:HGNC Symbol;Acc:HGNC:6740]
AC007182.1	ENSG00000224721	1.93693	1.03775e-10	lncRNA	novel transcript, antisense to FLVCR2
AC022211.3	ENSG00000263843	1.66934	1.08404e-10	lncRNA	novel transcript, antisense to SLC25A19
S100A9	ENSG00000163220	3.84006	1.21225e-10	protein_coding	S100 calcium binding protein A9 [Source:HGNC Symbol;Acc:HGNC:10499]
AC007262.2	ENSG00000284959	3.1523	1.48109e-10	lncRNA	novel transcript, antisense to TSHR
AC009630.2	ENSG00000253174	2.50816	2.07569e-10	lncRNA	novel transcript, antisense to GINS4
AC125611.3	ENSG00000258232	1.64186	2.18716e-10	lncRNA	novel transcript, antisense to TUBA1C
TMEM223	ENSG00000168569	1.22624	2.24208e-10	protein_coding	transmembrane protein 223 [Source:HGNC Symbol;Acc:HGNC:28464]
PRAMENP	ENSG00000197549	4.4154	2.28215e-10	transcribed_unprocessed_pseudogene	PRAME N-terminal like, pseudogene [Source:HGNC Symbol;Acc:HGNC:34302]
AL138789.1	ENSG00000233589	2.96935	3.35311e-10	lncRNA	novel transcript
RMND5B	ENSG00000145916	1.55427	3.52148e-10	protein_coding	required for meiotic nuclear division 5 homolog B [Source:HGNC Symbol;Acc:HGNC:26181]
SLC4A5	ENSG00000188687	1.50291	4.43884e-10	protein_coding	solute carrier family 4 member 5 [Source:HGNC Symbol;Acc:HGNC:18168]
EIF2AK1	ENSG00000086232	1.52176	4.64373e-10	protein_coding	eukaryotic translation initiation factor 2 alpha kinase 1 [Source:HGNC Symbol;Acc:HGNC:24921]
CAPN12	ENSG00000182472	1.44717	5.3789e-10	protein_coding	calpain 12 [Source:HGNC Symbol;Acc:HGNC:13249]
AC011405.1	ENSG00000249593	1.38047	6.18549e-10	lncRNA	novel transcript
PMS2P1	ENSG00000078319	-1.18486	6.18549e-10	unprocessed_pseudogene	PMS1 homolog 2, mismatch repair system component pseudogene 1 [Source:HGNC Symbol;Acc:HGNC:9123]
RAD9A	ENSG00000172613	1.70057	6.51912e-10	protein_coding	RAD9 checkpoint clamp component A [Source:HGNC Symbol;Acc:HGNC:9827]
AC009053.3	ENSG00000261079	-1.50332	7.33955e-10	lncRNA	novel transcript
IL21	ENSG00000138684	3.10877	7.83796e-10	protein_coding	interleukin 21 [Source:HGNC Symbol;Acc:HGNC:6005]
PSMB8-AS1	ENSG00000204261	1.20432	7.83796e-10	lncRNA	PSMB8 antisense RNA 1 (head to head) [Source:HGNC Symbol;Acc:HGNC:39758]
AC009560.4	ENSG00000287508	-2.28785	7.83796e-10	lncRNA	novel transcript, antisense to RORA
AL161452.1	ENSG00000226706	1.71446	7.96748e-10	lncRNA	novel transcript
AC027237.5	ENSG00000259426	3.12894	8.43175e-10	lncRNA	novel transcript, antisense to PAQR5
AC010501.2	ENSG00000271714	-1.85607	9.24172e-10	lncRNA	novel transcript, antisense to FAM169A
AC093512.1	ENSG00000274904	1.40708	9.8156e-10	lncRNA	novel transcript, antisense to ALDOA
CATSPER2P1	ENSG00000205771	1.37242	1.07947e-09	transcribed_unprocessed_pseudogene	cation channel sperm associated 2 pseudogene 1 [Source:HGNC Symbol;Acc:HGNC:31054]
AC006030.1	ENSG00000264324	1.84575	1.08973e-09	protein_coding	novel protein
PSMC3IP	ENSG00000131470	1.15292	1.08973e-09	protein_coding	PSMC3 interacting protein [Source:HGNC Symbol;Acc:HGNC:17928]
AC006064.4	ENSG00000269968	2.16143	1.0902e-09	lncRNA	novel transcript, antisense to GAPDH
LCP1	ENSG00000136167	2.93255	1.11893e-09	protein_coding	lymphocyte cytosolic protein 1 [Source:HGNC Symbol;Acc:HGNC:6528]
ACSBG1	ENSG00000103740	1.42008	1.11893e-09	protein_coding	acyl-CoA synthetase bubblegum family member 1 [Source:HGNC Symbol;Acc:HGNC:29567]
SLC12A5-AS1	ENSG00000204044	3.70629	1.27472e-09	lncRNA	SLC12A5 and MMP9 antisense RNA 1 [Source:HGNC Symbol;Acc:HGNC:53143]
AC011458.1	ENSG00000270402	-1.83542	1.31556e-09	processed_pseudogene	ankyrin repeat domain 26 (ANKRD26) pseudogene
STXBP5L	ENSG00000145087	3.12794	1.36486e-09	protein_coding	syntaxin binding protein 5 like [Source:HGNC Symbol;Acc:HGNC:30757]
ACOXL-AS1	ENSG00000204581	2.1978	1.48552e-09	lncRNA	ACOXL antisense RNA 1 [Source:HGNC Symbol;Acc:HGNC:41112]
EVA1C	ENSG00000166979	-1.80737	1.56776e-09	protein_coding	eva-1 homolog C [Source:HGNC Symbol;Acc:HGNC:13239]
RUSC1-AS1	ENSG00000225855	1.36355	1.60841e-09	lncRNA	RUSC1 antisense RNA 1 [Source:HGNC Symbol;Acc:HGNC:26680]
AC090617.3	ENSG00000262533	1.31039	1.70591e-09	lncRNA	novel transcript, antisense to DPH1 and OVCA2
PMS2P7	ENSG00000229018	-1.49072	1.83267e-09	unprocessed_pseudogene	PMS1 homolog 2, mismatch repair system component pseudogene 7 [Source:HGNC Symbol;Acc:HGNC:33515]
SRP14	ENSG00000140319	1.92717	1.9833e-09	protein_coding	signal recognition particle 14 [Source:HGNC Symbol;Acc:HGNC:11299]
VCAN-AS1	ENSG00000249835	1.77267	2.43221e-09	lncRNA	VCAN antisense RNA 1 [Source:HGNC Symbol;Acc:HGNC:40163]
EME1	ENSG00000154920	1.33309	2.43221e-09	protein_coding	essential meiotic structure-specific endonuclease 1 [Source:HGNC Symbol;Acc:HGNC:24965]
NOP9	ENSG00000196943	1.68983	3.11003e-09	protein_coding	NOP9 nucleolar protein [Source:HGNC Symbol;Acc:HGNC:19826]
PRKAR1A	ENSG00000108946	1.99664	3.77836e-09	protein_coding	protein kinase cAMP-dependent type I regulatory subunit alpha [Source:HGNC Symbol;Acc:HGNC:9388]
RPL19	ENSG00000108298	3.04731	4.09072e-09	protein_coding	ribosomal protein L19 [Source:HGNC Symbol;Acc:HGNC:10312]
SMIM10L1	ENSG00000256537	-1.10902	4.16155e-09	protein_coding	small integral membrane protein 10 like 1 [Source:HGNC Symbol;Acc:HGNC:49847]
AL023882.1	ENSG00000287855	-1.97128	4.50956e-09	lncRNA	novel transcript, antisense to LMF1
AL122035.1	ENSG00000258824	2.26615	4.62324e-09	lncRNA	novel transcript
H1-3	ENSG00000124575	2.61528	4.68878e-09	protein_coding	H1.3 linker histone, cluster member [Source:HGNC Symbol;Acc:HGNC:4717]
PLTP	ENSG00000100979	1.85587	5.41578e-09	protein_coding	phospholipid transfer protein [Source:HGNC Symbol;Acc:HGNC:9093]
MROH8	ENSG00000101353	1.36183	5.55747e-09	protein_coding	maestro heat like repeat family member 8 [Source:HGNC Symbol;Acc:HGNC:16125]
AL137186.2	ENSG00000232807	1.42171	5.78815e-09	lncRNA	novel transcript, antisense to FBXO18
EPB41L5	ENSG00000115109	2.46275	5.9771e-09	protein_coding	erythrocyte membrane protein band 4.1 like 5 [Source:HGNC Symbol;Acc:HGNC:19819]
VPS13A-AS1	ENSG00000232998	-1.16213	6.99585e-09	lncRNA	VPS13A antisense RNA 1 [Source:HGNC Symbol;Acc:HGNC:44167]
AC092718.2	ENSG00000260213	2.25372	8.11951e-09	lncRNA	novel transcript, antisense to CENPN
RBBP4	ENSG00000162521	2.70033	9.53861e-09	protein_coding	RB binding protein 4, chromatin remodeling factor [Source:HGNC Symbol;Acc:HGNC:9887]
AL359220.1	ENSG00000247287	-1.69978	1.10763e-08	lncRNA	novel transcript, antisense to PRKCH
PAQR4	ENSG00000162073	2.99113	1.1255e-08	protein_coding	progestin and adipoQ receptor family member 4 [Source:HGNC Symbol;Acc:HGNC:26386]
AC007318.3	ENSG00000273763	1.68528	1.31686e-08	transcribed_processed_pseudogene	marker of proliferation Ki-67 (MKI67) pseudogene
AL359955.1	ENSG00000197550	3.10327	1.39303e-08	unprocessed_pseudogene	zinc finger pseudogene
MGAM	ENSG00000257335	2.1889	1.39303e-08	protein_coding	maltase-glucoamylase [Source:HGNC Symbol;Acc:HGNC:7043]
AL662797.2	ENSG00000272540	1.67854	1.39303e-08	lncRNA	novel transcript, antisense to TUBB
TSR1	ENSG00000167721	1.17455	1.39303e-08	protein_coding	TSR1 ribosome maturation factor [Source:HGNC Symbol;Acc:HGNC:25542]
TMEM161B	ENSG00000164180	-1.2979	1.39303e-08	protein_coding	transmembrane protein 161B [Source:HGNC Symbol;Acc:HGNC:28483]
SCAMP1	ENSG00000085365	1.9151	1.56165e-08	protein_coding	secretory carrier membrane protein 1 [Source:HGNC Symbol;Acc:HGNC:10563]
PDZD11	ENSG00000120509	3.52586	1.61617e-08	protein_coding	PDZ domain containing 11 [Source:HGNC Symbol;Acc:HGNC:28034]
AL596214.1	ENSG00000286548	2.12769	1.79914e-08	lncRNA	novel transcript, antisense to LRRC8B
ARHGDIB	ENSG00000111348	2.0142	1.8599e-08	protein_coding	Rho GDP dissociation inhibitor beta [Source:HGNC Symbol;Acc:HGNC:679]
AC008114.1	ENSG00000255649	2.31656	1.86428e-08	lncRNA	novel transcript, antisense to PLBD1
AC061958.1	ENSG00000287069	-2.25473	1.92382e-08	lncRNA	novel transcript, antisense to KCNH8
SELPLG	ENSG00000110876	2.42058	2.31061e-08	protein_coding	selectin P ligand [Source:HGNC Symbol;Acc:HGNC:10722]
CNNM2	ENSG00000148842	0.852198	2.41594e-08	protein_coding	cyclin and CBS domain divalent metal cation transport mediator 2 [Source:HGNC Symbol;Acc:HGNC:103]
AC104971.1	ENSG00000267226	-1.02902	2.55824e-08	lncRNA	novel transcript, antisense to MALT1
ZNF638	ENSG00000075292	1.98738	2.97126e-08	protein_coding	zinc finger protein 638 [Source:HGNC Symbol;Acc:HGNC:17894]
SLC25A5-AS1	ENSG00000224281	1.50775	3.35875e-08	lncRNA	SLC25A5 antisense RNA 1 [Source:HGNC Symbol;Acc:HGNC:43438]
IGLC3	ENSG00000211679	5.13045	3.36358e-08	IG_C_gene	immunoglobulin lambda constant 3 (Kern-Oz+ marker) [Source:HGNC Symbol;Acc:HGNC:5857]
AC008894.2	ENSG00000269243	1.33299	3.36358e-08	lncRNA	novel transcript, antisense RAB8A
GEMIN7-AS1	ENSG00000267348	1.32622	3.42469e-08	lncRNA	GEMIN7 antisense RNA 1 [Source:HGNC Symbol;Acc:HGNC:53773]
TVP23A	ENSG00000166676	1.19918	3.62362e-08	protein_coding	trans-golgi network vesicle protein 23 homolog A [Source:HGNC Symbol;Acc:HGNC:20398]
LINC02824	ENSG00000255998	-2.45515	3.62362e-08	lncRNA	long intergenic non-protein coding RNA 2824 [Source:HGNC Symbol;Acc:HGNC:54356]
LRRC59	ENSG00000108829	2.30984	3.6848e-08	protein_coding	leucine rich repeat containing 59 [Source:HGNC Symbol;Acc:HGNC:28817]
AL591721.1	ENSG00000236031	-1.25066	3.7089e-08	lncRNA	novel transcript
LINC02029	ENSG00000241544	1.57628	4.44838e-08	lncRNA	long intergenic non-protein coding RNA 2029 [Source:HGNC Symbol;Acc:HGNC:52863]
VCAN	ENSG00000038427	2.89619	4.77038e-08	protein_coding	versican [Source:HGNC Symbol;Acc:HGNC:2464]
TRAPPC4	ENSG00000196655	1.28265	4.84438e-08	protein_coding	trafficking protein particle complex 4 [Source:HGNC Symbol;Acc:HGNC:19943]
LIPE-AS1	ENSG00000213904	1.86781	4.85463e-08	lncRNA	LIPE antisense RNA 1 [Source:HGNC Symbol;Acc:HGNC:48589]
AC020558.6	ENSG00000286430	1.6238	5.9409e-08	lncRNA	novel transcript, antisense to PEMT
RPL10	ENSG00000147403	1.30711	5.945e-08	protein_coding	ribosomal protein L10 [Source:HGNC Symbol;Acc:HGNC:10298]
ARNTL2-AS1	ENSG00000245311	2.29873	6.02301e-08	lncRNA	ARNTL2 antisense RNA 1 [Source:HGNC Symbol;Acc:HGNC:49892]
BSCL2	ENSG00000168000	2.22606	6.02301e-08	protein_coding	BSCL2 lipid droplet biogenesis associated, seipin [Source:HGNC Symbol;Acc:HGNC:15832]
RNA5SP490	ENSG00000252950	-2.31396	6.02301e-08	rRNA_pseudogene	RNA, 5S ribosomal pseudogene 490 [Source:HGNC Symbol;Acc:HGNC:43390]
NT5DC4	ENSG00000144130	2.46075	6.19824e-08	protein_coding	5'-nucleotidase domain containing 4 [Source:HGNC Symbol;Acc:HGNC:27678]
MMACHC	ENSG00000132763	1.72783	6.19824e-08	protein_coding	metabolism of cobalamin associated C [Source:HGNC Symbol;Acc:HGNC:24525]
AL358852.1	ENSG00000278899	-1.13119	6.66661e-08	lncRNA	novel transcript, antisense to LATS1
HPS4	ENSG00000100099	1.37872	7.65864e-08	protein_coding	HPS4 biogenesis of lysosomal organelles complex 3 subunit 2 [Source:HGNC Symbol;Acc:HGNC:15844]
AC091607.2	ENSG00000287916	1.2852	7.75053e-08	lncRNA	novel transcript, antisense to SSR3
AL590560.2	ENSG00000256029	2.37355	9.06149e-08	protein_coding	novel protein
RNF185-AS1	ENSG00000254835	1.17093	9.06149e-08	lncRNA	RNF185 antisense RNA 1 [Source:HGNC Symbol;Acc:HGNC:41161]
GAS6-AS1	ENSG00000233695	2.43777	9.09477e-08	lncRNA	GAS6 antisense RNA 1 [Source:HGNC Symbol;Acc:HGNC:39826]
ZBED4	ENSG00000100426	-1.37916	9.31283e-08	protein_coding	zinc finger BED-type containing 4 [Source:HGNC Symbol;Acc:HGNC:20721]
AC021678.2	ENSG00000253690	2.11534	9.64138e-08	lncRNA	novel transcript
AL359555.1	ENSG00000206249	2.5881	9.95932e-08	lncRNA	novel transcript
PRR19	ENSG00000188368	1.44712	1.05434e-07	protein_coding	proline rich 19 [Source:HGNC Symbol;Acc:HGNC:33728]
AL161729.1	ENSG00000271155	-1.73839	1.0585e-07	lncRNA	novel transcript, antisense to PTCH1
PLBD1-AS1	ENSG00000256751	1.96747	1.0739e-07	lncRNA	PLBD1 antisense RNA 1 [Source:HGNC Symbol;Acc:HGNC:51143]
AL137857.1	ENSG00000287510	1.46597	1.0739e-07	lncRNA	novel transcript, antisense to LAPTM5
CLEC4E	ENSG00000166523	2.13533	1.08685e-07	protein_coding	C-type lectin domain family 4 member E [Source:HGNC Symbol;Acc:HGNC:14555]
AC010731.3	ENSG00000228577	-2.79517	1.08685e-07	lncRNA	novel transcript
AL358115.1	ENSG00000236364	1.42855	1.13028e-07	lncRNA	novel transcript, antisense to UCK2
ZNF571-AS1	ENSG00000267470	-1.1783	1.13028e-07	lncRNA	ZNF571 antisense RNA 1 [Source:HGNC Symbol;Acc:HGNC:44324]
RNF39	ENSG00000204618	1.317	1.24401e-07	protein_coding	ring finger protein 39 [Source:HGNC Symbol;Acc:HGNC:18064]
AC010275.1	ENSG00000248268	-1.80113	1.33845e-07	lncRNA	novel transcript
TNFSF10	ENSG00000121858	2.41007	1.4265e-07	protein_coding	TNF superfamily member 10 [Source:HGNC Symbol;Acc:HGNC:11925]
TRABD2A	ENSG00000186854	1.40429	1.46493e-07	protein_coding	TraB domain containing 2A [Source:HGNC Symbol;Acc:HGNC:27013]
PMS2P2	ENSG00000278416	-1.59742	1.49596e-07	translated_unprocessed_pseudogene	PMS1 homolog 2, mismatch repair system component pseudogene 2 [Source:HGNC Symbol;Acc:HGNC:9127]
PANK2	ENSG00000125779	1.45382	1.64621e-07	protein_coding	pantothenate kinase 2 [Source:HGNC Symbol;Acc:HGNC:15894]
PHKG1	ENSG00000164776	1.28397	1.65359e-07	protein_coding	phosphorylase kinase catalytic subunit gamma 1 [Source:HGNC Symbol;Acc:HGNC:8930]
RNU4-2	ENSG00000202538	3.65815	1.66341e-07	snRNA	RNA, U4 small nuclear 2 [Source:HGNC Symbol;Acc:HGNC:10193]
WDR55	ENSG00000120314	1.27175	1.68387e-07	protein_coding	WD repeat domain 55 [Source:HGNC Symbol;Acc:HGNC:25971]
AC009120.3	ENSG00000260884	-2.07719	1.68387e-07	lncRNA	novel transcript
RPS28	ENSG00000233927	1.3613	1.76599e-07	protein_coding	ribosomal protein S28 [Source:HGNC Symbol;Acc:HGNC:10418]
SEC22C	ENSG00000093183	-1.05595	1.7818e-07	protein_coding	SEC22 homolog C, vesicle trafficking protein [Source:HGNC Symbol;Acc:HGNC:16828]
LINC00954	ENSG00000228784	1.67371	1.8515e-07	lncRNA	long intergenic non-protein coding RNA 954 [Source:HGNC Symbol;Acc:HGNC:48668]
SNORD3A	ENSG00000263934	4.58597	2.0532e-07	snoRNA	small nucleolar RNA, C/D box 3A [Source:HGNC Symbol;Acc:HGNC:33189]
UBA5	ENSG00000081307	-1.02181	2.43981e-07	protein_coding	ubiquitin like modifier activating enzyme 5 [Source:HGNC Symbol;Acc:HGNC:23230]
AL590705.1	ENSG00000203279	-1.83631	2.44479e-07	lncRNA	novel transcript
SPON1	ENSG00000262655	-1.58895	2.74269e-07	protein_coding	spondin 1 [Source:HGNC Symbol;Acc:HGNC:11252]
SMTNL1	ENSG00000214872	2.39886	2.75045e-07	protein_coding	smoothelin like 1 [Source:HGNC Symbol;Acc:HGNC:32394]
AC025280.3	ENSG00000285848	1.70523	2.85216e-07	lncRNA	novel transcript, antisense to CRISPLD2
AC069209.2	ENSG00000286248	1.44727	2.95488e-07	lncRNA	novel transcript, antisense to P2RX7
RIOK2	ENSG00000058729	-1.92008	3.10359e-07	protein_coding	RIO kinase 2 [Source:HGNC Symbol;Acc:HGNC:18999]
OIP5-AS1	ENSG00000247556	1.7173	3.32085e-07	lncRNA	OIP5 antisense RNA 1 [Source:HGNC Symbol;Acc:HGNC:43563]
SELENOP	ENSG00000250722	-1.11296	3.67809e-07	protein_coding	selenoprotein P [Source:HGNC Symbol;Acc:HGNC:10751]
AC093575.1	ENSG00000287647	-2.31196	3.71493e-07	lncRNA	novel transcript, antisense to AK5
AL161729.2	ENSG00000271314	-1.55804	3.75861e-07	lncRNA	novel transcript, antisense to PTCH1
AC009118.2	ENSG00000276131	1.78101	3.89879e-07	lncRNA	novel transcript, antisense to GINS3
LRRK2	ENSG00000188906	1.9466	4.02036e-07	protein_coding	leucine rich repeat kinase 2 [Source:HGNC Symbol;Acc:HGNC:18618]
DIAPH3-AS1	ENSG00000227528	2.6336	4.15008e-07	lncRNA	DIAPH3 antisense RNA 1 [Source:HGNC Symbol;Acc:HGNC:39915]
AC027319.1	ENSG00000267484	1.90168	4.1947e-07	lncRNA	novel transcript, antisense to PLIN3
AP000688.1	ENSG00000230212	1.60868	4.19942e-07	lncRNA	novel transcript
SLC12A6	ENSG00000140199	1.41719	4.32562e-07	protein_coding	solute carrier family 12 member 6 [Source:HGNC Symbol;Acc:HGNC:10914]
FAM200B	ENSG00000237765	1.68901	4.63408e-07	protein_coding	family with sequence similarity 200 member B [Source:HGNC Symbol;Acc:HGNC:27740]
PTPRC	ENSG00000081237	1.80373	4.75049e-07	protein_coding	protein tyrosine phosphatase receptor type C [Source:HGNC Symbol;Acc:HGNC:9666]
EEF2KMT	ENSG00000118894	1.5183	5.07641e-07	protein_coding	eukaryotic elongation factor 2 lysine methyltransferase [Source:HGNC Symbol;Acc:HGNC:32221]
RPL39	ENSG00000198918	3.35642	5.42276e-07	protein_coding	ribosomal protein L39 [Source:HGNC Symbol;Acc:HGNC:10350]
AC016583.2	ENSG00000287367	2.86971	5.42276e-07	lncRNA	novel transcript
TMSB10	ENSG00000034510	3.0378	5.52634e-07	protein_coding	thymosin beta 10 [Source:HGNC Symbol;Acc:HGNC:11879]
CD27-AS1	ENSG00000215039	1.96219	5.6827e-07	lncRNA	CD27 antisense RNA 1 [Source:HGNC Symbol;Acc:HGNC:43896]
AP003108.2	ENSG00000256591	-1.05207	5.87456e-07	protein_coding	novel transcript
TLDC2	ENSG00000101342	1.09687	6.02218e-07	protein_coding	TBC/LysM-associated domain containing 2 [Source:HGNC Symbol;Acc:HGNC:16112]
AC012123.1	ENSG00000228835	2.46141	6.06201e-07	lncRNA	novel transcript, antisense to KLHL14
AP003307.2	ENSG00000288012	-0.81318	6.35672e-07	lncRNA	novel transcript, antisense to CUL5
AC006441.3	ENSG00000265784	1.14886	7.03784e-07	lncRNA	novel transcript, antisense to LASP1
AC078889.1	ENSG00000256072	1.25796	7.20592e-07	lncRNA	novel transcript
RUVBL1	ENSG00000175792	1.26189	7.29726e-07	protein_coding	RuvB like AAA ATPase 1 [Source:HGNC Symbol;Acc:HGNC:10474]
TSPAN31	ENSG00000135452	1.09453	7.29726e-07	protein_coding	tetraspanin 31 [Source:HGNC Symbol;Acc:HGNC:10539]
AL606760.2	ENSG00000236723	0.933452	7.29726e-07	lncRNA	novel transcript, antisense to CPT2
LINC00612	ENSG00000214851	-1.77717	7.29726e-07	lncRNA	long intergenic non-protein coding RNA 612 [Source:HGNC Symbol;Acc:HGNC:28621]
AC246787.2	ENSG00000244620	2.40481	7.48046e-07	lncRNA	novel transcript
ADCY3	ENSG00000138031	1.49851	7.57448e-07	protein_coding	adenylate cyclase 3 [Source:HGNC Symbol;Acc:HGNC:234]
GPANK1	ENSG00000204438	1.47163	7.59959e-07	protein_coding	G-patch domain and ankyrin repeats 1 [Source:HGNC Symbol;Acc:HGNC:13920]
H3C2	ENSG00000286522	3.94379	7.69451e-07	protein_coding	H3 clustered histone 2 [Source:HGNC Symbol;Acc:HGNC:4776]
FYB1	ENSG00000082074	1.49851	8.35604e-07	protein_coding	FYN binding protein 1 [Source:HGNC Symbol;Acc:HGNC:4036]
SNORA73B	ENSG00000200087	4.20216	8.49668e-07	snoRNA	small nucleolar RNA, H/ACA box 73B [Source:HGNC Symbol;Acc:HGNC:10116]
POLG	ENSG00000140521	1.58673	8.49668e-07	protein_coding	DNA polymerase gamma, catalytic subunit [Source:HGNC Symbol;Acc:HGNC:9179]
TKFC	ENSG00000149476	1.20898	8.53715e-07	protein_coding	triokinase and FMN cyclase [Source:HGNC Symbol;Acc:HGNC:24552]
AL158068.1	ENSG00000249077	-1.91429	8.85335e-07	processed_pseudogene	pseudogene similar to Spi-C transcription factor
PZP	ENSG00000126838	-2.09835	9.53578e-07	protein_coding	PZP alpha-2-macroglobulin like [Source:HGNC Symbol;Acc:HGNC:9750]
PMCH	ENSG00000183395	1.50041	9.64859e-07	protein_coding	pro-melanin concentrating hormone [Source:HGNC Symbol;Acc:HGNC:9109]
AC124248.2	ENSG00000287061	1.46063	9.72437e-07	lncRNA	novel transcript, antisense to BLM
PRAL	ENSG00000279296	1.61745	9.75587e-07	TEC	p53 regulation associated lncRNA [Source:HGNC Symbol;Acc:HGNC:52646]
AC138207.1	ENSG00000230113	1.37368	9.96967e-07	lncRNA	novel transcript
AL136456.1	ENSG00000227240	-2.00553	1.00789e-06	lncRNA	novel transcript
PANDAR	ENSG00000281450	2.41542	1.04759e-06	lncRNA	promoter of CDKN1A antisense DNA damage activated RNA [Source:HGNC Symbol;Acc:HGNC:44048]
HNRNPA3	ENSG00000170144	0.979077	1.06851e-06	protein_coding	heterogeneous nuclear ribonucleoprotein A3 [Source:HGNC Symbol;Acc:HGNC:24941]
HLA-DRA	ENSG00000204287	2.49045	1.07349e-06	protein_coding	major histocompatibility complex, class II, DR alpha [Source:HGNC Symbol;Acc:HGNC:4947]
AP000777.3	ENSG00000256813	1.92297	1.08917e-06	lncRNA	novel transcript
AGBL3	ENSG00000146856	-1.10912	1.08917e-06	protein_coding	ATP/GTP binding protein like 3 [Source:HGNC Symbol;Acc:HGNC:27981]
RN7SKP217	ENSG00000201510	-2.19258	1.12462e-06	misc_RNA	RN7SK pseudogene 217 [Source:HGNC Symbol;Acc:HGNC:45941]
DDI1	ENSG00000170967	-1.78359	1.15697e-06	protein_coding	DNA damage inducible 1 homolog 1 [Source:HGNC Symbol;Acc:HGNC:18961]
AC010542.2	ENSG00000260755	1.24805	1.18101e-06	lncRNA	novel transcript
TAF10	ENSG00000166337	1.13129	1.18101e-06	protein_coding	TATA-box binding protein associated factor 10 [Source:HGNC Symbol;Acc:HGNC:11543]
AL136295.17	ENSG00000287765	1.16741	1.18287e-06	lncRNA	novel transcript, antisense to TM9SF1
AL390208.1	ENSG00000271730	-1.03254	1.22556e-06	lncRNA	novel transcript, antisense to SESN1
AL450998.2	ENSG00000179743	-0.996213	1.29786e-06	lncRNA	novel transcript
RPS6P16	ENSG00000243250	-0.876298	1.44594e-06	processed_pseudogene	ribosomal protein S6 pseudogene 16 [Source:HGNC Symbol;Acc:HGNC:35668]
AL133334.1	ENSG00000286417	-1.06095	1.46394e-06	lncRNA	novel transcript, antisense to SUPT3H
AC025887.2	ENSG00000285095	2.19096	1.5051e-06	lncRNA	novel transcript
THAP3	ENSG00000041988	1.49019	1.5051e-06	protein_coding	THAP domain containing 3 [Source:HGNC Symbol;Acc:HGNC:20855]
AL049869.3	ENSG00000259116	-1.11833	1.5051e-06	lncRNA	novel transcript, antisense to HSPA2 & ZBTB1
HERPUD1	ENSG00000051108	2.38673	1.57217e-06	protein_coding	homocysteine inducible ER protein with ubiquitin like domain 1 [Source:HGNC Symbol;Acc:HGNC:13744]
AL391839.2	ENSG00000233825	-0.810117	1.58841e-06	lncRNA	novel transcript, antisense to EPC1
CIPC	ENSG00000198894	-1.87564	1.58841e-06	protein_coding	CLOCK interacting pacemaker [Source:HGNC Symbol;Acc:HGNC:20365]
FTLP15	ENSG00000233952	-2.3621	1.81952e-06	processed_pseudogene	ferritin light chain pseudogene 15 [Source:HGNC Symbol;Acc:HGNC:37965]
CLEC4D	ENSG00000166527	2.81152	2.07948e-06	protein_coding	C-type lectin domain family 4 member D [Source:HGNC Symbol;Acc:HGNC:14554]
AC016876.2	ENSG00000233223	1.43122	2.09223e-06	lncRNA	novel transcript, antisense to MPDU1 and CD68
H2BC18	ENSG00000203814	2.63558	2.20632e-06	protein_coding	H2B clustered histone 18 [Source:HGNC Symbol;Acc:HGNC:24700]
ZNF575	ENSG00000176472	1.15384	2.20632e-06	protein_coding	zinc finger protein 575 [Source:HGNC Symbol;Acc:HGNC:27606]
LIPN	ENSG00000204020	1.94684	2.21429e-06	protein_coding	lipase family member N [Source:HGNC Symbol;Acc:HGNC:23452]
SNRPGP4	ENSG00000267203	-1.77036	2.26185e-06	processed_pseudogene	small nuclear ribonucleoprotein polypeptide G pseudogene 4 [Source:HGNC Symbol;Acc:HGNC:39323]
AC008750.4	ENSG00000267984	1.66138	2.26188e-06	lncRNA	novel transcript, antisense to ETFB
SND1-IT1	ENSG00000279078	1.63395	2.26715e-06	lncRNA	SND1 intronic transcript 1 [Source:HGNC Symbol;Acc:HGNC:24158]
AC103760.1	ENSG00000254231	-1.12328	2.28638e-06	lncRNA	novel transcript
TSC22D1-AS1	ENSG00000278156	-1.05159	2.33768e-06	lncRNA	TSC22D1 antisense RNA 1 [Source:HGNC Symbol;Acc:HGNC:43684]
AP001432.1	ENSG00000242553	-1.56384	2.33768e-06	lncRNA	novel transcript, antisense to DSCR3
AL450306.1	ENSG00000228748	-1.57558	2.37251e-06	lncRNA	novel transcript
AC018761.2	ENSG00000267062	2.72997	2.41886e-06	lncRNA	novel transcript, antisense to PRDX2
AC002467.1	ENSG00000241764	-0.732536	2.45732e-06	lncRNA	novel transcript, antisense to CBLL1
MPHOSPH8	ENSG00000196199	-1.2387	2.48258e-06	protein_coding	M-phase phosphoprotein 8 [Source:HGNC Symbol;Acc:HGNC:29810]
POLR2L	ENSG00000177700	1.68353	2.4893e-06	protein_coding	RNA polymerase II subunit L [Source:HGNC Symbol;Acc:HGNC:9199]
AP001107.2	ENSG00000254452	1.61431	2.67104e-06	lncRNA	novel transcript
RHCE	ENSG00000188672	1.07902	2.67184e-06	protein_coding	Rh blood group CcEe antigens [Source:HGNC Symbol;Acc:HGNC:10008]
ZNF740	ENSG00000139651	1.24727	2.71063e-06	protein_coding	zinc finger protein 740 [Source:HGNC Symbol;Acc:HGNC:27465]
RFC5	ENSG00000111445	1.03083	2.71063e-06	protein_coding	replication factor C subunit 5 [Source:HGNC Symbol;Acc:HGNC:9973]
AC104066.5	ENSG00000286161	1.30703	2.71655e-06	lncRNA	novel transcript
RRM1-AS1	ENSG00000255276	1.49095	2.82888e-06	lncRNA	RRM1 antisense RNA 1 [Source:HGNC Symbol;Acc:HGNC:40512]
H3C3	ENSG00000287080	4.03175	2.94937e-06	protein_coding	H3 clustered histone 3 [Source:HGNC Symbol;Acc:HGNC:4768]
AC004241.5	ENSG00000280054	1.52135	2.94937e-06	TEC	TEC
AC087280.2	ENSG00000283415	2.49262	3.01921e-06	lncRNA	novel transcript
LINC02340	ENSG00000275294	2.9047	3.12611e-06	lncRNA	long intergenic non-protein coding RNA 2340 [Source:HGNC Symbol;Acc:HGNC:53260]
PPP2R5D	ENSG00000112640	1.37454	3.13902e-06	protein_coding	protein phosphatase 2 regulatory subunit B'delta [Source:HGNC Symbol;Acc:HGNC:9312]
AC025871.1	ENSG00000253567	3.73881	3.14063e-06	lncRNA	novel transcript
WDR83	ENSG00000123154	1.3118	3.15063e-06	protein_coding	WD repeat domain 83 [Source:HGNC Symbol;Acc:HGNC:32672]
SLC25A35	ENSG00000125434	1.07801	3.15103e-06	protein_coding	solute carrier family 25 member 35 [Source:HGNC Symbol;Acc:HGNC:31921]
AC048382.5	ENSG00000275120	-0.701065	3.20179e-06	lncRNA	novel transcript, antisense to ZSCAN2
SBSPON	ENSG00000164764	-1.28421	3.25533e-06	protein_coding	somatomedin B and thrombospondin type 1 domain containing [Source:HGNC Symbol;Acc:HGNC:30362]
NPRL3	ENSG00000103148	1.10288	3.28945e-06	protein_coding	NPR3 like, GATOR1 complex subunit [Source:HGNC Symbol;Acc:HGNC:14124]
ACTA2-AS1	ENSG00000180139	1.77502	3.32508e-06	lncRNA	ACTA2 antisense RNA 1 [Source:HGNC Symbol;Acc:HGNC:45169]
DHRS1	ENSG00000157379	1.32684	3.43183e-06	protein_coding	dehydrogenase/reductase 1 [Source:HGNC Symbol;Acc:HGNC:16445]
IL19	ENSG00000142224	2.36583	3.4493e-06	protein_coding	interleukin 19 [Source:HGNC Symbol;Acc:HGNC:5990]
AGK	ENSG00000006530	-1.42042	3.52811e-06	protein_coding	acylglycerol kinase [Source:HGNC Symbol;Acc:HGNC:21869]
SLC51A	ENSG00000163959	0.588399	3.64967e-06	protein_coding	solute carrier family 51 alpha subunit [Source:HGNC Symbol;Acc:HGNC:29955]
EMG1	ENSG00000126749	1.05069	3.67781e-06	protein_coding	EMG1 N1-specific pseudouridine methyltransferase [Source:HGNC Symbol;Acc:HGNC:16912]
C11orf65	ENSG00000166323	-1.07576	3.67781e-06	protein_coding	chromosome 11 open reading frame 65 [Source:HGNC Symbol;Acc:HGNC:28519]
ENO3	ENSG00000108515	1.37608	3.72098e-06	protein_coding	enolase 3 [Source:HGNC Symbol;Acc:HGNC:3354]
FUCA2	ENSG00000001036	-1.17444	3.72098e-06	protein_coding	alpha-L-fucosidase 2 [Source:HGNC Symbol;Acc:HGNC:4008]
AL391839.1	ENSG00000229327	-1.48493	3.72098e-06	lncRNA	novel transcript
NBPF8	ENSG00000270231	-1.2925	3.75608e-06	transcribed_unprocessed_pseudogene	NBPF member 8 [Source:HGNC Symbol;Acc:HGNC:31990]
S100A8	ENSG00000143546	2.10487	3.78765e-06	protein_coding	S100 calcium binding protein A8 [Source:HGNC Symbol;Acc:HGNC:10498]
GGNBP1	ENSG00000204188	1.28397	3.83743e-06	transcribed_unitary_pseudogene	gametogenetin binding protein 1 (pseudogene) [Source:HGNC Symbol;Acc:HGNC:19427]
AC007731.2	ENSG00000215493	-1.73508	3.8504e-06	processed_pseudogene	kelch-like 12 (Drosophila) (KLH12) pseudogene
LHFPL5	ENSG00000197753	1.04066	3.97678e-06	protein_coding	LHFPL tetraspan subfamily member 5 [Source:HGNC Symbol;Acc:HGNC:21253]
AL513550.1	ENSG00000228506	-0.981366	4.07719e-06	lncRNA	novel transcript
AC007365.1	ENSG00000226756	-1.33576	4.29731e-06	lncRNA	novel transcript
SPATA3-AS1	ENSG00000238062	2.39684	4.44401e-06	lncRNA	SPATA3 antisense RNA 1 (head to head) [Source:HGNC Symbol;Acc:HGNC:28013]
STUB1	ENSG00000103266	1.275	4.44401e-06	protein_coding	STIP1 homology and U-box containing protein 1 [Source:HGNC Symbol;Acc:HGNC:11427]
AC073641.1	ENSG00000228802	1.03397	4.44401e-06	lncRNA	novel transcript
PSMD7	ENSG00000103035	-1.20765	4.44401e-06	protein_coding	proteasome 26S subunit, non-ATPase 7 [Source:HGNC Symbol;Acc:HGNC:9565]
AL356481.1	ENSG00000228395	0.959256	4.4473e-06	lncRNA	novel transcript
AC091564.6	ENSG00000255680	0.994517	4.48064e-06	lncRNA	novel transcript
A2M	ENSG00000175899	-2.02663	4.48064e-06	protein_coding	alpha-2-macroglobulin [Source:HGNC Symbol;Acc:HGNC:7]
NFE2L3	ENSG00000050344	-1.16924	4.52598e-06	protein_coding	nuclear factor, erythroid 2 like 3 [Source:HGNC Symbol;Acc:HGNC:7783]
AC107081.5	ENSG00000286360	1.12451	4.57207e-06	lncRNA	novel transcript, antisense to CCT4
SGO1-AS1	ENSG00000231304	1.86512	4.67103e-06	lncRNA	SGO1 antisense RNA 1 [Source:HGNC Symbol;Acc:HGNC:41081]
H2BP2	ENSG00000234571	2.39241	4.76462e-06	transcribed_unprocessed_pseudogene	H2B histone pseudogene 2 [Source:HGNC Symbol;Acc:HGNC:20654]
AC018552.2	ENSG00000260467	1.35239	4.81924e-06	lncRNA	novel transcript, antisense to CCDC135 and GPR97
FSIP2	ENSG00000188738	-1.16542	5.10171e-06	protein_coding	fibrous sheath interacting protein 2 [Source:HGNC Symbol;Acc:HGNC:21675]
NCOR1	ENSG00000141027	-1.03248	5.13715e-06	protein_coding	nuclear receptor corepressor 1 [Source:HGNC Symbol;Acc:HGNC:7672]
LINC01772	ENSG00000226029	-1.92663	5.13715e-06	lncRNA	long intergenic non-protein coding RNA 1772 [Source:HGNC Symbol;Acc:HGNC:52562]
B2M	ENSG00000166710	1.69082	5.31363e-06	protein_coding	beta-2-microglobulin [Source:HGNC Symbol;Acc:HGNC:914]
SH3BGRL	ENSG00000131171	1.88919	5.33065e-06	protein_coding	SH3 domain binding glutamate rich protein like [Source:HGNC Symbol;Acc:HGNC:10823]
AC005392.3	ENSG00000272396	4.00819	5.5568e-06	lncRNA	novel transcript, antisense to CD177
DIPK1A	ENSG00000154511	-1.02754	5.7361e-06	protein_coding	divergent protein kinase domain 1A [Source:HGNC Symbol;Acc:HGNC:32213]
AC105339.3	ENSG00000259442	-1.25824	5.87596e-06	lncRNA	novel transcript, antisense FSD2
RSPH9	ENSG00000172426	1.26445	6.18936e-06	protein_coding	radial spoke head component 9 [Source:HGNC Symbol;Acc:HGNC:21057]
PRC1-AS1	ENSG00000258725	1.5915	6.49567e-06	lncRNA	PRC1 antisense RNA 1 [Source:HGNC Symbol;Acc:HGNC:48587]
IGLV2-14	ENSG00000211666	-2.54467	6.84689e-06	IG_V_gene	immunoglobulin lambda variable 2-14 [Source:HGNC Symbol;Acc:HGNC:5888]
PPT2-EGFL8	ENSG00000258388	1.42005	6.95336e-06	protein_coding	PPT2-EGFL8 readthrough (NMD candidate) [Source:HGNC Symbol;Acc:HGNC:48343]
POLR1C	ENSG00000171453	1.29838	6.95336e-06	protein_coding	RNA polymerase I and III subunit C [Source:HGNC Symbol;Acc:HGNC:20194]
PDAP1	ENSG00000106244	1.42121	7.01262e-06	protein_coding	PDGFA associated protein 1 [Source:HGNC Symbol;Acc:HGNC:14634]
IGLC2	ENSG00000211677	4.17884	7.14095e-06	IG_C_gene	immunoglobulin lambda constant 2 [Source:HGNC Symbol;Acc:HGNC:5856]
AP001434.1	ENSG00000226012	2.06334	7.16484e-06	lncRNA	novel transcript
FCN1	ENSG00000085265	2.16229	7.32486e-06	protein_coding	ficolin 1 [Source:HGNC Symbol;Acc:HGNC:3623]
AC131159.2	ENSG00000277873	1.28184	7.49413e-06	lncRNA	novel transcript, antisense to RFC5
AC108066.1	ENSG00000223373	-1.87005	8.03404e-06	lncRNA	novel transcript
TMEM126A	ENSG00000171202	-1.18815	8.05032e-06	protein_coding	transmembrane protein 126A [Source:HGNC Symbol;Acc:HGNC:25382]
AC068234.2	ENSG00000263293	2.40075	8.22742e-06	lncRNA	novel transcript, antisense to ITGB3
MEF2A	ENSG00000068305	-1.1473	8.22742e-06	protein_coding	myocyte enhancer factor 2A [Source:HGNC Symbol;Acc:HGNC:6993]
CABP7	ENSG00000100314	1.19506	8.34618e-06	protein_coding	calcium binding protein 7 [Source:HGNC Symbol;Acc:HGNC:20834]
TRGV6	ENSG00000226212	-2.10154	8.34618e-06	TR_V_pseudogene	T cell receptor gamma variable 6 (pseudogene) [Source:HGNC Symbol;Acc:HGNC:12292]
MXD3	ENSG00000213347	1.32	8.43484e-06	protein_coding	MAX dimerization protein 3 [Source:HGNC Symbol;Acc:HGNC:14008]
SWI5	ENSG00000175854	1.14986	8.53746e-06	protein_coding	SWI5 homologous recombination repair protein [Source:HGNC Symbol;Acc:HGNC:31412]
SPATA20P1	ENSG00000231123	2.101	8.58859e-06	processed_pseudogene	spermatogenesis associated 20 pseudogene 1 [Source:HGNC Symbol;Acc:HGNC:39636]
UBB	ENSG00000170315	2.91832	8.82108e-06	protein_coding	ubiquitin B [Source:HGNC Symbol;Acc:HGNC:12463]
AL121928.1	ENSG00000273262	1.30701	8.82108e-06	lncRNA	novel transcript, antisense to ACTR1A
LIX1	ENSG00000145721	-2.07527	9.03848e-06	protein_coding	limb and CNS expressed 1 [Source:HGNC Symbol;Acc:HGNC:18581]
AC010632.1	ENSG00000267345	-1.30721	9.33885e-06	lncRNA	novel transcript, antisense to ZNF420
H4C9	ENSG00000276180	1.89988	9.39039e-06	protein_coding	H4 clustered histone 9 [Source:HGNC Symbol;Acc:HGNC:4793]
AC004039.1	ENSG00000230612	-1.3632	9.89503e-06	lncRNA	novel transcript, antisense to KIF3A
AC015911.5	ENSG00000267349	-1.43154	9.95326e-06	lncRNA	novel transcript
AC109133.1	ENSG00000287434	2.40916	9.96716e-06	lncRNA	novel transcript, antisense to DEPDC1B
LRRN3	ENSG00000173114	-1.34157	9.97155e-06	protein_coding	leucine rich repeat neuronal 3 [Source:HGNC Symbol;Acc:HGNC:17200]
RPS27	ENSG00000177954	2.64483	9.97366e-06	protein_coding	ribosomal protein S27 [Source:HGNC Symbol;Acc:HGNC:10416]
TPT1	ENSG00000133112	2.10961	1.04206e-05	protein_coding	tumor protein, translationally-controlled 1 [Source:HGNC Symbol;Acc:HGNC:12022]
AL355388.2	ENSG00000285677	1.11061	1.04825e-05	lncRNA	Novel transcript, antisense to SSR2
AC002553.2	ENSG00000275413	-1.42276	1.05015e-05	lncRNA	novel transcript, antisense to TTC19
AL162274.1	ENSG00000273521	-2.16093	1.07406e-05	lncRNA	novel transcript, antisense to BNIP3
ARMC5	ENSG00000140691	-1.00579	1.107e-05	protein_coding	armadillo repeat containing 5 [Source:HGNC Symbol;Acc:HGNC:25781]
AC034102.5	ENSG00000257809	2.08797	1.11887e-05	lncRNA	novel transcript, antisense to MYL6B
AL133453.1	ENSG00000258757	0.998945	1.13713e-05	lncRNA	novel transcript, antisense to ERO1L
AC089999.3	ENSG00000257286	1.44958	1.14505e-05	lncRNA	novel transcript, antisense to C12orf52
AC092115.4	ENSG00000262136	1.3154	1.16654e-05	lncRNA	novel transcript
LRRC41	ENSG00000132128	2.42139	1.18924e-05	protein_coding	leucine rich repeat containing 41 [Source:HGNC Symbol;Acc:HGNC:16917]
RPS15	ENSG00000115268	2.74268	1.20812e-05	protein_coding	ribosomal protein S15 [Source:HGNC Symbol;Acc:HGNC:10388]
AC002094.2	ENSG00000265618	1.00245	1.20812e-05	lncRNA	novel transcript, antisense to TMEM199
TMEM14B	ENSG00000137210	-1.40626	1.20812e-05	protein_coding	transmembrane protein 14B [Source:HGNC Symbol;Acc:HGNC:21384]
LINC02404	ENSG00000257893	-2.04343	1.20812e-05	lncRNA	long intergenic non-protein coding RNA 2404 [Source:HGNC Symbol;Acc:HGNC:53331]
AL807752.2	ENSG00000229257	3.25745	1.23611e-05	lncRNA	novel transcript, antisense to SAPCD2
ACTB	ENSG00000075624	1.81269	1.24331e-05	protein_coding	actin beta [Source:HGNC Symbol;Acc:HGNC:132]
UNC45A	ENSG00000140553	1.32362	1.24331e-05	protein_coding	unc-45 myosin chaperone A [Source:HGNC Symbol;Acc:HGNC:30594]
BOD1L1	ENSG00000038219	2.05117	1.26837e-05	protein_coding	biorientation of chromosomes in cell division 1 like 1 [Source:HGNC Symbol;Acc:HGNC:31792]
A2MP1	ENSG00000256069	-1.78162	1.26892e-05	transcribed_unprocessed_pseudogene	alpha-2-macroglobulin pseudogene 1 [Source:HGNC Symbol;Acc:HGNC:8]
MAN1A1	ENSG00000111885	2.69689	1.35133e-05	protein_coding	mannosidase alpha class 1A member 1 [Source:HGNC Symbol;Acc:HGNC:6821]
ADAM28	ENSG00000042980	-1.44266	1.38255e-05	protein_coding	ADAM metallopeptidase domain 28 [Source:HGNC Symbol;Acc:HGNC:206]
PPM1K-DT	ENSG00000246375	-0.88195	1.4031e-05	lncRNA	PPM1K divergent transcript [Source:HGNC Symbol;Acc:HGNC:54093]
AC073263.1	ENSG00000217702	1.49453	1.46773e-05	lncRNA	novel transcript, antisense to BOLA3
AC004974.1	ENSG00000285612	1.20069	1.48266e-05	lncRNA	novel transcript, antisense to SIPA1L1
RNASEH2B-AS1	ENSG00000233672	-0.993032	1.48272e-05	lncRNA	RNASEH2B antisense RNA 1 [Source:HGNC Symbol;Acc:HGNC:39967]
AC005841.1	ENSG00000258092	1.60321	1.48901e-05	lncRNA	novel transcript, antisense to FKBP4
LINC01878	ENSG00000234308	-1.85098	1.48901e-05	lncRNA	long intergenic non-protein coding RNA 1878 [Source:HGNC Symbol;Acc:HGNC:52697]
SAMD9	ENSG00000205413	2.95586	1.52314e-05	protein_coding	sterile alpha motif domain containing 9 [Source:HGNC Symbol;Acc:HGNC:1348]
MOXD2P	ENSG00000240268	2.26578	1.52314e-05	transcribed_unprocessed_pseudogene	monooxygenase DBH like 2, pseudogene [Source:HGNC Symbol;Acc:HGNC:33605]
AC137834.2	ENSG00000276727	1.35956	1.52314e-05	lncRNA	novel transcript, antisense to SHMT2
AL139095.4	ENSG00000238221	1.27042	1.52314e-05	lncRNA	novel transcript
POLR3H	ENSG00000100413	1.5326	1.53166e-05	protein_coding	RNA polymerase III subunit H [Source:HGNC Symbol;Acc:HGNC:30349]
AC022182.1	ENSG00000254777	1.48494	1.65889e-05	lncRNA	novel transcript
H2BC12	ENSG00000197903	2.20915	1.68667e-05	protein_coding	H2B clustered histone 12 [Source:HGNC Symbol;Acc:HGNC:13954]
SEL1L	ENSG00000071537	2.5499	1.69614e-05	protein_coding	SEL1L adaptor subunit of ERAD E3 ubiquitin ligase [Source:HGNC Symbol;Acc:HGNC:10717]
AL713922.2	ENSG00000276662	-1.46242	1.7062e-05	unprocessed_pseudogene	DEAD (Asp-Glu-Ala-Asp) box polypeptide 20 (DDX20) pseudogene
H3-2	ENSG00000273213	3.42903	1.73687e-05	protein_coding	H3.2 histone (putative) [Source:HGNC Symbol;Acc:HGNC:32060]
DIAPH3-AS2	ENSG00000223815	3.77383	1.74458e-05	lncRNA	DIAPH3 antisense RNA 2 [Source:HGNC Symbol;Acc:HGNC:39916]
AC025165.2	ENSG00000257342	1.22939	1.75404e-05	lncRNA	novel transcript, antisense to OS9
TRIM14	ENSG00000106785	1.17185	1.75404e-05	protein_coding	tripartite motif containing 14 [Source:HGNC Symbol;Acc:HGNC:16283]
TMC6	ENSG00000141524	-0.776469	1.86431e-05	protein_coding	transmembrane channel like 6 [Source:HGNC Symbol;Acc:HGNC:18021]
LINC01375	ENSG00000226159	-1.8814	1.86431e-05	lncRNA	long intergenic non-protein coding RNA 1375 [Source:HGNC Symbol;Acc:HGNC:50632]
ORMDL1	ENSG00000128699	-1.03754	1.86631e-05	protein_coding	ORMDL sphingolipid biosynthesis regulator 1 [Source:HGNC Symbol;Acc:HGNC:16036]
PRKAR2A-AS1	ENSG00000224424	-0.976509	1.87829e-05	lncRNA	PRKAR2A antisense RNA 1 [Source:HGNC Symbol;Acc:HGNC:40471]
AC007938.3	ENSG00000270953	1.2805	1.90255e-05	lncRNA	novel transcript, antisense to COPG2
AL035252.5	ENSG00000279322	1.20839	1.90255e-05	TEC	TEC
OR7E126P	ENSG00000254593	-1.33166	1.93331e-05	unprocessed_pseudogene	olfactory receptor family 7 subfamily E member 126 pseudogene [Source:HGNC Symbol;Acc:HGNC:15304]
AC007130.1	ENSG00000286478	-1.82702	1.93331e-05	lncRNA	novel transcript, antisense to HIBADH
AP000593.3	ENSG00000255843	1.64752	1.94491e-05	lncRNA	novel transcript
ADAMDEC1	ENSG00000134028	-1.8538	1.96148e-05	protein_coding	ADAM like decysin 1 [Source:HGNC Symbol;Acc:HGNC:16299]
AL023775.2	ENSG00000287690	-2.44212	1.97042e-05	lncRNA	novel transcript, antisense to RPS6KA2
AGA	ENSG00000038002	-1.49789	1.99993e-05	protein_coding	aspartylglucosaminidase [Source:HGNC Symbol;Acc:HGNC:318]
DDX28	ENSG00000182810	-2.16911	2.03789e-05	protein_coding	DEAD-box helicase 28 [Source:HGNC Symbol;Acc:HGNC:17330]
ZNF354C	ENSG00000177932	1.85529	2.05125e-05	protein_coding	zinc finger protein 354C [Source:HGNC Symbol;Acc:HGNC:16736]
AP000757.1	ENSG00000254528	1.98204	2.0853e-05	lncRNA	novel transcript, antisense to FXYD6
OR5K2	ENSG00000231861	-1.7416	2.14207e-05	protein_coding	olfactory receptor family 5 subfamily K member 2 [Source:HGNC Symbol;Acc:HGNC:14774]
AC107081.2	ENSG00000236498	1.10149	2.15178e-05	lncRNA	novel transcript
OR7E128P	ENSG00000228915	-1.57114	2.15178e-05	unprocessed_pseudogene	olfactory receptor family 7 subfamily E member 128 pseudogene [Source:HGNC Symbol;Acc:HGNC:15305]
AC008870.4	ENSG00000261266	2.19099	2.1735e-05	lncRNA	novel transcript
RPL13A	ENSG00000142541	1.85245	2.1735e-05	protein_coding	ribosomal protein L13a [Source:HGNC Symbol;Acc:HGNC:10304]
AFTPH	ENSG00000119844	1.07282	2.18494e-05	protein_coding	aftiphilin [Source:HGNC Symbol;Acc:HGNC:25951]
AL357140.2	ENSG00000228150	-1.03494	2.18494e-05	lncRNA	novel transcript
AC073333.1	ENSG00000235837	1.16162	2.18746e-05	lncRNA	novel transcript
RPL21	ENSG00000122026	2.77784	2.26e-05	protein_coding	ribosomal protein L21 [Source:HGNC Symbol;Acc:HGNC:10313]
ELP5	ENSG00000170291	1.58628	2.26018e-05	protein_coding	elongator acetyltransferase complex subunit 5 [Source:HGNC Symbol;Acc:HGNC:30617]
MTHFD1	ENSG00000100714	-1.04002	2.27282e-05	protein_coding	methylenetetrahydrofolate dehydrogenase, cyclohydrolase and formyltetrahydrofolate synthetase 1 [Source:HGNC Symbol;Acc:HGNC:7432]
NFKB1	ENSG00000109320	-1.05858	2.27282e-05	protein_coding	nuclear factor kappa B subunit 1 [Source:HGNC Symbol;Acc:HGNC:7794]
AC072022.1	ENSG00000228804	1.14096	2.28297e-05	lncRNA	novel transcript, antisense to RTP2 and BCL6
NAIPP2	ENSG00000179978	-1.75712	2.28297e-05	unprocessed_pseudogene	NAIP pseudogene 2 [Source:HGNC Symbol;Acc:HGNC:16042]
RNA5SP187	ENSG00000207129	-1.59152	2.32788e-05	rRNA_pseudogene	RNA, 5S ribosomal pseudogene 187 [Source:HGNC Symbol;Acc:HGNC:43087]
AC018521.2	ENSG00000264019	1.58529	2.34742e-05	lncRNA	novel transcript, antisense to PNPO
AP003396.1	ENSG00000245385	1.22549	2.35771e-05	lncRNA	novel transcript, antisense to RNF26
AC117469.1	ENSG00000286317	2.8974	2.39944e-05	lncRNA	novel transcript
AP001318.2	ENSG00000255062	0.693149	2.41183e-05	lncRNA	novel transcript, antisense to DCPS and TIRAP
PRPF39	ENSG00000185246	1.03864	2.4256e-05	protein_coding	pre-mRNA processing factor 39 [Source:HGNC Symbol;Acc:HGNC:20314]
HBZ	ENSG00000130656	2.16445	2.4476e-05	protein_coding	hemoglobin subunit zeta [Source:HGNC Symbol;Acc:HGNC:4835]
ITGB2	ENSG00000160255	1.09918	2.54732e-05	protein_coding	integrin subunit beta 2 [Source:HGNC Symbol;Acc:HGNC:6155]
TRGV5P	ENSG00000228668	-2.09717	2.64037e-05	TR_V_pseudogene	T cell receptor gamma variable 5P (pseudogene) [Source:HGNC Symbol;Acc:HGNC:12291]
AC004477.2	ENSG00000266341	1.11954	2.66631e-05	lncRNA	novel transcript, antisense to NFE2L1
AL132639.3	ENSG00000259083	-1.09543	2.6733e-05	lncRNA	novel transcript, antisense to PNN
AC119044.1	ENSG00000258352	-1.56552	2.67678e-05	transcribed_processed_pseudogene	interferon induced transmembrane protein 3 (1-8U) (IFITM3) pseudogene
LINC02676	ENSG00000234752	-2.14589	2.67678e-05	lncRNA	long intergenic non-protein coding RNA 2676 [Source:HGNC Symbol;Acc:HGNC:54170]
AC004707.2	ENSG00000253102	1.15745	2.76362e-05	lncRNA	novel transcript, antisense to LRRC59
AC073655.3	ENSG00000287237	0.820119	2.79868e-05	lncRNA	novel transcript, antisense to PLXNC1
AC092810.4	ENSG00000287046	3.80202	2.83883e-05	lncRNA	novel transcript
AP001351.1	ENSG00000248027	2.3333	3.04235e-05	lncRNA	novel transcript, antisense to ARHGAP42
SPDYE5	ENSG00000170092	-1.17703	3.12136e-05	protein_coding	speedy/RINGO cell cycle regulator family member E5 [Source:HGNC Symbol;Acc:HGNC:35464]
AL358334.3	ENSG00000258745	1.59931	3.13041e-05	lncRNA	novel transcript, antisense to PYGL
TRIM59	ENSG00000213186	0.945979	3.19839e-05	protein_coding	tripartite motif containing 59 [Source:HGNC Symbol;Acc:HGNC:30834]
GBP5	ENSG00000154451	1.38445	3.20386e-05	protein_coding	guanylate binding protein 5 [Source:HGNC Symbol;Acc:HGNC:19895]
AL606517.1	ENSG00000233877	-1.19795	3.27809e-05	processed_pseudogene	SIPL protein (SIPL) pseudogene
AL512770.1	ENSG00000228302	1.15151	3.31837e-05	lncRNA	novel transcript
MED8-AS1	ENSG00000229431	0.963744	3.32364e-05	lncRNA	MED8 antisense RNA 1 [Source:HGNC Symbol;Acc:HGNC:40908]
RPS3A	ENSG00000145425	2.76656	3.33169e-05	protein_coding	ribosomal protein S3A [Source:HGNC Symbol;Acc:HGNC:10421]
AC093909.6	ENSG00000278974	1.17897	3.33982e-05	TEC	tec
STARD3NL	ENSG00000010270	-1.23029	3.5312e-05	protein_coding	STARD3 N-terminal like [Source:HGNC Symbol;Acc:HGNC:19169]
PSAP	ENSG00000197746	2.08535	3.57214e-05	protein_coding	prosaposin [Source:HGNC Symbol;Acc:HGNC:9498]
AC005020.1	ENSG00000224448	-1.76644	3.64529e-05	processed_pseudogene	ADP-ribosylation factor 6 (ARF6) pseudogene
HMGN2P46	ENSG00000179362	-1.08091	3.64865e-05	transcribed_processed_pseudogene	high mobility group nucleosomal binding domain 2 pseudogene 46 [Source:HGNC Symbol;Acc:HGNC:26817]
AC000068.2	ENSG00000273212	1.56015	3.70013e-05	lncRNA	novel transcript, antisense to UFD1L
AL008726.1	ENSG00000271984	1.25484	3.70013e-05	lncRNA	novel transcript, antisense to CTSA
AL138713.1	ENSG00000280348	-1.51568	3.70627e-05	TEC	TEC
DUSP28	ENSG00000188542	-0.890178	3.75502e-05	protein_coding	dual specificity phosphatase 28 [Source:HGNC Symbol;Acc:HGNC:33237]
CYFIP1	ENSG00000273749	0.838951	3.8077e-05	protein_coding	cytoplasmic FMR1 interacting protein 1 [Source:HGNC Symbol;Acc:HGNC:13759]
JAKMIP2-AS1	ENSG00000280780	-1.28065	3.84058e-05	lncRNA	JAKMIP2 antisense RNA 1 [Source:HGNC Symbol;Acc:HGNC:27203]
TCFL5	ENSG00000101190	1.70544	3.86076e-05	protein_coding	transcription factor like 5 [Source:HGNC Symbol;Acc:HGNC:11646]
AC025171.5	ENSG00000272382	-1.52852	3.86109e-05	lncRNA	novel transcript
AL139317.3	ENSG00000259049	1.13925	3.88508e-05	lncRNA	novel transcript, antisense to GNPNAT1
TRAV2	ENSG00000211776	-1.92181	4.11152e-05	TR_V_gene	T cell receptor alpha variable 2 [Source:HGNC Symbol;Acc:HGNC:12116]
MSN	ENSG00000147065	2.0014	4.14758e-05	protein_coding	moesin [Source:HGNC Symbol;Acc:HGNC:7373]
PCGF3	ENSG00000185619	-1.32497	4.14758e-05	protein_coding	polycomb group ring finger 3 [Source:HGNC Symbol;Acc:HGNC:10066]
AC024560.2	ENSG00000249626	-2.07689	4.18952e-05	processed_pseudogene	protein phosphatase 4, regulatory subunit 2 (PPP4R2) pseudogene
U91328.2	ENSG00000272558	0.633122	4.19993e-05	lncRNA	novel transcript, antisense to TRIM38
TMEM79	ENSG00000163472	1.34772	4.24534e-05	protein_coding	transmembrane protein 79 [Source:HGNC Symbol;Acc:HGNC:28196]
ST8SIA6-AS1	ENSG00000204832	-1.88179	4.27369e-05	lncRNA	ST8SIA6 antisense RNA 1 [Source:HGNC Symbol;Acc:HGNC:44880]
HMMR-AS1	ENSG00000251018	1.8784	4.28259e-05	lncRNA	HMMR antisense RNA 1 [Source:HGNC Symbol;Acc:HGNC:49149]
SETX	ENSG00000107290	2.23272	4.3201e-05	protein_coding	senataxin [Source:HGNC Symbol;Acc:HGNC:445]
AC005041.5	ENSG00000286883	1.2088	4.39173e-05	lncRNA	novel transcript, antisense to CCDC142and MRPL53and MOGS
SETD6	ENSG00000103037	0.626778	4.39173e-05	protein_coding	SET domain containing 6, protein lysine methyltransferase [Source:HGNC Symbol;Acc:HGNC:26116]
MIR3134	ENSG00000264354	-1.71225	4.39173e-05	miRNA	microRNA 3134 [Source:HGNC Symbol;Acc:HGNC:38254]
AC093503.2	ENSG00000269292	1.31685	4.44694e-05	lncRNA	novel transcript, antisense to CALM3
GIMAP4	ENSG00000133574	2.02838	4.55102e-05	protein_coding	GTPase, IMAP family member 4 [Source:HGNC Symbol;Acc:HGNC:21872]
AC092636.2	ENSG00000286654	-1.72335	4.55102e-05	lncRNA	novel transcript, antisense to FAM178B
ANXA1	ENSG00000135046	3.23258	4.58828e-05	protein_coding	annexin A1 [Source:HGNC Symbol;Acc:HGNC:533]
RIPOR2	ENSG00000111913	1.32265	4.61191e-05	protein_coding	RHO family interacting cell polarization regulator 2 [Source:HGNC Symbol;Acc:HGNC:13872]
PRICKLE3	ENSG00000012211	1.45406	4.62015e-05	protein_coding	prickle planar cell polarity protein 3 [Source:HGNC Symbol;Acc:HGNC:6645]
SLC5A2	ENSG00000140675	1.16598	4.66158e-05	protein_coding	solute carrier family 5 member 2 [Source:HGNC Symbol;Acc:HGNC:11037]
ECT2L	ENSG00000203734	-1.1323	4.68185e-05	protein_coding	epithelial cell transforming 2 like [Source:HGNC Symbol;Acc:HGNC:21118]
EMBP1	ENSG00000231752	-1.37715	4.7043e-05	transcribed_unprocessed_pseudogene	embigin pseudogene 1 [Source:HGNC Symbol;Acc:HGNC:38661]
AC099063.4	ENSG00000284734	1.19441	4.71326e-05	lncRNA	novel transcript, antisense to GBP4
AP000781.1	ENSG00000254662	1.4229	4.71792e-05	lncRNA	novel transcript
HMGB2	ENSG00000164104	1.76341	4.72277e-05	protein_coding	high mobility group box 2 [Source:HGNC Symbol;Acc:HGNC:5000]
SPEF2	ENSG00000152582	-1.34482	4.72839e-05	protein_coding	sperm flagellar 2 [Source:HGNC Symbol;Acc:HGNC:26293]
NR2C2AP	ENSG00000184162	1.33587	4.74495e-05	protein_coding	nuclear receptor 2C2 associated protein [Source:HGNC Symbol;Acc:HGNC:30763]
PDE3B	ENSG00000152270	-0.635994	4.74495e-05	protein_coding	phosphodiesterase 3B [Source:HGNC Symbol;Acc:HGNC:8779]
TMEM107	ENSG00000179029	-1.46055	4.76037e-05	protein_coding	transmembrane protein 107 [Source:HGNC Symbol;Acc:HGNC:28128]
AC008537.4	ENSG00000282951	1.29273	4.7932e-05	lncRNA	novel transcript, antisense to RAB4B
MAL	ENSG00000172005	-1.63718	4.82172e-05	protein_coding	mal, T cell differentiation protein [Source:HGNC Symbol;Acc:HGNC:6817]
LINC00943	ENSG00000189238	-1.71565	4.82687e-05	lncRNA	long intergenic non-protein coding RNA 943 [Source:HGNC Symbol;Acc:HGNC:48639]
AC233280.2	ENSG00000271662	-1.94762	4.86907e-05	processed_pseudogene	protein phosphatase 4, regulatory subunit 2, pseudogene.
AC069287.2	ENSG00000254559	1.00684	4.89652e-05	lncRNA	novel transcript
AL590133.2	ENSG00000259357	0.932603	4.89652e-05	lncRNA	novel transcript, antisense to CERS2
AC080128.2	ENSG00000285908	1.26995	4.94894e-05	lncRNA	novel transcript, antisense to SRPRB
BTF3	ENSG00000145741	3.25576	5.02433e-05	protein_coding	basic transcription factor 3 [Source:HGNC Symbol;Acc:HGNC:1125]
PDCD4-AS1	ENSG00000203497	-1.16798	5.02433e-05	lncRNA	PDCD4 antisense RNA 1 [Source:HGNC Symbol;Acc:HGNC:27425]
AC073593.2	ENSG00000287242	1.6432	5.02493e-05	lncRNA	novel transcript, antisense to SCARB1
AC096564.2	ENSG00000249604	-1.28645	5.2069e-05	lncRNA	novel transcript
AC011451.1	ENSG00000267510	-1.23181	5.28058e-05	lncRNA	novel transcript, antisense to ZNF699
AL163193.1	ENSG00000237088	-1.67123	5.28058e-05	processed_pseudogene	ribosomal protein L7a (RPL7A) pseudogene
AC233976.2	ENSG00000287767	-1.48568	5.2969e-05	lncRNA	novel transcript
AC080075.1	ENSG00000256458	-1.35567	5.37816e-05	lncRNA	novel transcript, antisense to abl interactor 2 (ABI2)
AKAP5	ENSG00000179841	-1.34797	5.37875e-05	protein_coding	A-kinase anchoring protein 5 [Source:HGNC Symbol;Acc:HGNC:375]
HLA-B	ENSG00000234745	2.04772	5.4723e-05	protein_coding	major histocompatibility complex, class I, B [Source:HGNC Symbol;Acc:HGNC:4932]
TSPYL1	ENSG00000189241	-1.03618	5.4911e-05	protein_coding	TSPY like 1 [Source:HGNC Symbol;Acc:HGNC:12382]
UVRAG-DT	ENSG00000255507	-0.857777	5.95907e-05	lncRNA	UVRAG divergent transcript [Source:HGNC Symbol;Acc:HGNC:53952]
SIAH1	ENSG00000196470	-0.925569	6.06078e-05	protein_coding	siah E3 ubiquitin protein ligase 1 [Source:HGNC Symbol;Acc:HGNC:10857]
FOXRED1	ENSG00000110074	1.60286	6.08251e-05	protein_coding	FAD dependent oxidoreductase domain containing 1 [Source:HGNC Symbol;Acc:HGNC:26927]
PFN1P8	ENSG00000244371	-1.5922	6.11829e-05	processed_pseudogene	profilin 1 pseudogene 8 [Source:HGNC Symbol;Acc:HGNC:42986]
SLF1	ENSG00000133302	1.25571	6.13938e-05	protein_coding	SMC5-SMC6 complex localization factor 1 [Source:HGNC Symbol;Acc:HGNC:25408]
COX6B1P5	ENSG00000249047	-1.56724	6.3253e-05	processed_pseudogene	cytochrome c oxidase subunit 6B1 pseudogene 5 [Source:HGNC Symbol;Acc:HGNC:37675]
AP001453.2	ENSG00000256116	1.33159	6.41488e-05	lncRNA	novel transcript
MTND3P1	ENSG00000226118	-2.05026	6.41488e-05	processed_pseudogene	MT-ND3 pseudogene 1 [Source:HGNC Symbol;Acc:HGNC:39856]
NBPF20	ENSG00000162825	-1.4708	6.44083e-05	protein_coding	NBPF member 20 [Source:HGNC Symbol;Acc:HGNC:32000]
NUDT11	ENSG00000196368	-1.53768	6.5108e-05	protein_coding	nudix hydrolase 11 [Source:HGNC Symbol;Acc:HGNC:18011]
AL591212.1	ENSG00000234019	-0.992943	6.62803e-05	lncRNA	novel transcript
PRCP	ENSG00000137509	1.2325	6.68807e-05	protein_coding	prolylcarboxypeptidase [Source:HGNC Symbol;Acc:HGNC:9344]
MT-TP	ENSG00000210196	1.67204	6.68822e-05	Mt_tRNA	mitochondrially encoded tRNA-Pro (CCN) [Source:HGNC Symbol;Acc:HGNC:7494]
NECAP2	ENSG00000157191	-1.17311	6.7226e-05	protein_coding	NECAP endocytosis associated 2 [Source:HGNC Symbol;Acc:HGNC:25528]
AC004882.4	ENSG00000287967	1.37485	6.9855e-05	lncRNA	novel transcript, antisense to UQCR10
CPB2-AS1	ENSG00000235903	0.972772	7.10927e-05	lncRNA	CPB2 antisense RNA 1 [Source:HGNC Symbol;Acc:HGNC:39898]
AC104116.1	ENSG00000249971	0.799497	7.10927e-05	lncRNA	novel transcript
AC233976.1	ENSG00000229151	-1.17193	7.10927e-05	lncRNA	novel transcript
MT-TM	ENSG00000210112	3.3994	7.11207e-05	Mt_tRNA	mitochondrially encoded tRNA-Met (AUA/G) [Source:HGNC Symbol;Acc:HGNC:7492]
SOD1P3	ENSG00000253651	-1.27198	7.148e-05	processed_pseudogene	superoxide dismutase 1 pseudogene 3 [Source:HGNC Symbol;Acc:HGNC:45136]
AP002433.2	ENSG00000285696	1.15704	7.18355e-05	lncRNA	novel transcript, antisense to ACAT1
ZACN	ENSG00000186919	1.03509	7.24284e-05	protein_coding	zinc activated ion channel [Source:HGNC Symbol;Acc:HGNC:29504]
AC139792.1	ENSG00000271771	-1.4474	7.26934e-05	lncRNA	novel transcript
PROB1	ENSG00000228672	1.9381	7.35485e-05	protein_coding	proline rich basic protein 1 [Source:HGNC Symbol;Acc:HGNC:41906]
HEXIM2	ENSG00000168517	-0.775533	7.35485e-05	protein_coding	HEXIM P-TEFb complex subunit 2 [Source:HGNC Symbol;Acc:HGNC:28591]
AC091180.4	ENSG00000250186	1.27908	7.36497e-05	lncRNA	novel transcript, antisense to PHB
H2BP1	ENSG00000223345	2.8402	7.39495e-05	transcribed_unprocessed_pseudogene	H2B histone pseudogene 1 [Source:HGNC Symbol;Acc:HGNC:20560]
CYBB	ENSG00000165168	2.41412	7.44495e-05	protein_coding	cytochrome b-245 beta chain [Source:HGNC Symbol;Acc:HGNC:2578]
EXOSC3P1	ENSG00000229007	-2.12717	7.74861e-05	processed_pseudogene	exosome component 3 pseudogene 1 [Source:HGNC Symbol;Acc:HGNC:33989]
TASOR	ENSG00000163946	-0.96058	7.89809e-05	protein_coding	transcription activation suppressor [Source:HGNC Symbol;Acc:HGNC:30314]
AC005329.1	ENSG00000248015	1.27731	7.93156e-05	lncRNA	novel transcript, antisense to NDUFS7
AL049870.3	ENSG00000258949	-1.25362	7.99159e-05	lncRNA	novel transcript, antisense to C14orf28
ACTR1A	ENSG00000138107	0.924926	8.06214e-05	protein_coding	actin related protein 1A [Source:HGNC Symbol;Acc:HGNC:167]
TLR8-AS1	ENSG00000233338	1.50443	8.10111e-05	lncRNA	TLR8 antisense RNA 1 [Source:HGNC Symbol;Acc:HGNC:40720]
WDR86	ENSG00000187260	1.04851	8.10111e-05	protein_coding	WD repeat domain 86 [Source:HGNC Symbol;Acc:HGNC:28020]
GLS	ENSG00000115419	0.972004	8.29404e-05	protein_coding	glutaminase [Source:HGNC Symbol;Acc:HGNC:4331]
C11orf21	ENSG00000110665	-0.870477	8.31513e-05	protein_coding	chromosome 11 open reading frame 21 [Source:HGNC Symbol;Acc:HGNC:13231]
AC087286.3	ENSG00000259375	0.886746	8.35331e-05	lncRNA	novel transcript, antisense to AKAP13
SLC26A3	ENSG00000091138	-1.18931	8.35874e-05	protein_coding	solute carrier family 26 member 3 [Source:HGNC Symbol;Acc:HGNC:3018]
PMS1	ENSG00000064933	-0.726977	8.57106e-05	protein_coding	PMS1 homolog 1, mismatch repair system component [Source:HGNC Symbol;Acc:HGNC:9121]
PTPRK	ENSG00000152894	-1.62582	8.67947e-05	protein_coding	protein tyrosine phosphatase receptor type K [Source:HGNC Symbol;Acc:HGNC:9674]
ATP5F1B	ENSG00000110955	2.43508	8.70551e-05	protein_coding	ATP synthase F1 subunit beta [Source:HGNC Symbol;Acc:HGNC:830]
LRRC19	ENSG00000184434	-1.30599	8.72545e-05	protein_coding	leucine rich repeat containing 19 [Source:HGNC Symbol;Acc:HGNC:23379]
ZNF814	ENSG00000204514	-0.672367	8.89296e-05	protein_coding	zinc finger protein 814 [Source:HGNC Symbol;Acc:HGNC:33258]
PEX12	ENSG00000108733	-1.10989	8.89296e-05	protein_coding	peroxisomal biogenesis factor 12 [Source:HGNC Symbol;Acc:HGNC:8854]
AC025171.2	ENSG00000215068	-0.861937	9.12948e-05	lncRNA	novel transcript, antisense to ANXA2R
AC009084.3	ENSG00000280416	2.2963	9.25571e-05	TEC	novel transcript
RPL37A	ENSG00000197756	2.21371	9.25571e-05	protein_coding	ribosomal protein L37a [Source:HGNC Symbol;Acc:HGNC:10348]
AC006042.1	ENSG00000227719	1.63396	9.25571e-05	lncRNA	novel transcript
AC007298.1	ENSG00000257715	1.32222	9.35419e-05	lncRNA	novel transcript, antisense to LTA4H
MIR1279	ENSG00000283476	-1.09167	9.48884e-05	miRNA	microRNA 1279 [Source:HGNC Symbol;Acc:HGNC:35357]
AL355472.2	ENSG00000236358	2.30483	9.54371e-05	lncRNA	novel transcript
AC003989.2	ENSG00000243621	-1.55834	9.57238e-05	processed_pseudogene	pseudogene similar to part of adenosine deaminase, tRNA-specific 2, TAD2 homolog (S. cerevisiae) (ADAT2)
AC098869.2	ENSG00000250893	0.973965	9.68317e-05	lncRNA	novel transcript
BIRC6-AS1	ENSG00000230046	-0.796961	9.68317e-05	lncRNA	BIRC6 antisense RNA 1 [Source:HGNC Symbol;Acc:HGNC:40641]
AC091045.2	ENSG00000259536	0.955285	9.69137e-05	lncRNA	novel transcript, antisense to C15orf57
AC104623.1	ENSG00000237633	0.875182	9.69137e-05	lncRNA	novel transcript, antisense to FAM49A
KLB	ENSG00000134962	-1.03021	9.69137e-05	protein_coding	klotho beta [Source:HGNC Symbol;Acc:HGNC:15527]
AC020909.3	ENSG00000268854	1.20547	9.90725e-05	lncRNA	novel transcript, antisense to EMC10
AC243772.2	ENSG00000233030	2.01102	0.000100514	lncRNA	novel transcript, antisense to FCGR1A
HSP90AA1	ENSG00000080824	2.85188	0.000100782	protein_coding	heat shock protein 90 alpha family class A member 1 [Source:HGNC Symbol;Acc:HGNC:5253]
AC130456.5	ENSG00000260934	1.77641	0.000101302	lncRNA	novel transcript, antisense to GDE1
AC245052.4	ENSG00000237017	1.1305	0.000101686	lncRNA	novel transcript
CSDE1	ENSG00000009307	2.37096	0.000102863	protein_coding	cold shock domain containing E1 [Source:HGNC Symbol;Acc:HGNC:29905]
ADAM17	ENSG00000151694	-0.775262	0.000103974	protein_coding	ADAM metallopeptidase domain 17 [Source:HGNC Symbol;Acc:HGNC:195]
ITFG1-AS1	ENSG00000260281	1.08215	0.000104072	lncRNA	ITFG1 antisense RNA 1 [Source:HGNC Symbol;Acc:HGNC:51383]
IAH1	ENSG00000134330	0.659443	0.000104072	protein_coding	isoamyl acetate hydrolyzing esterase 1 (putative) [Source:HGNC Symbol;Acc:HGNC:27696]
PRMT5-AS1	ENSG00000237054	0.941905	0.000104234	lncRNA	PRMT5 antisense RNA 1 [Source:HGNC Symbol;Acc:HGNC:40533]
RPL29	ENSG00000162244	2.02794	0.000105791	protein_coding	ribosomal protein L29 [Source:HGNC Symbol;Acc:HGNC:10331]
LINC01376	ENSG00000236204	-1.23136	0.000105791	lncRNA	long intergenic non-protein coding RNA 1376 [Source:HGNC Symbol;Acc:HGNC:50637]
RPS7	ENSG00000171863	2.36431	0.000106402	protein_coding	ribosomal protein S7 [Source:HGNC Symbol;Acc:HGNC:10440]
NCAPH2	ENSG00000025770	1.64168	0.000106402	protein_coding	non-SMC condensin II complex subunit H2 [Source:HGNC Symbol;Acc:HGNC:25071]
RNA5SP297	ENSG00000212331	-1.90096	0.000106402	rRNA_pseudogene	RNA, 5S ribosomal pseudogene 297 [Source:HGNC Symbol;Acc:HGNC:43197]
AC025287.4	ENSG00000284484	-1.08323	0.000106742	protein_coding	novel protein similar to cytoplasmic polyadenylated homeobox like CPHXL
FCER1G	ENSG00000158869	2.17623	0.000107589	protein_coding	Fc fragment of IgE receptor Ig [Source:HGNC Symbol;Acc:HGNC:3611]
NCK1-DT	ENSG00000239213	-1.06505	0.000107631	lncRNA	NCK1 divergent transcript [Source:HGNC Symbol;Acc:HGNC:49645]
LCTL	ENSG00000188501	1.09069	0.000108071	protein_coding	lactase like [Source:HGNC Symbol;Acc:HGNC:15583]
OCIAD1-AS1	ENSG00000248256	-1.06042	0.000108071	lncRNA	OCIAD1 antisense RNA 1 [Source:HGNC Symbol;Acc:HGNC:40751]
KRT73-AS1	ENSG00000257495	-1.54708	0.000109234	lncRNA	KRT73 antisense RNA 1 [Source:HGNC Symbol;Acc:HGNC:49607]
AC005253.2	ENSG00000268983	1.34194	0.000112464	lncRNA	novel transcript, antisense to KXD1
AC078785.2	ENSG00000241219	-1.51091	0.00011262	lncRNA	novel transcript
MT-TH	ENSG00000210176	4.27665	0.000113179	Mt_tRNA	mitochondrially encoded tRNA-His (CAU/C) [Source:HGNC Symbol;Acc:HGNC:7487]
SLAMF7	ENSG00000026751	2.06975	0.000113485	protein_coding	SLAM family member 7 [Source:HGNC Symbol;Acc:HGNC:21394]
DAZAP2	ENSG00000183283	0.752844	0.000113485	protein_coding	DAZ associated protein 2 [Source:HGNC Symbol;Acc:HGNC:2684]
Z93020.1	ENSG00000286316	-1.24252	0.000113888	lncRNA	novel transcript, antisense to RANBP9
RPL37	ENSG00000145592	2.23562	0.000113908	protein_coding	ribosomal protein L37 [Source:HGNC Symbol;Acc:HGNC:10347]
AP1AR	ENSG00000138660	1.18822	0.000113908	protein_coding	adaptor related protein complex 1 associated regulatory protein [Source:HGNC Symbol;Acc:HGNC:28808]
AC119428.2	ENSG00000285954	1.74733	0.000114545	lncRNA	novel transcript
PCED1CP	ENSG00000231254	-2.15222	0.0001147	processed_pseudogene	PC-esterase domain containing 1C, pseudogene [Source:HGNC Symbol;Acc:HGNC:44083]
MTFR1	ENSG00000066855	-1.11482	0.000114731	protein_coding	mitochondrial fission regulator 1 [Source:HGNC Symbol;Acc:HGNC:29510]
RPLP0	ENSG00000089157	2.40535	0.000115741	protein_coding	ribosomal protein lateral stalk subunit P0 [Source:HGNC Symbol;Acc:HGNC:10371]
AC110992.1	ENSG00000286003	1.52341	0.000116432	lncRNA	novel transcript
AC245517.5	ENSG00000275361	3.3608	0.000116704	unprocessed_pseudogene	Ig Lambda chain V-IV region pseudogene
IGHA1	ENSG00000211895	2.80704	0.000117443	IG_C_gene	immunoglobulin heavy constant alpha 1 [Source:HGNC Symbol;Acc:HGNC:5478]
AL807752.3	ENSG00000231864	2.06219	0.000118107	lncRNA	novel transcript
SAMD9L	ENSG00000177409	2.24028	0.000118173	protein_coding	sterile alpha motif domain containing 9 like [Source:HGNC Symbol;Acc:HGNC:1349]
AL391650.1	ENSG00000236782	1.1022	0.00011976	protein_coding	novel protein
RIMKLBP2	ENSG00000225920	-1.03886	0.000121861	processed_pseudogene	ribosomal modification protein rimK like family member B pseudogene 2 [Source:HGNC Symbol;Acc:HGNC:39163]
CCNG1P1	ENSG00000218991	1.6211	0.000123644	processed_pseudogene	cyclin G1 pseudogene 1 [Source:HGNC Symbol;Acc:HGNC:39177]
ACAT2	ENSG00000120437	0.876779	0.000124003	protein_coding	acetyl-CoA acetyltransferase 2 [Source:HGNC Symbol;Acc:HGNC:94]
CD74	ENSG00000019582	1.2098	0.000124063	protein_coding	CD74 molecule [Source:HGNC Symbol;Acc:HGNC:1697]
ZNF550	ENSG00000251369	-0.967652	0.00012494	protein_coding	zinc finger protein 550 [Source:HGNC Symbol;Acc:HGNC:28643]
RNU6-50P	ENSG00000199226	-1.85768	0.00012883	snRNA	RNA, U6 small nuclear 50, pseudogene [Source:HGNC Symbol;Acc:HGNC:10229]
AC124798.2	ENSG00000285545	1.36685	0.000130767	lncRNA	novel transcript, antisense to NUCB2
AP002852.1	ENSG00000253633	2.88128	0.000130963	lncRNA	novel transcript
AL137779.2	ENSG00000259088	-1.02279	0.000132211	lncRNA	novel transcript, antisense to PPP2R5C
AC104984.3	ENSG00000265394	-0.873115	0.000132536	lncRNA	novel transcript, antisense to EFCAB5
AL031775.1	ENSG00000272345	1.58217	0.000132976	lncRNA	novel transcript, antisense to ACOT13
AC073548.2	ENSG00000287896	1.43278	0.000134878	lncRNA	novel transcript, antisense to KPTNand SLC8A2
AC005329.3	ENSG00000280486	1.22219	0.000135422	lncRNA	novel transcript, antisense to NDUFS7
ELF3-AS1	ENSG00000234678	1.02819	0.000136577	lncRNA	ELF3 antisense RNA 1 [Source:HGNC Symbol;Acc:HGNC:40211]
SELL	ENSG00000188404	1.22264	0.000137546	protein_coding	selectin L [Source:HGNC Symbol;Acc:HGNC:10720]
TMSB4X	ENSG00000205542	1.67392	0.000141042	protein_coding	thymosin beta 4 X-linked [Source:HGNC Symbol;Acc:HGNC:11881]
LIPT2	ENSG00000175536	-1.49638	0.000141042	protein_coding	lipoyl(octanoyl) transferase 2 [Source:HGNC Symbol;Acc:HGNC:37216]
CCT6P1	ENSG00000228409	-1.02673	0.000141051	transcribed_unprocessed_pseudogene	chaperonin containing TCP1 subunit 6 pseudogene 1 [Source:HGNC Symbol;Acc:HGNC:33094]
AC087521.4	ENSG00000283375	1.40697	0.000141616	lncRNA	novel transcript, antisense HSD17B12
MTX1P1	ENSG00000236675	1.55864	0.000141836	unprocessed_pseudogene	metaxin 1 pseudogene 1 [Source:HGNC Symbol;Acc:HGNC:7505]
CTSS	ENSG00000163131	2.15686	0.000142091	protein_coding	cathepsin S [Source:HGNC Symbol;Acc:HGNC:2545]
AC008969.1	ENSG00000176593	-0.989723	0.000142091	lncRNA	novel transcript, antisense to ZNF606
AL022345.4	ENSG00000285884	-1.13098	0.000142091	lncRNA	novel transcript
NOP10	ENSG00000182117	3.59308	0.000142976	protein_coding	NOP10 ribonucleoprotein [Source:HGNC Symbol;Acc:HGNC:14378]
LIN9	ENSG00000183814	2.90645	0.0001446	protein_coding	lin-9 DREAM MuvB core complex component [Source:HGNC Symbol;Acc:HGNC:30830]
ZBTB20-AS5	ENSG00000242290	-1.1174	0.000145531	lncRNA	ZBTB20 antisense RNA 5 [Source:HGNC Symbol;Acc:HGNC:52841]
ZBTB1	ENSG00000126804	-1.24698	0.000145531	protein_coding	zinc finger and BTB domain containing 1 [Source:HGNC Symbol;Acc:HGNC:20259]
CYP1B1-AS1	ENSG00000232973	1.86422	0.000146563	lncRNA	CYP1B1 antisense RNA 1 [Source:HGNC Symbol;Acc:HGNC:28543]
AC145207.3	ENSG00000262831	1.62746	0.000146563	lncRNA	novel transcript, antisense P4HB
MIF-AS1	ENSG00000218537	1.28085	0.000146563	lncRNA	MIF antisense RNA 1 [Source:HGNC Symbol;Acc:HGNC:27669]
PTOV1-AS1	ENSG00000268006	-0.968737	0.000146563	lncRNA	PTOV1 antisense RNA 1 [Source:HGNC Symbol;Acc:HGNC:44174]
MYOT	ENSG00000120729	-0.975747	0.000146563	protein_coding	myotilin [Source:HGNC Symbol;Acc:HGNC:12399]
PEX2	ENSG00000164751	-0.991975	0.000146563	protein_coding	peroxisomal biogenesis factor 2 [Source:HGNC Symbol;Acc:HGNC:9717]
MATN2	ENSG00000132561	-1.00595	0.000146563	protein_coding	matrilin 2 [Source:HGNC Symbol;Acc:HGNC:6908]
AC020914.1	ENSG00000268777	1.81766	0.000146621	lncRNA	novel transcript, antisense to SIGLEC6
PFN2	ENSG00000070087	1.1497	0.000146774	protein_coding	profilin 2 [Source:HGNC Symbol;Acc:HGNC:8882]
MYOSLID	ENSG00000229647	-1.11796	0.000146774	lncRNA	myocardin-induced smooth muscle lncRNA, inducer of differentiation [Source:HGNC Symbol;Acc:HGNC:51821]
AC137932.1	ENSG00000260279	-1.44437	0.000147281	lncRNA	novel transcript, antisense to ANKRD11
DOCK10	ENSG00000135905	1.81358	0.000147815	protein_coding	dedicator of cytokinesis 10 [Source:HGNC Symbol;Acc:HGNC:23479]
RPL13	ENSG00000167526	2.1932	0.000148797	protein_coding	ribosomal protein L13 [Source:HGNC Symbol;Acc:HGNC:10303]
ZNF518A	ENSG00000177853	1.21722	0.000148797	protein_coding	zinc finger protein 518A [Source:HGNC Symbol;Acc:HGNC:29009]
ZNF790	ENSG00000197863	-1.01485	0.000148878	protein_coding	zinc finger protein 790 [Source:HGNC Symbol;Acc:HGNC:33114]
RPL17P3	ENSG00000271705	3.64179	0.00014922	unprocessed_pseudogene	ribosomal protein L17 pseudogene 3 [Source:HGNC Symbol;Acc:HGNC:19796]
H3C8	ENSG00000273983	1.78853	0.000150182	protein_coding	H3 clustered histone 8 [Source:HGNC Symbol;Acc:HGNC:4772]
TPT1P12	ENSG00000256817	-2.04284	0.000150794	processed_pseudogene	tumor protein, translationally-controlled 1 pseudogene 12 [Source:HGNC Symbol;Acc:HGNC:49303]
AP001267.1	ENSG00000254873	0.77981	0.00015081	lncRNA	novel transcript, antisense to ATP5L and UBE4A
H3-3B	ENSG00000132475	-0.536235	0.000151425	protein_coding	H3.3 histone B [Source:HGNC Symbol;Acc:HGNC:4765]
TRAPPC2	ENSG00000196459	-0.706146	0.000152244	protein_coding	trafficking protein particle complex 2 [Source:HGNC Symbol;Acc:HGNC:23068]
AL139424.1	ENSG00000271989	2.55582	0.000154053	lncRNA	novel transcript, antisense to APITD1-CORT
AC026786.2	ENSG00000271963	-1.08255	0.000154196	lncRNA	novel transcript, antisense to ZNF891
FAM198B-AS1	ENSG00000248429	1.63206	0.000156502	lncRNA	FAM198B antisense RNA 1 [Source:HGNC Symbol;Acc:HGNC:53132]
C19orf54	ENSG00000188493	0.759943	0.000158465	protein_coding	chromosome 19 open reading frame 54 [Source:HGNC Symbol;Acc:HGNC:24758]
C1QTNF7	ENSG00000163145	1.31939	0.000160352	protein_coding	C1q and TNF related 7 [Source:HGNC Symbol;Acc:HGNC:14342]
RAC2	ENSG00000128340	1.71236	0.000161502	protein_coding	Rac family small GTPase 2 [Source:HGNC Symbol;Acc:HGNC:9802]
RPL6	ENSG00000089009	2.54	0.000162806	protein_coding	ribosomal protein L6 [Source:HGNC Symbol;Acc:HGNC:10362]
TBC1D8	ENSG00000204634	-0.928114	0.000163873	protein_coding	TBC1 domain family member 8 [Source:HGNC Symbol;Acc:HGNC:17791]
COX20	ENSG00000203667	-0.916352	0.000165534	protein_coding	cytochrome c oxidase assembly factor COX20 [Source:HGNC Symbol;Acc:HGNC:26970]
NOSTRIN	ENSG00000163072	1.85205	0.000165917	protein_coding	nitric oxide synthase trafficking [Source:HGNC Symbol;Acc:HGNC:20203]
AL078604.3	ENSG00000276413	2.67875	0.000166085	processed_pseudogene	cullin 2 (CUL2) pseudogene
C19orf53	ENSG00000104979	2.99277	0.000166625	protein_coding	chromosome 19 open reading frame 53 [Source:HGNC Symbol;Acc:HGNC:24991]
GAPDH	ENSG00000111640	1.62413	0.000166839	protein_coding	glyceraldehyde-3-phosphate dehydrogenase [Source:HGNC Symbol;Acc:HGNC:4141]
CYP17A1	ENSG00000148795	1.69636	0.000168558	protein_coding	cytochrome P450 family 17 subfamily A member 1 [Source:HGNC Symbol;Acc:HGNC:2593]
FCGR1B	ENSG00000198019	1.95927	0.000168716	protein_coding	Fc fragment of IgG receptor Ib [Source:HGNC Symbol;Acc:HGNC:3614]
MRPL20-AS1	ENSG00000224870	0.861817	0.000168716	lncRNA	MRPL20 antisense RNA 1 [Source:HGNC Symbol;Acc:HGNC:27125]
AC027237.3	ENSG00000259191	3.3767	0.000169789	processed_pseudogene	fumarylacetoacetate hydrolase domain containing 1 (FAHD1) pseudogene
RBM12B-AS1	ENSG00000279331	-1.05999	0.000169789	TEC	RBM12B antisense RNA 1 [Source:HGNC Symbol;Acc:HGNC:28818]
ERMP1	ENSG00000099219	0.780583	0.000169973	protein_coding	endoplasmic reticulum metallopeptidase 1 [Source:HGNC Symbol;Acc:HGNC:23703]
Z94721.3	ENSG00000285730	-1.08414	0.000170486	lncRNA	novel transcript
RPL8	ENSG00000161016	2.35029	0.000171695	protein_coding	ribosomal protein L8 [Source:HGNC Symbol;Acc:HGNC:10368]
UBA52	ENSG00000221983	2.17526	0.000172703	protein_coding	ubiquitin A-52 residue ribosomal protein fusion product 1 [Source:HGNC Symbol;Acc:HGNC:12458]
PFN1	ENSG00000108518	0.815777	0.000172703	protein_coding	profilin 1 [Source:HGNC Symbol;Acc:HGNC:8881]
AL445523.1	ENSG00000237971	-1.55126	0.000174505	processed_pseudogene	karyopherin alpha 2 (RAG cohort 1, importin alpha 1) (KPNA2) pseudogene
C12orf45	ENSG00000151131	2.92377	0.000177125	protein_coding	chromosome 12 open reading frame 45 [Source:HGNC Symbol;Acc:HGNC:28628]
AL132656.2	ENSG00000244733	-1.16113	0.000181087	lncRNA	novel transcript
TMED11P	ENSG00000215367	-2.25054	0.000183582	transcribed_unitary_pseudogene	transmembrane p24 trafficking protein 11, pseudogene [Source:HGNC Symbol;Acc:HGNC:35401]
AC243772.3	ENSG00000234232	-1.61996	0.000183588	transcribed_unprocessed_pseudogene	phosphodiesterase 4D interacting protein (PDE4DIP) pseudogene
LIPJ	ENSG00000204022	2.22994	0.000184333	protein_coding	lipase family member J [Source:HGNC Symbol;Acc:HGNC:21773]
CREB3	ENSG00000107175	0.922678	0.000184376	protein_coding	cAMP responsive element binding protein 3 [Source:HGNC Symbol;Acc:HGNC:2347]
AC079210.1	ENSG00000267461	3.41916	0.000184845	lncRNA	novel transcript
AL117350.2	ENSG00000237481	-0.958505	0.00018559	lncRNA	novel transcript
AC092916.2	ENSG00000240787	-1.5957	0.00018559	processed_pseudogene	pseudogene similar to part of poliovirus receptor-related 2 (herpesvirus entry mediator) BPVRL2
UBXN11	ENSG00000158062	1.28374	0.000187279	protein_coding	UBX domain protein 11 [Source:HGNC Symbol;Acc:HGNC:30600]
RPL35	ENSG00000136942	2.74674	0.000190477	protein_coding	ribosomal protein L35 [Source:HGNC Symbol;Acc:HGNC:10344]
BSN	ENSG00000164061	1.36864	0.000191827	protein_coding	bassoon presynaptic cytomatrix protein [Source:HGNC Symbol;Acc:HGNC:1117]
MEA1	ENSG00000124733	0.815176	0.000191981	protein_coding	male-enhanced antigen 1 [Source:HGNC Symbol;Acc:HGNC:6986]
ENDOG	ENSG00000167136	1.22458	0.000197605	protein_coding	endonuclease G [Source:HGNC Symbol;Acc:HGNC:3346]
RPS15AP1	ENSG00000214535	-1.38876	0.000197605	processed_pseudogene	ribosomal protein S15a pseudogene 1 [Source:HGNC Symbol;Acc:HGNC:16598]
ATP8B4	ENSG00000104043	1.74801	0.000197999	protein_coding	ATPase phospholipid transporting 8B4 (putative) [Source:HGNC Symbol;Acc:HGNC:13536]
RESF1	ENSG00000174718	1.65908	0.000197999	protein_coding	retroelement silencing factor 1 [Source:HGNC Symbol;Acc:HGNC:25559]
AC010336.5	ENSG00000269139	1.49687	0.000197999	lncRNA	novel transcript, antisense to CTXN1 and TIMM44
TRGV2	ENSG00000233306	-1.73144	0.000197999	TR_V_gene	T cell receptor gamma variable 2 [Source:HGNC Symbol;Acc:HGNC:12287]
SLC25A30	ENSG00000174032	-0.989093	0.000202209	protein_coding	solute carrier family 25 member 30 [Source:HGNC Symbol;Acc:HGNC:27371]
KIF5A	ENSG00000155980	0.980792	0.000202765	protein_coding	kinesin family member 5A [Source:HGNC Symbol;Acc:HGNC:6323]
AL355097.1	ENSG00000258379	-2.26488	0.000202765	lncRNA	novel transcript
SMAD5-AS1	ENSG00000164621	-0.903817	0.000204875	lncRNA	SMAD5 antisense RNA 1 [Source:HGNC Symbol;Acc:HGNC:30586]
AC016493.1	ENSG00000267039	-1.43582	0.000205245	lncRNA	novel transcript, antisense to KIAA1328
AC114956.2	ENSG00000249492	-0.69146	0.000205582	lncRNA	novel transcript
FRAT1	ENSG00000165879	1.41939	0.000208374	protein_coding	FRAT regulator of WNT signaling pathway 1 [Source:HGNC Symbol;Acc:HGNC:3944]
AC022540.1	ENSG00000232342	-1.14782	0.00020971	lncRNA	novel transcript
IGHG3	ENSG00000211897	2.74957	0.000210636	IG_C_gene	immunoglobulin heavy constant gamma 3 (G3m marker) [Source:HGNC Symbol;Acc:HGNC:5527]
TMEM184C	ENSG00000164168	-0.853502	0.000211406	protein_coding	transmembrane protein 184C [Source:HGNC Symbol;Acc:HGNC:25587]
EIF4G2	ENSG00000110321	1.40038	0.000213137	protein_coding	eukaryotic translation initiation factor 4 gamma 2 [Source:HGNC Symbol;Acc:HGNC:3297]
SLC6A6	ENSG00000131389	1.39937	0.000214046	protein_coding	solute carrier family 6 member 6 [Source:HGNC Symbol;Acc:HGNC:11052]
CASC19	ENSG00000254166	-1.14028	0.000214687	lncRNA	cancer susceptibility 19 [Source:HGNC Symbol;Acc:HGNC:49476]
LAMP5-AS1	ENSG00000225988	2.33344	0.000217108	lncRNA	LAMP5 antisense RNA 1 [Source:HGNC Symbol;Acc:HGNC:40754]
CR559946.1	ENSG00000227484	2.95025	0.000218761	lncRNA	novel transcript
AC006059.5	ENSG00000287629	0.981706	0.000218761	lncRNA	novel transcript, antisense to ZBTB47
RANBP3L	ENSG00000164188	-1.45498	0.000218761	protein_coding	RAN binding protein 3 like [Source:HGNC Symbol;Acc:HGNC:26353]
RN7SKP203	ENSG00000200488	1.97263	0.000220183	misc_RNA	RN7SK pseudogene 203 [Source:HGNC Symbol;Acc:HGNC:45927]
TRGV3	ENSG00000211699	-1.70868	0.000220369	TR_V_gene	T cell receptor gamma variable 3 [Source:HGNC Symbol;Acc:HGNC:12288]
AC025280.2	ENSG00000279622	2.29455	0.000226513	lncRNA	novel transcript, antisense to CRISPLD2
BTN3A1	ENSG00000026950	1.82928	0.000229461	protein_coding	butyrophilin subfamily 3 member A1 [Source:HGNC Symbol;Acc:HGNC:1138]
BBS1	ENSG00000174483	1.03808	0.000229482	protein_coding	Bardet-Biedl syndrome 1 [Source:HGNC Symbol;Acc:HGNC:966]
COX15	ENSG00000014919	0.993816	0.00022975	protein_coding	cytochrome c oxidase assembly homolog COX15 [Source:HGNC Symbol;Acc:HGNC:2263]
AC139491.4	ENSG00000251458	-2.29977	0.00022975	lncRNA	novel transcript
AC092375.1	ENSG00000257408	-2.60223	0.000230429	transcribed_unprocessed_pseudogene	ATP-binding cassette, sub-family A (ABC1), member 3 (ABCA3) pseudogene
AC020558.1	ENSG00000264666	0.980241	0.000234638	lncRNA	novel transcript
AL139393.3	ENSG00000272841	-0.740148	0.000234777	lncRNA	novel transcript, antisense to MAP3K4
BTBD1	ENSG00000064726	-1.0266	0.000234872	protein_coding	BTB domain containing 1 [Source:HGNC Symbol;Acc:HGNC:1120]
AC006059.1	ENSG00000230084	-0.944231	0.000234901	lncRNA	novel transcript
UTS2B	ENSG00000188958	0.990225	0.000240924	protein_coding	urotensin 2B [Source:HGNC Symbol;Acc:HGNC:30894]
AC007728.1	ENSG00000260616	-0.767534	0.000241171	lncRNA	novel transcript, antisense to CYLD
GPR82	ENSG00000171657	-1.44383	0.00024137	protein_coding	G protein-coupled receptor 82 [Source:HGNC Symbol;Acc:HGNC:4533]
LINC02332	ENSG00000259054	-1.22231	0.000241688	lncRNA	long intergenic non-protein coding RNA 2332 [Source:HGNC Symbol;Acc:HGNC:53252]
AC138819.1	ENSG00000249849	-1.71294	0.000243193	lncRNA	novel transcript
A2ML1-AS1	ENSG00000256661	-1.28382	0.000243534	lncRNA	A2ML1 antisense RNA 1 [Source:HGNC Symbol;Acc:HGNC:41022]
CTRL	ENSG00000141086	1.24957	0.000250211	protein_coding	chymotrypsin like [Source:HGNC Symbol;Acc:HGNC:2524]
PCAT1	ENSG00000253438	-0.847335	0.000252639	lncRNA	prostate cancer associated transcript 1 [Source:HGNC Symbol;Acc:HGNC:43022]
TMPO	ENSG00000120802	1.32638	0.000253733	protein_coding	thymopoietin [Source:HGNC Symbol;Acc:HGNC:11875]
AC022075.1	ENSG00000245648	-0.959098	0.000253733	lncRNA	novel transcript, antisense to KLRK1
GATC	ENSG00000257218	0.553468	0.000254425	protein_coding	glutamyl-tRNA amidotransferase subunit C [Source:HGNC Symbol;Acc:HGNC:25068]
AL360020.1	ENSG00000286834	-1.58644	0.000254425	lncRNA	novel transcript
KRAS	ENSG00000133703	-0.869066	0.000257405	protein_coding	KRAS proto-oncogene, GTPase [Source:HGNC Symbol;Acc:HGNC:6407]
CMC1	ENSG00000187118	0.792319	0.000258896	protein_coding	C-X9-C motif containing 1 [Source:HGNC Symbol;Acc:HGNC:28783]
DGUOK-AS1	ENSG00000237883	0.728829	0.000260519	lncRNA	DGUOK antisense RNA 1 [Source:HGNC Symbol;Acc:HGNC:43441]
AC073850.1	ENSG00000229436	1.66542	0.000261697	processed_pseudogene	pseudogene similar to part of transcription factor Dp-1 TFDP1
DEFB109F	ENSG00000244050	-1.57736	0.00026602	transcribed_unprocessed_pseudogene	defensin beta 109F (pseudogene) [Source:HGNC Symbol;Acc:HGNC:38066]
RPL5P24	ENSG00000244052	-1.72883	0.000266396	processed_pseudogene	ribosomal protein L5 pseudogene 24 [Source:HGNC Symbol;Acc:HGNC:35828]
KIAA1614	ENSG00000135835	1.25173	0.00026761	protein_coding	KIAA1614 [Source:HGNC Symbol;Acc:HGNC:29327]
AC011558.1	ENSG00000279753	1.39274	0.000269636	TEC	TEC
MKNK1-AS1	ENSG00000269956	1.03919	0.000269636	lncRNA	MKNK1 antisense RNA 1 [Source:HGNC Symbol;Acc:HGNC:44129]
DLEU2	ENSG00000231607	-0.568737	0.000271877	lncRNA	deleted in lymphocytic leukemia 2 [Source:HGNC Symbol;Acc:HGNC:13748]
AP003355.2	ENSG00000272321	2.72275	0.000272366	lncRNA	novel transcript, antisense to STK3
AP003032.2	ENSG00000254829	3.12132	0.00027399	lncRNA	novel transcript
RPS8	ENSG00000142937	1.78052	0.000275724	protein_coding	ribosomal protein S8 [Source:HGNC Symbol;Acc:HGNC:10441]
FANCD2OS	ENSG00000163705	0.879411	0.000275984	protein_coding	FANCD2 opposite strand [Source:HGNC Symbol;Acc:HGNC:28623]
UTRN	ENSG00000152818	1.81577	0.000277537	protein_coding	utrophin [Source:HGNC Symbol;Acc:HGNC:12635]
AC063977.6	ENSG00000269072	1.48393	0.000280187	lncRNA	novel transcript, antisense to SIGLEC7 and SIGLEC17P
AC104126.1	ENSG00000251076	-1.72902	0.000280187	lncRNA	novel transcript
RNU4-54P	ENSG00000252237	-1.28491	0.000280528	snRNA	RNA, U4 small nuclear 54, pseudogene [Source:HGNC Symbol;Acc:HGNC:46990]
AC011450.1	ENSG00000197813	1.36004	0.000284795	lncRNA	novel transcript
PIGW	ENSG00000277161	-0.699896	0.000293783	protein_coding	phosphatidylinositol glycan anchor biosynthesis class W [Source:HGNC Symbol;Acc:HGNC:23213]
AC008534.1	ENSG00000249175	1.34024	0.00029501	lncRNA	novel transcript
AL357054.2	ENSG00000271727	-1.19732	0.000296691	lncRNA	novel transcript
HCAR2	ENSG00000182782	2.78158	0.000298929	protein_coding	hydroxycarboxylic acid receptor 2 [Source:HGNC Symbol;Acc:HGNC:24827]
SPATA31E1	ENSG00000177992	3.53087	0.000302596	protein_coding	SPATA31 subfamily E member 1 [Source:HGNC Symbol;Acc:HGNC:26672]
EIF4E3	ENSG00000163412	1.35018	0.000303522	protein_coding	eukaryotic translation initiation factor 4E family member 3 [Source:HGNC Symbol;Acc:HGNC:31837]
CASP4	ENSG00000196954	2.00273	0.000304507	protein_coding	caspase 4 [Source:HGNC Symbol;Acc:HGNC:1505]
AP000648.4	ENSG00000280385	-0.958188	0.00030544	TEC	novel transcript
ERG28	ENSG00000133935	1.62096	0.000306514	protein_coding	ergosterol biosynthesis 28 homolog [Source:HGNC Symbol;Acc:HGNC:1187]
SLC24A5	ENSG00000188467	-1.21365	0.000308689	protein_coding	solute carrier family 24 member 5 [Source:HGNC Symbol;Acc:HGNC:20611]
AC016590.1	ENSG00000267605	-0.809312	0.000309095	lncRNA	novel transcript, antisense to ZNF383
S100A12	ENSG00000163221	1.67306	0.000310169	protein_coding	S100 calcium binding protein A12 [Source:HGNC Symbol;Acc:HGNC:10489]
SARM1	ENSG00000004139	1.17159	0.000310169	protein_coding	sterile alpha and TIR motif containing 1 [Source:HGNC Symbol;Acc:HGNC:17074]
TLCD1	ENSG00000160606	-0.794938	0.000310169	protein_coding	TLC domain containing 1 [Source:HGNC Symbol;Acc:HGNC:25177]
AL513327.1	ENSG00000225313	1.07126	0.000310771	lncRNA	novel transcript
AC000082.1	ENSG00000287652	3.25647	0.000312942	lncRNA	novel transcript, antisense to DGCR8and CDC45
CD53	ENSG00000143119	1.58758	0.000315444	protein_coding	CD53 molecule [Source:HGNC Symbol;Acc:HGNC:1686]
PHF11	ENSG00000136147	-0.992795	0.000315932	protein_coding	PHD finger protein 11 [Source:HGNC Symbol;Acc:HGNC:17024]
AC067945.4	ENSG00000288064	-1.17837	0.000324229	lncRNA	novel transcript, antisense to STAT4
MRPL49	ENSG00000149792	0.872958	0.000324273	protein_coding	mitochondrial ribosomal protein L49 [Source:HGNC Symbol;Acc:HGNC:1176]
ZBTB20-AS3	ENSG00000239946	-1.02446	0.000324273	lncRNA	ZBTB20 antisense RNA 3 [Source:HGNC Symbol;Acc:HGNC:42422]
PTGR1	ENSG00000106853	-1.27489	0.000327835	protein_coding	prostaglandin reductase 1 [Source:HGNC Symbol;Acc:HGNC:18429]
LINC02048	ENSG00000228271	2.85586	0.000328843	lncRNA	long intergenic non-protein coding RNA 2048 [Source:HGNC Symbol;Acc:HGNC:52888]
MT-TY	ENSG00000210144	1.28165	0.000334261	Mt_tRNA	mitochondrially encoded tRNA-Tyr (UAU/C) [Source:HGNC Symbol;Acc:HGNC:7502]
NRDE2	ENSG00000119720	1.03386	0.00033579	protein_coding	NRDE-2, necessary for RNA interference, domain containing [Source:HGNC Symbol;Acc:HGNC:20186]
ENPP7	ENSG00000182156	3.70633	0.000337613	protein_coding	ectonucleotide pyrophosphatase/phosphodiesterase 7 [Source:HGNC Symbol;Acc:HGNC:23764]
GABPA	ENSG00000154727	1.1523	0.000341158	protein_coding	GA binding protein transcription factor subunit alpha [Source:HGNC Symbol;Acc:HGNC:4071]
SMC1B	ENSG00000077935	-1.40593	0.000341158	protein_coding	structural maintenance of chromosomes 1B [Source:HGNC Symbol;Acc:HGNC:11112]
AP001107.1	ENSG00000245156	1.1169	0.000350581	lncRNA	novel transcript
RNU5A-1	ENSG00000199568	3.13181	0.000352007	snRNA	RNA, U5A small nuclear 1 [Source:HGNC Symbol;Acc:HGNC:10211]
TMEM147-AS1	ENSG00000236144	1.14336	0.000352007	lncRNA	TMEM147 antisense RNA 1 [Source:HGNC Symbol;Acc:HGNC:51273]
EEF1A1P14	ENSG00000233057	-1.78954	0.000352007	processed_pseudogene	eukaryotic translation elongation factor 1 alpha 1 pseudogene 14 [Source:HGNC Symbol;Acc:HGNC:3197]
STAB1	ENSG00000010327	2.61787	0.000354282	protein_coding	stabilin 1 [Source:HGNC Symbol;Acc:HGNC:18628]
SLA2	ENSG00000101082	1.18678	0.000354433	protein_coding	Src like adaptor 2 [Source:HGNC Symbol;Acc:HGNC:17329]
AC015674.1	ENSG00000264558	0.948367	0.000354433	lncRNA	novel transcript, antisense to KPNB1
NEIL2	ENSG00000154328	1.37005	0.000355475	protein_coding	nei like DNA glycosylase 2 [Source:HGNC Symbol;Acc:HGNC:18956]
VN1R76P	ENSG00000273762	4.15745	0.000355731	unprocessed_pseudogene	vomeronasal 1 receptor 76 pseudogene [Source:HGNC Symbol;Acc:HGNC:37397]
TRGV5	ENSG00000211697	-1.90655	0.000356323	TR_V_gene	T cell receptor gamma variable 5 [Source:HGNC Symbol;Acc:HGNC:12290]
CTNS	ENSG00000040531	1.10077	0.000357722	protein_coding	cystinosin, lysosomal cystine transporter [Source:HGNC Symbol;Acc:HGNC:2518]
PIAS1	ENSG00000033800	0.900066	0.000358712	protein_coding	protein inhibitor of activated STAT 1 [Source:HGNC Symbol;Acc:HGNC:2752]
SRGN	ENSG00000122862	2.16094	0.000360909	protein_coding	serglycin [Source:HGNC Symbol;Acc:HGNC:9361]
AP000777.2	ENSG00000255959	1.13617	0.000360909	lncRNA	novel transcript, antisense to CCDC86
TMEM191A	ENSG00000226287	-1.14796	0.000367587	transcribed_unprocessed_pseudogene	transmembrane protein 191A (pseudogene) [Source:HGNC Symbol;Acc:HGNC:25317]
PCAT7	ENSG00000231806	1.47268	0.000371119	lncRNA	prostate cancer associated transcript 7 [Source:HGNC Symbol;Acc:HGNC:48824]
AC004918.5	ENSG00000270157	-1.07553	0.000377685	lncRNA	novel transcript
BBS2	ENSG00000125124	0.898302	0.000377945	protein_coding	Bardet-Biedl syndrome 2 [Source:HGNC Symbol;Acc:HGNC:967]
AC013489.3	ENSG00000279945	1.39744	0.000386835	TEC	novel transcript
LILRB1	ENSG00000104972	2.9179	0.000387192	protein_coding	leukocyte immunoglobulin like receptor B1 [Source:HGNC Symbol;Acc:HGNC:6605]
SLC26A8	ENSG00000112053	1.50502	0.000396022	protein_coding	solute carrier family 26 member 8 [Source:HGNC Symbol;Acc:HGNC:14468]
UBE2J1	ENSG00000198833	2.73303	0.000396766	protein_coding	ubiquitin conjugating enzyme E2 J1 [Source:HGNC Symbol;Acc:HGNC:17598]
CHPF2	ENSG00000033100	1.43	0.000398867	protein_coding	chondroitin polymerizing factor 2 [Source:HGNC Symbol;Acc:HGNC:29270]
ZBTB20-AS2	ENSG00000241295	-1.32282	0.000403321	lncRNA	ZBTB20 antisense RNA 2 [Source:HGNC Symbol;Acc:HGNC:42421]
UBE2FP3	ENSG00000233337	-1.50629	0.000403821	processed_pseudogene	UBE2F pseudogene 3 [Source:HGNC Symbol;Acc:HGNC:44537]
KRT18P7	ENSG00000258951	-1.04018	0.000403828	processed_pseudogene	keratin 18 pseudogene 7 [Source:HGNC Symbol;Acc:HGNC:20283]
AC012184.4	ENSG00000285710	0.921782	0.000407188	lncRNA	novel transcript, antisense to DDX19A
RMDN1	ENSG00000176623	-0.921142	0.000407188	protein_coding	regulator of microtubule dynamics 1 [Source:HGNC Symbol;Acc:HGNC:24285]
NAXE	ENSG00000163382	0.719473	0.000410136	protein_coding	NAD(P)HX epimerase [Source:HGNC Symbol;Acc:HGNC:18453]
LRRC34	ENSG00000171757	-0.793561	0.000416602	protein_coding	leucine rich repeat containing 34 [Source:HGNC Symbol;Acc:HGNC:28408]
RPL23A	ENSG00000198242	2.80928	0.000427664	protein_coding	ribosomal protein L23a [Source:HGNC Symbol;Acc:HGNC:10317]
NSA2	ENSG00000164346	-0.948522	0.000432074	protein_coding	NSA2 ribosome biogenesis factor [Source:HGNC Symbol;Acc:HGNC:30728]
USP12-AS1	ENSG00000232162	-1.10781	0.000432074	lncRNA	USP12 antisense RNA 1 [Source:HGNC Symbol;Acc:HGNC:39961]
AC009120.2	ENSG00000259972	1.11102	0.000433	lncRNA	novel transcript, antisense to PSMD7
CHPT1	ENSG00000111666	-0.795198	0.000433	protein_coding	choline phosphotransferase 1 [Source:HGNC Symbol;Acc:HGNC:17852]
ITGA7	ENSG00000135424	2.88589	0.000439738	protein_coding	integrin subunit alpha 7 [Source:HGNC Symbol;Acc:HGNC:6143]
AC106820.6	ENSG00000285970	1.5617	0.000439738	lncRNA	novel transcript, antisense to CCNF
SND1	ENSG00000197157	1.13219	0.00043987	protein_coding	staphylococcal nuclease and tudor domain containing 1 [Source:HGNC Symbol;Acc:HGNC:30646]
SP140	ENSG00000079263	1.00386	0.00043987	protein_coding	SP140 nuclear body protein [Source:HGNC Symbol;Acc:HGNC:17133]
AC023818.1	ENSG00000280067	-1.17011	0.00043987	TEC	novel transcript
CYBA	ENSG00000051523	1.67	0.000442364	protein_coding	cytochrome b-245 alpha chain [Source:HGNC Symbol;Acc:HGNC:2577]
USP32	ENSG00000170832	1.56843	0.000442364	protein_coding	ubiquitin specific peptidase 32 [Source:HGNC Symbol;Acc:HGNC:19143]
CCT8	ENSG00000156261	-1.01787	0.000442694	protein_coding	chaperonin containing TCP1 subunit 8 [Source:HGNC Symbol;Acc:HGNC:1623]
HM13	ENSG00000101294	1.80879	0.000445464	protein_coding	histocompatibility minor 13 [Source:HGNC Symbol;Acc:HGNC:16435]
CCT6P3	ENSG00000234585	-1.13695	0.000446649	transcribed_unprocessed_pseudogene	chaperonin containing TCP1 subunit 6 pseudogene 3 [Source:HGNC Symbol;Acc:HGNC:35137]
AC020656.1	ENSG00000257764	1.72662	0.000446981	lncRNA	novel transcript, antisense to LYZ
C22orf15	ENSG00000169314	1.61156	0.000450535	protein_coding	chromosome 22 open reading frame 15 [Source:HGNC Symbol;Acc:HGNC:15558]
MLX	ENSG00000108788	1.11687	0.000450535	protein_coding	MAX dimerization protein MLX [Source:HGNC Symbol;Acc:HGNC:11645]
MT-TC	ENSG00000210140	2.69272	0.000454124	Mt_tRNA	mitochondrially encoded tRNA-Cys (UGU/C) [Source:HGNC Symbol;Acc:HGNC:7477]
MIR6126	ENSG00000273776	1.33672	0.000462455	miRNA	microRNA 6126 [Source:HGNC Symbol;Acc:HGNC:50099]
NEK6	ENSG00000119408	-1.10646	0.000462455	protein_coding	NIMA related kinase 6 [Source:HGNC Symbol;Acc:HGNC:7749]
MAGT1	ENSG00000102158	3.0813	0.000464402	protein_coding	magnesium transporter 1 [Source:HGNC Symbol;Acc:HGNC:28880]
SLAMF1	ENSG00000117090	-0.99224	0.000472068	protein_coding	signaling lymphocytic activation molecule family member 1 [Source:HGNC Symbol;Acc:HGNC:10903]
OSGEPL1	ENSG00000128694	-1.11754	0.000474076	protein_coding	O-sialoglycoprotein endopeptidase like 1 [Source:HGNC Symbol;Acc:HGNC:23075]
LINC01943	ENSG00000280721	0.985299	0.000476076	lncRNA	long intergenic non-protein coding RNA 1943 [Source:HGNC Symbol;Acc:HGNC:52767]
CD244	ENSG00000122223	-1.58939	0.000476076	protein_coding	CD244 molecule [Source:HGNC Symbol;Acc:HGNC:18171]
FAM32A	ENSG00000105058	2.26844	0.00048334	protein_coding	family with sequence similarity 32 member A [Source:HGNC Symbol;Acc:HGNC:24563]
MAGOH2P	ENSG00000264176	-1.32518	0.000483589	transcribed_processed_pseudogene	mago homolog 2, pseudogene [Source:HGNC Symbol;Acc:HGNC:30148]
PTPMT1	ENSG00000110536	0.883596	0.000484848	protein_coding	protein tyrosine phosphatase mitochondrial 1 [Source:HGNC Symbol;Acc:HGNC:26965]
ATL1	ENSG00000198513	-0.651913	0.000484848	protein_coding	atlastin GTPase 1 [Source:HGNC Symbol;Acc:HGNC:11231]
BCAS4	ENSG00000124243	1.3718	0.000500812	protein_coding	breast carcinoma amplified sequence 4 [Source:HGNC Symbol;Acc:HGNC:14367]
RNU6-959P	ENSG00000207402	-1.99234	0.000507152	snRNA	RNA, U6 small nuclear 959, pseudogene [Source:HGNC Symbol;Acc:HGNC:47922]
H2BC14	ENSG00000273703	3.66492	0.000512925	protein_coding	H2B clustered histone 14 [Source:HGNC Symbol;Acc:HGNC:4750]
CLUL1	ENSG00000079101	2.8615	0.000512925	protein_coding	clusterin like 1 [Source:HGNC Symbol;Acc:HGNC:2096]
TMEM131L	ENSG00000121210	1.69088	0.000517598	protein_coding	transmembrane 131 like [Source:HGNC Symbol;Acc:HGNC:29146]
Z97206.1	ENSG00000219088	-2.48033	0.000518004	processed_pseudogene	chromatin assembly factor 1, p60 subunit B (CHAF1B) pseudogene
LDHAL6EP	ENSG00000270098	-1.95018	0.000521629	processed_pseudogene	lactate dehydrogenase A like 6E, pseudogene [Source:HGNC Symbol;Acc:HGNC:44241]
AC079790.1	ENSG00000225214	-1.62071	0.000524174	lncRNA	novel transcript (LOC100127920)
TP73-AS1	ENSG00000227372	2.22537	0.000524769	transcribed_unitary_pseudogene	TP73 antisense RNA 1 [Source:HGNC Symbol;Acc:HGNC:29052]
H3C7	ENSG00000277775	2.5629	0.000526222	protein_coding	H3 clustered histone 7 [Source:HGNC Symbol;Acc:HGNC:4773]
AC079601.2	ENSG00000257225	1.27006	0.000526222	lncRNA	novel transcript, antisense to PRICKLE1
SP100	ENSG00000067066	1.61008	0.000529738	protein_coding	SP100 nuclear antigen [Source:HGNC Symbol;Acc:HGNC:11206]
AC106886.5	ENSG00000280211	1.15375	0.000536995	TEC	novel transcript, antisense to RNF40
AC099850.2	ENSG00000224738	-0.822092	0.000546579	lncRNA	novel transcript
CHRM3-AS2	ENSG00000233355	-1.2491	0.000546579	lncRNA	CHRM3 antisense RNA 2 [Source:HGNC Symbol;Acc:HGNC:43725]
AC096536.3	ENSG00000287724	1.40896	0.000548942	lncRNA	novel transcript, antisense to DHCR24
MALAT1	ENSG00000251562	1.31616	0.000548942	lncRNA	metastasis associated lung adenocarcinoma transcript 1 [Source:HGNC Symbol;Acc:HGNC:29665]
APOBEC3B-AS1	ENSG00000249310	1.68237	0.000549578	lncRNA	APOBEC3B antisense RNA 1 [Source:HGNC Symbol;Acc:HGNC:43836]
AC093227.3	ENSG00000287496	-1.48756	0.000552568	lncRNA	novel transcript
SESN3	ENSG00000149212	-0.995864	0.000553781	protein_coding	sestrin 3 [Source:HGNC Symbol;Acc:HGNC:23060]
PTRH2	ENSG00000141378	0.492797	0.000554815	protein_coding	peptidyl-tRNA hydrolase 2 [Source:HGNC Symbol;Acc:HGNC:24265]
FAM210B	ENSG00000124098	2.09822	0.000556851	protein_coding	family with sequence similarity 210 member B [Source:HGNC Symbol;Acc:HGNC:16102]
RABGAP1L-DT	ENSG00000227373	-0.874824	0.000556851	lncRNA	RABGAP1L divergent transcript [Source:HGNC Symbol;Acc:HGNC:54296]
AC007956.1	ENSG00000222604	-1.27097	0.00056829	snoRNA
RPS26	ENSG00000197728	1.99465	0.000572415	protein_coding	ribosomal protein S26 [Source:HGNC Symbol;Acc:HGNC:10414]
CCT8P1	ENSG00000226015	-1.14052	0.000576012	processed_pseudogene	chaperonin containing TCP1 subunit 8 pseudogene 1 [Source:HGNC Symbol;Acc:HGNC:35144]
SMIM19	ENSG00000176209	-0.911982	0.000579314	protein_coding	small integral membrane protein 19 [Source:HGNC Symbol;Acc:HGNC:25166]
GARS-DT	ENSG00000196295	1.35215	0.000581344	lncRNA	GARS divergent transcript [Source:HGNC Symbol;Acc:HGNC:48951]
GPR34	ENSG00000171659	-1.44326	0.000581344	protein_coding	G protein-coupled receptor 34 [Source:HGNC Symbol;Acc:HGNC:4490]
CRB2	ENSG00000148204	1.393	0.000582635	protein_coding	crumbs cell polarity complex component 2 [Source:HGNC Symbol;Acc:HGNC:18688]
ANKRD36BP2	ENSG00000230006	2.43184	0.000584235	transcribed_unprocessed_pseudogene	ankyrin repeat domain 36B pseudogene 2 [Source:HGNC Symbol;Acc:HGNC:33607]
CDK4	ENSG00000135446	0.835777	0.000584235	protein_coding	cyclin dependent kinase 4 [Source:HGNC Symbol;Acc:HGNC:1773]
IQCG	ENSG00000114473	-0.746051	0.000584235	protein_coding	IQ motif containing G [Source:HGNC Symbol;Acc:HGNC:25251]
SPDYE6	ENSG00000260097	-1.48166	0.000586114	protein_coding	speedy/RINGO cell cycle regulator family member E6 [Source:HGNC Symbol;Acc:HGNC:35465]
RPL12P29	ENSG00000233189	-1.30242	0.000590715	processed_pseudogene	ribosomal protein L12 pseudogene 29 [Source:HGNC Symbol;Acc:HGNC:35791]
CD86	ENSG00000114013	1.59712	0.000592306	protein_coding	CD86 molecule [Source:HGNC Symbol;Acc:HGNC:1705]
AC125257.2	ENSG00000274630	0.715287	0.000593058	lncRNA	novel transcript, antisense to ACLY
AC244453.3	ENSG00000234998	1.90433	0.000594521	lncRNA	novel transcript, antisense to FCGR1B
KCNS2	ENSG00000156486	1.54718	0.000596314	protein_coding	potassium voltage-gated channel modifier subfamily S member 2 [Source:HGNC Symbol;Acc:HGNC:6301]
KMT2E-AS1	ENSG00000239569	-0.846528	0.000601609	lncRNA	KMT2E antisense RNA 1 [Source:HGNC Symbol;Acc:HGNC:40845]
AF131216.1	ENSG00000246477	-0.605202	0.000606009	lncRNA	uncharacterized LOC101929290 [Source:NCBI gene;Acc:101929290]
FUT11	ENSG00000196968	-0.821368	0.000606009	protein_coding	fucosyltransferase 11 [Source:HGNC Symbol;Acc:HGNC:19233]
RNU6ATAC	ENSG00000221676	2.90641	0.000606191	snRNA	RNA, U6atac small nuclear (U12-dependent splicing) [Source:HGNC Symbol;Acc:HGNC:34017]
AP000757.2	ENSG00000254844	1.56355	0.000623388	lncRNA	novel transcript, antisense to FXYD2
DNAJC8	ENSG00000126698	2.99723	0.000627087	protein_coding	DnaJ heat shock protein family (Hsp40) member C8 [Source:HGNC Symbol;Acc:HGNC:15470]
AC006160.1	ENSG00000249502	1.45235	0.000633053	lncRNA	novel transcript, antisense to LAP3
AC124944.1	ENSG00000231443	-1.39335	0.000633053	processed_pseudogene	protein phosphatase 4, regulatory subunit 2 (PPP4R2) pseudogene
AC009126.1	ENSG00000247121	-0.754345	0.000633515	lncRNA	novel transcript, antisense to LNPEP and ERAP2
AC079313.1	ENSG00000258086	-0.804509	0.000633515	lncRNA	novel transcript, antisense to ZNF385A, GPR84, ITGA5 and GTSF1
LYST	ENSG00000143669	1.62472	0.000637837	protein_coding	lysosomal trafficking regulator [Source:HGNC Symbol;Acc:HGNC:1968]
WDFY2	ENSG00000139668	1.09091	0.000637908	protein_coding	WD repeat and FYVE domain containing 2 [Source:HGNC Symbol;Acc:HGNC:20482]
SNAPC3	ENSG00000164975	-0.776067	0.000647615	protein_coding	small nuclear RNA activating complex polypeptide 3 [Source:HGNC Symbol;Acc:HGNC:11136]
AL671277.1	ENSG00000227766	0.984113	0.000651609	unprocessed_pseudogene	HLA complex group 4 pseudogene 5
Z84488.1	ENSG00000244158	1.45286	0.00065429	lncRNA	novel transcript
MYL5	ENSG00000215375	1.08769	0.00065429	protein_coding	myosin light chain 5 [Source:HGNC Symbol;Acc:HGNC:7586]
LILRA1	ENSG00000104974	2.56694	0.000669157	protein_coding	leukocyte immunoglobulin like receptor A1 [Source:HGNC Symbol;Acc:HGNC:6602]
SPATA24	ENSG00000170469	2.26273	0.000679463	protein_coding	spermatogenesis associated 24 [Source:HGNC Symbol;Acc:HGNC:27322]
TRGV1	ENSG00000211701	-1.64531	0.00068829	TR_V_gene	T cell receptor gamma variable 1 (non-functional) [Source:HGNC Symbol;Acc:HGNC:12284]
AC004900.1	ENSG00000285518	1.14283	0.000690014	lncRNA	novel transcript, antisense to SIPA1L1
RPL17P25	ENSG00000219547	-1.42918	0.000691261	processed_pseudogene	ribosomal protein L17 pseudogene 25 [Source:HGNC Symbol;Acc:HGNC:36844]
RNA5SP527	ENSG00000274759	-1.71287	0.00069291	rRNA	RNA, 5S ribosomal pseudogene 527 [Source:HGNC Symbol;Acc:HGNC:53796]
AC006461.1	ENSG00000228568	-1.51842	0.000697765	processed_pseudogene	ribosomal protein S15a (RPS15A) pseudogene
AC092718.8	ENSG00000284512	1.49866	0.000699408	protein_coding	novel protein
KLC1	ENSG00000126214	1.04814	0.000699871	protein_coding	kinesin light chain 1 [Source:HGNC Symbol;Acc:HGNC:6387]
Z95115.2	ENSG00000286326	2.8979	0.000704794	lncRNA	novel transcript, antisense to CRYBB1
AGT	ENSG00000135744	0.66364	0.000707487	protein_coding	angiotensinogen [Source:HGNC Symbol;Acc:HGNC:333]
AC010332.2	ENSG00000278543	-2.05827	0.000718344	unprocessed_pseudogene	novel zinc finger pseudogene
ACTG1	ENSG00000184009	1.42304	0.0007243	protein_coding	actin gamma 1 [Source:HGNC Symbol;Acc:HGNC:144]
NAALAD2	ENSG00000077616	-1.02373	0.000724712	protein_coding	N-acetylated alpha-linked acidic dipeptidase 2 [Source:HGNC Symbol;Acc:HGNC:14526]
NPIPB11	ENSG00000254206	-1.19021	0.000730771	protein_coding	nuclear pore complex interacting protein family member B11 [Source:HGNC Symbol;Acc:HGNC:37453]
RAPGEF3	ENSG00000079337	1.05396	0.000732613	protein_coding	Rap guanine nucleotide exchange factor 3 [Source:HGNC Symbol;Acc:HGNC:16629]
RNA5SP20	ENSG00000251785	-1.41245	0.000736406	rRNA_pseudogene	RNA, 5S ribosomal pseudogene 20 [Source:HGNC Symbol;Acc:HGNC:42588]
AC093264.1	ENSG00000199552	-2.16074	0.000740707	snoRNA
AC093827.4	ENSG00000284968	-0.967391	0.000757131	lncRNA	Novel transcript, antisense to AFF1
AC108206.2	ENSG00000260303	2.85225	0.000757505	lncRNA	novel transcript
RPL32	ENSG00000144713	1.68339	0.000760202	protein_coding	ribosomal protein L32 [Source:HGNC Symbol;Acc:HGNC:10336]
FANCL	ENSG00000115392	0.819616	0.000763062	protein_coding	FA complementation group L [Source:HGNC Symbol;Acc:HGNC:20748]
TXNL1	ENSG00000091164	-0.859132	0.000767554	protein_coding	thioredoxin like 1 [Source:HGNC Symbol;Acc:HGNC:12436]
UBXN7-AS1	ENSG00000225822	-0.762255	0.000769548	lncRNA	UBXN7 antisense RNA 1 [Source:HGNC Symbol;Acc:HGNC:41227]
CCDC61	ENSG00000104983	1.64417	0.000773526	protein_coding	coiled-coil domain containing 61 [Source:HGNC Symbol;Acc:HGNC:33629]
GSDMD	ENSG00000104518	1.32508	0.000774139	protein_coding	gasdermin D [Source:HGNC Symbol;Acc:HGNC:25697]
LINC00933	ENSG00000259728	-1.24547	0.000775614	transcribed_unprocessed_pseudogene	long intergenic non-protein coding RNA 933 [Source:HGNC Symbol;Acc:HGNC:48625]
ETV7-AS1	ENSG00000224666	2.21304	0.000782103	lncRNA	ETV7 and PTX1 antisense RNA 1 [Source:HGNC Symbol;Acc:HGNC:40833]
IGKV4-1	ENSG00000211598	3.08076	0.000786773	IG_V_gene	immunoglobulin kappa variable 4-1 [Source:HGNC Symbol;Acc:HGNC:5834]
AL589765.7	ENSG00000269621	1.14838	0.000794123	lncRNA	novel transcript, antisense to MRPL9
PHYKPL	ENSG00000175309	0.933358	0.000795548	protein_coding	5-phosphohydroxy-L-lysine phospho-lyase [Source:HGNC Symbol;Acc:HGNC:28249]
SLC24A1	ENSG00000074621	-0.868931	0.000795548	protein_coding	solute carrier family 24 member 1 [Source:HGNC Symbol;Acc:HGNC:10975]
MRPL40	ENSG00000185608	-1.22411	0.000806355	protein_coding	mitochondrial ribosomal protein L40 [Source:HGNC Symbol;Acc:HGNC:14491]
AC079944.1	ENSG00000240776	-2.32232	0.000813541	processed_pseudogene	ribosomal protein S10 (RPS10) pseudogene
ATP2B4	ENSG00000058668	2.10738	0.0008191	protein_coding	ATPase plasma membrane Ca2+ transporting 4 [Source:HGNC Symbol;Acc:HGNC:817]
PSPC1-AS2	ENSG00000226352	-0.82426	0.0008191	lncRNA	PSPC1 antisense RNA 2 [Source:HGNC Symbol;Acc:HGNC:52951]
NOP16	ENSG00000048162	1.01731	0.000819859	protein_coding	NOP16 nucleolar protein [Source:HGNC Symbol;Acc:HGNC:26934]
AC009152.3	ENSG00000285850	-1.37514	0.000822377	lncRNA	novel transcript
AC087763.2	ENSG00000270966	-1.31257	0.000823851	processed_pseudogene	mitochondrial ribosomal protein S18C (MRPS18C) pseudogene
AC008883.1	ENSG00000248758	-1.76797	0.000827921	lncRNA	novel transcript
AL132989.2	ENSG00000279636	-0.972232	0.000841097	lncRNA	long intergenic non-protein coding RNA 216
AC084824.3	ENSG00000257643	-1.45149	0.000841937	processed_pseudogene	mitochondrial assembly of ribosomal large subunit 1 (MALSU1) pseudogene
AC010319.4	ENSG00000269481	1.09675	0.00084794	lncRNA	novel transcript, antisense FAM125A
AC135178.4	ENSG00000265749	-0.777795	0.00085778	lncRNA	novel transcript, antisense to KRBA2 and RPL26
ZNF585A	ENSG00000196967	-1.13638	0.00085778	protein_coding	zinc finger protein 585A [Source:HGNC Symbol;Acc:HGNC:26305]
LAMA5	ENSG00000130702	1.05706	0.00085928	protein_coding	laminin subunit alpha 5 [Source:HGNC Symbol;Acc:HGNC:6485]
CLUAP1	ENSG00000103351	-1.08473	0.00085928	protein_coding	clusterin associated protein 1 [Source:HGNC Symbol;Acc:HGNC:19009]
IMP3	ENSG00000177971	-1.00161	0.000861449	protein_coding	IMP U3 small nucleolar ribonucleoprotein 3 [Source:HGNC Symbol;Acc:HGNC:14497]
AC093214.1	ENSG00000250071	-1.46146	0.000865267	processed_pseudogene	actin related protein 2/3 complex, subunit 1A, 41kDa (ARPC1A) pseudogene
AL160237.1	ENSG00000258464	3.77895	0.00086777	lncRNA	novel transcript
TSPAN18	ENSG00000157570	1.28791	0.00086777	protein_coding	tetraspanin 18 [Source:HGNC Symbol;Acc:HGNC:20660]
SCARNA6	ENSG00000251791	3.36158	0.00087544	scaRNA	small Cajal body-specific RNA 6 [Source:HGNC Symbol;Acc:HGNC:32562]
ZC3H8	ENSG00000144161	-1.09834	0.000886191	protein_coding	zinc finger CCCH-type containing 8 [Source:HGNC Symbol;Acc:HGNC:30941]
AC087260.1	ENSG00000256473	2.11998	0.000887049	lncRNA	novel transcript, antisense to SOX5
AC105328.1	ENSG00000287952	1.07827	0.000887049	lncRNA	novel transcript, antisense to COX6C
ARHGAP11B	ENSG00000285077	-1.24326	0.000894461	protein_coding	Rho GTPase activating protein 11B [Source:HGNC Symbol;Acc:HGNC:15782]
ZCCHC14	ENSG00000140948	-0.990938	0.000895803	protein_coding	zinc finger CCHC-type containing 14 [Source:HGNC Symbol;Acc:HGNC:24134]
HECTD1	ENSG00000092148	-0.884093	0.000910612	protein_coding	HECT domain E3 ubiquitin protein ligase 1 [Source:HGNC Symbol;Acc:HGNC:20157]
TATDN1	ENSG00000147687	0.755347	0.00091111	protein_coding	TatD DNase domain containing 1 [Source:HGNC Symbol;Acc:HGNC:24220]
SLAMF9	ENSG00000162723	3.01721	0.000917612	protein_coding	SLAM family member 9 [Source:HGNC Symbol;Acc:HGNC:18430]
COX6C	ENSG00000164919	0.891673	0.000926495	protein_coding	cytochrome c oxidase subunit 6C [Source:HGNC Symbol;Acc:HGNC:2285]
LINC01465	ENSG00000221949	-0.880183	0.000926702	lncRNA	long intergenic non-protein coding RNA 1465 [Source:HGNC Symbol;Acc:HGNC:26364]
PSMA3	ENSG00000100567	-0.918846	0.000938992	protein_coding	proteasome 20S subunit alpha 3 [Source:HGNC Symbol;Acc:HGNC:9532]
CXCR6	ENSG00000172215	-1.13825	0.000941749	protein_coding	C-X-C motif chemokine receptor 6 [Source:HGNC Symbol;Acc:HGNC:16647]
AC114878.2	ENSG00000270911	1.14249	0.000942824	processed_pseudogene	CTAGE family, member 5 (CTAGE5) pseudogene
STARD4	ENSG00000164211	-1.36848	0.000946564	protein_coding	StAR related lipid transfer domain containing 4 [Source:HGNC Symbol;Acc:HGNC:18058]
OLIG2	ENSG00000205927	-2.02348	0.000946564	protein_coding	oligodendrocyte transcription factor 2 [Source:HGNC Symbol;Acc:HGNC:9398]
KIF5C-AS1	ENSG00000231079	-2.22974	0.000953706	lncRNA	KIF5C antisense RNA 1 [Source:HGNC Symbol;Acc:HGNC:40325]
AL031005.2	ENSG00000287192	2.58561	0.000955878	lncRNA	novel transcript
DNAH10	ENSG00000197653	-0.789337	0.000960543	protein_coding	dynein axonemal heavy chain 10 [Source:HGNC Symbol;Acc:HGNC:2941]
AC008443.1	ENSG00000233937	-0.730069	0.000972418	lncRNA	novel transcript, antisense to TRIM52
NDUFA3	ENSG00000170906	1.00103	0.000975647	protein_coding	NADH:ubiquinone oxidoreductase subunit A3 [Source:HGNC Symbol;Acc:HGNC:7686]
AL139807.1	ENSG00000247925	0.708201	0.000988713	lncRNA	novel transcript
AC078777.1	ENSG00000235872	-0.944783	0.000988713	lncRNA	novel transcript
AC005972.3	ENSG00000283538	-0.937875	0.00099229	lncRNA	novel transcript
RHCG	ENSG00000140519	3.17305	0.000997485	protein_coding	Rh family C glycoprotein [Source:HGNC Symbol;Acc:HGNC:18140]
DLEU7	ENSG00000186047	-1.13495	0.000997485	protein_coding	deleted in lymphocytic leukemia 7 [Source:HGNC Symbol;Acc:HGNC:17567]
AC022272.1	ENSG00000250027	-1.21986	0.000997485	lncRNA	novel transcript
AL512656.2	ENSG00000233144	1.48124	0.00100772	lncRNA	novel transcript
AC022966.2	ENSG00000267601	1.5348	0.00100834	lncRNA	novel transcript, antisense to TIMP2
ZDHHC12	ENSG00000160446	2.95503	0.00100895	protein_coding	zinc finger DHHC-type containing 12 [Source:HGNC Symbol;Acc:HGNC:19159]
AC145098.1	ENSG00000248996	1.42626	0.00101155	lncRNA	novel transcript
ZNF48	ENSG00000180035	1.17078	0.00101155	protein_coding	zinc finger protein 48 [Source:HGNC Symbol;Acc:HGNC:13114]
AP002812.2	ENSG00000254459	-1.45083	0.00101834	lncRNA	novel transcript, antisense to AAMDC
AL513303.1	ENSG00000287175	-1.56786	0.00101834	lncRNA	novel transcript
HVCN1	ENSG00000122986	-1.43651	0.00102156	protein_coding	hydrogen voltage gated channel 1 [Source:HGNC Symbol;Acc:HGNC:28240]
LMO7-AS1	ENSG00000261105	0.715825	0.00102812	lncRNA	LMO7 antisense RNA 1 [Source:HGNC Symbol;Acc:HGNC:50277]
NFE2L2	ENSG00000116044	-1.18423	0.00102897	protein_coding	nuclear factor, erythroid 2 like 2 [Source:HGNC Symbol;Acc:HGNC:7782]
LRRK2-DT	ENSG00000225342	1.57203	0.00103371	lncRNA	LRRK2 divergent transcript [Source:HGNC Symbol;Acc:HGNC:40848]
AC023055.1	ENSG00000257390	1.16175	0.00103513	protein_coding	novel protein
NAT8	ENSG00000144035	2.60062	0.00103778	protein_coding	N-acetyltransferase 8 (putative) [Source:HGNC Symbol;Acc:HGNC:18069]
OSGEPL1-AS1	ENSG00000253559	-1.16433	0.00103778	lncRNA	OSGEPL1 antisense RNA 1 [Source:HGNC Symbol;Acc:HGNC:41009]
CDK5RAP2	ENSG00000136861	1.99365	0.00105556	protein_coding	CDK5 regulatory subunit associated protein 2 [Source:HGNC Symbol;Acc:HGNC:18672]
IK	ENSG00000113141	1.23898	0.00105556	protein_coding	IK cytokine [Source:HGNC Symbol;Acc:HGNC:5958]
THUMPD3	ENSG00000134077	-0.729178	0.00105556	protein_coding	THUMP domain containing 3 [Source:HGNC Symbol;Acc:HGNC:24493]
CERS6-AS1	ENSG00000227617	0.88208	0.00106083	lncRNA	CERS6 antisense RNA 1 [Source:HGNC Symbol;Acc:HGNC:44485]
IL12A-AS1	ENSG00000244040	1.58907	0.00106288	lncRNA	IL12A antisense RNA 1 [Source:HGNC Symbol;Acc:HGNC:49094]
AC019130.1	ENSG00000227033	-0.855426	0.00107194	lncRNA	novel transcript
MTRR	ENSG00000124275	0.780471	0.00107242	protein_coding	5-methyltetrahydrofolate-homocysteine methyltransferase reductase [Source:HGNC Symbol;Acc:HGNC:7473]
BCAS1	ENSG00000064787	1.19086	0.00107242	protein_coding	breast carcinoma amplified sequence 1 [Source:HGNC Symbol;Acc:HGNC:974]
ATF7IP	ENSG00000171681	0.970222	0.00107242	protein_coding	activating transcription factor 7 interacting protein [Source:HGNC Symbol;Acc:HGNC:20092]
MED23	ENSG00000112282	1.95248	0.0010726	protein_coding	mediator complex subunit 23 [Source:HGNC Symbol;Acc:HGNC:2372]
AL079341.1	ENSG00000199938	-1.1666	0.00107602	misc_RNA
H3C12	ENSG00000197153	2.75727	0.00108478	protein_coding	H3 clustered histone 12 [Source:HGNC Symbol;Acc:HGNC:4774]
AL008730.1	ENSG00000286616	-1.35093	0.00108887	lncRNA	novel transcript
NDUFA6	ENSG00000184983	-1.22746	0.00109336	protein_coding	NADH:ubiquinone oxidoreductase subunit A6 [Source:HGNC Symbol;Acc:HGNC:7690]
FAM161B	ENSG00000156050	0.891056	0.00109501	protein_coding	FAM161 centrosomal protein B [Source:HGNC Symbol;Acc:HGNC:19854]
PLEKHM1	ENSG00000225190	2.25028	0.00109538	protein_coding	pleckstrin homology and RUN domain containing M1 [Source:HGNC Symbol;Acc:HGNC:29017]
AC092745.1	ENSG00000256101	2.65246	0.00110133	lncRNA	novel transcript
NCOA4P3	ENSG00000249245	-0.847217	0.00111215	processed_pseudogene	nuclear receptor coactivator 4 pseudogene 3 [Source:HGNC Symbol;Acc:HGNC:52404]
GBP2	ENSG00000162645	1.15358	0.0011197	protein_coding	guanylate binding protein 2 [Source:HGNC Symbol;Acc:HGNC:4183]
AL078612.2	ENSG00000255252	1.14929	0.0011197	lncRNA	novel transcript
MYADM-AS1	ENSG00000228323	-1.67928	0.00112194	lncRNA	MYADM antisense RNA 1 [Source:HGNC Symbol;Acc:HGNC:40384]
AL590677.2	ENSG00000227175	2.95223	0.00112196	lncRNA	novel transcript
CHST7	ENSG00000147119	-1.2662	0.00113025	protein_coding	carbohydrate sulfotransferase 7 [Source:HGNC Symbol;Acc:HGNC:13817]
AF305872.2	ENSG00000287736	0.860611	0.00113595	lncRNA	papillary thyroid carcinoma susceptibility candidate 1
GUF1	ENSG00000151806	-1.00286	0.00113603	protein_coding	GUF1 homolog, GTPase [Source:HGNC Symbol;Acc:HGNC:25799]
AC010883.3	ENSG00000287387	-0.936085	0.00113813	lncRNA	novel transcript, antisense to ZFP36L2
SETMAR	ENSG00000170364	-1.05581	0.00113813	protein_coding	SET domain and mariner transposase fusion gene [Source:HGNC Symbol;Acc:HGNC:10762]
IGFL4	ENSG00000204869	1.17636	0.00113899	protein_coding	IGF like family member 4 [Source:HGNC Symbol;Acc:HGNC:32931]
RAB5B	ENSG00000111540	2.02859	0.00114834	protein_coding	RAB5B, member RAS oncogene family [Source:HGNC Symbol;Acc:HGNC:9784]
SNX30	ENSG00000148158	1.31666	0.00116181	protein_coding	sorting nexin family member 30 [Source:HGNC Symbol;Acc:HGNC:23685]
RNU6-504P	ENSG00000252377	-1.97857	0.00116181	snRNA	RNA, U6 small nuclear 504, pseudogene [Source:HGNC Symbol;Acc:HGNC:47467]
MAP3K20-AS1	ENSG00000238133	1.21856	0.00116616	lncRNA	MAP3K20 antisense RNA 1 [Source:HGNC Symbol;Acc:HGNC:27935]
H3C11	ENSG00000275379	1.87565	0.00116783	protein_coding	H3 clustered histone 11 [Source:HGNC Symbol;Acc:HGNC:4771]
DTD1-AS1	ENSG00000233993	-1.18243	0.00117248	lncRNA	DTD1 antisense RNA 1 [Source:HGNC Symbol;Acc:HGNC:40762]
FTL	ENSG00000087086	1.42885	0.00117876	protein_coding	ferritin light chain [Source:HGNC Symbol;Acc:HGNC:3999]
NCF4-AS1	ENSG00000183822	1.41499	0.00118668	lncRNA	NCF4 antisense RNA 1 [Source:HGNC Symbol;Acc:HGNC:40393]
ISM1-AS1	ENSG00000226263	-2.38002	0.00119335	lncRNA	ISM1 antisense RNA 1 [Source:HGNC Symbol;Acc:HGNC:44313]
CLVS1	ENSG00000177182	0.982164	0.00120292	protein_coding	clavesin 1 [Source:HGNC Symbol;Acc:HGNC:23139]
AC008507.2	ENSG00000267006	-1.24022	0.00120292	lncRNA	novel transcript
AC090627.1	ENSG00000235300	-1.28037	0.00120897	lncRNA	novel transcript, antisense to SKAP1
ALG1L9P	ENSG00000254978	1.65634	0.00121299	transcribed_unprocessed_pseudogene	ALG1 like 9, pseudogene [Source:HGNC Symbol;Acc:HGNC:44378]
AC020914.3	ENSG00000268957	-3.4141	0.00122469	unprocessed_pseudogene	sialic acid binding Ig-like lectin 26, pseudogene
CIP2A	ENSG00000163507	-1.28464	0.00123055	protein_coding	cell proliferation regulating inhibitor of protein phosphatase 2A [Source:HGNC Symbol;Acc:HGNC:29302]
AL109946.1	ENSG00000236064	-1.21191	0.0012576	lncRNA	novel transcript, antisense to MID2
LINC00987	ENSG00000237248	1.63217	0.0012664	lncRNA	long intergenic non-protein coding RNA 987 [Source:HGNC Symbol;Acc:HGNC:48911]
AL117692.1	ENSG00000243038	-1.10895	0.00127131	processed_pseudogene	ribosomal protein S15a (RPS15A) pseudogene
RPS15AP27	ENSG00000236783	-2.19162	0.00127131	processed_pseudogene	ribosomal protein S15a pseudogene 27 [Source:HGNC Symbol;Acc:HGNC:37011]
PCYOX1	ENSG00000116005	-0.73777	0.00127252	protein_coding	prenylcysteine oxidase 1 [Source:HGNC Symbol;Acc:HGNC:20588]
AL163636.2	ENSG00000258451	1.5504	0.00127479	lncRNA	novel transcript, antisense to RNASE4 and ANG
ENTPD1-AS1	ENSG00000226688	1.07336	0.00128098	lncRNA	ENTPD1 antisense RNA 1 [Source:HGNC Symbol;Acc:HGNC:45203]
TWNK	ENSG00000107815	0.810806	0.00128098	protein_coding	twinkle mtDNA helicase [Source:HGNC Symbol;Acc:HGNC:1160]
RCC2-AS1	ENSG00000227751	0.861337	0.00128121	lncRNA	RCC2 antisense RNA 1 [Source:HGNC Symbol;Acc:HGNC:41262]
AL009028.1	ENSG00000270268	-1.39795	0.00128143	processed_pseudogene	coronin, actin binding protein, 1C (CORO1C) pseudogene
SEC14L4	ENSG00000133488	3.79294	0.00128218	protein_coding	SEC14 like lipid binding 4 [Source:HGNC Symbol;Acc:HGNC:20627]
PRC1	ENSG00000198901	-1.33874	0.00129081	protein_coding	protein regulator of cytokinesis 1 [Source:HGNC Symbol;Acc:HGNC:9341]
CEP95	ENSG00000258890	-0.714744	0.00129665	protein_coding	centrosomal protein 95 [Source:HGNC Symbol;Acc:HGNC:25141]
H1-12P	ENSG00000216331	1.28513	0.00131227	unprocessed_pseudogene	H1.12 linker histone, cluster member pseudogene [Source:HGNC Symbol;Acc:HGNC:19163]
AL136310.1	ENSG00000220506	-1.1974	0.00131231	processed_pseudogene	novel pseudogene
TMA16	ENSG00000198498	1.02984	0.00132027	protein_coding	translation machinery associated 16 homolog [Source:HGNC Symbol;Acc:HGNC:25638]
AC100793.1	ENSG00000239671	-1.1709	0.00132027	processed_pseudogene	ribosomal protein L34 (RPL34) pseudogene
SPAG5	ENSG00000076382	1.89584	0.00132384	protein_coding	sperm associated antigen 5 [Source:HGNC Symbol;Acc:HGNC:13452]
H2BC10	ENSG00000278588	3.06136	0.00132391	protein_coding	H2B clustered histone 10 [Source:HGNC Symbol;Acc:HGNC:4756]
AC087276.4	ENSG00000255340	-0.724136	0.00132391	lncRNA	novel transcript
PTPN14	ENSG00000152104	-0.830233	0.001326	protein_coding	protein tyrosine phosphatase non-receptor type 14 [Source:HGNC Symbol;Acc:HGNC:9647]
AC006270.1	ENSG00000264513	-1.36714	0.00133548	lncRNA	novel transcript, antisense to TANC2
CCDC107	ENSG00000159884	1.9089	0.00133573	protein_coding	coiled-coil domain containing 107 [Source:HGNC Symbol;Acc:HGNC:28465]
AP000879.1	ENSG00000254721	0.986535	0.00134761	lncRNA	novel transcript
MIR6077	ENSG00000278596	-2.22008	0.00134761	miRNA	microRNA 6077 [Source:HGNC Symbol;Acc:HGNC:50025]
AKAP7	ENSG00000118507	-1.0022	0.00135165	protein_coding	A-kinase anchoring protein 7 [Source:HGNC Symbol;Acc:HGNC:377]
CD274	ENSG00000120217	1.19206	0.00136465	protein_coding	CD274 molecule [Source:HGNC Symbol;Acc:HGNC:17635]
ANAPC11	ENSG00000141552	0.978992	0.00136564	protein_coding	anaphase promoting complex subunit 11 [Source:HGNC Symbol;Acc:HGNC:14452]
AL512791.1	ENSG00000258424	0.905474	0.00137239	lncRNA	novel transcript, antisense to CALM1
AC087164.2	ENSG00000279428	1.27091	0.00138305	TEC	TEC
RNU6-1082P	ENSG00000201444	1.30824	0.00139283	snRNA	RNA, U6 small nuclear 1082, pseudogene [Source:HGNC Symbol;Acc:HGNC:48045]
WDR73	ENSG00000177082	-0.833195	0.00140635	protein_coding	WD repeat domain 73 [Source:HGNC Symbol;Acc:HGNC:25928]
ZNF611	ENSG00000213020	2.98563	0.00141153	protein_coding	zinc finger protein 611 [Source:HGNC Symbol;Acc:HGNC:28766]
H1-2	ENSG00000187837	1.54956	0.00141153	protein_coding	H1.2 linker histone, cluster member [Source:HGNC Symbol;Acc:HGNC:4716]
AC245100.8	ENSG00000280649	-1.02684	0.00141153	TEC	TEC
CCDC179	ENSG00000255359	-1.82707	0.00141209	protein_coding	coiled-coil domain containing 179 [Source:HGNC Symbol;Acc:HGNC:44653]
HNRNPK	ENSG00000165119	1.41108	0.00141499	protein_coding	heterogeneous nuclear ribonucleoprotein K [Source:HGNC Symbol;Acc:HGNC:5044]
LINC02471	ENSG00000223914	1.61329	0.00142742	lncRNA	long intergenic non-protein coding RNA 2471 [Source:HGNC Symbol;Acc:HGNC:53410]
AC073320.2	ENSG00000244036	1.00757	0.00143107	lncRNA	novel transcript, antisense to ZC3HC1
CSTF3	ENSG00000176102	-0.804847	0.00144368	protein_coding	cleavage stimulation factor subunit 3 [Source:HGNC Symbol;Acc:HGNC:2485]
NRON	ENSG00000253079	-1.86966	0.0014437	misc_RNA	non-coding repressor of NFAT [Source:HGNC Symbol;Acc:HGNC:37079]
TSNAX	ENSG00000116918	1.68303	0.00145214	protein_coding	translin associated factor X [Source:HGNC Symbol;Acc:HGNC:12380]
LINC01426	ENSG00000234380	1.41555	0.00145259	lncRNA	long intergenic non-protein coding RNA 1426 [Source:HGNC Symbol;Acc:HGNC:50734]
TTC33	ENSG00000113638	-0.923464	0.00145815	protein_coding	tetratricopeptide repeat domain 33 [Source:HGNC Symbol;Acc:HGNC:29959]
CAPZA1	ENSG00000116489	1.61771	0.00145924	protein_coding	capping actin protein of muscle Z-line subunit alpha 1 [Source:HGNC Symbol;Acc:HGNC:1488]
AC087752.1	ENSG00000243979	2.72769	0.00146548	processed_pseudogene	ribosomal protein L17 (RPL17) pseudogene
AP4M1	ENSG00000221838	1.24006	0.00146683	protein_coding	adaptor related protein complex 4 subunit mu 1 [Source:HGNC Symbol;Acc:HGNC:574]
NRN1	ENSG00000124785	2.18356	0.00146764	protein_coding	neuritin 1 [Source:HGNC Symbol;Acc:HGNC:17972]
CD44-AS1	ENSG00000255443	0.688923	0.00146806	lncRNA	CD44 antisense RNA 1 [Source:HGNC Symbol;Acc:HGNC:40133]
EOMES	ENSG00000163508	-1.36103	0.00146975	protein_coding	eomesodermin [Source:HGNC Symbol;Acc:HGNC:3372]
H3P33	ENSG00000255492	-1.4152	0.00148201	processed_pseudogene	H3 histone pseudogene 33 [Source:HGNC Symbol;Acc:HGNC:54466]
RNU4-1	ENSG00000200795	2.84902	0.0014847	snRNA	RNA, U4 small nuclear 1 [Source:HGNC Symbol;Acc:HGNC:10192]
SPDYE16	ENSG00000185040	-1.22021	0.00148634	protein_coding	speedy/RINGO cell cycle regulator family member E16 [Source:HGNC Symbol;Acc:HGNC:51512]
IFT46	ENSG00000118096	-0.850864	0.00149006	protein_coding	intraflagellar transport 46 [Source:HGNC Symbol;Acc:HGNC:26146]
MARCHF8	ENSG00000165406	1.07447	0.00149502	protein_coding	membrane associated ring-CH-type finger 8 [Source:HGNC Symbol;Acc:HGNC:23356]
RNU11-2P	ENSG00000252707	-0.860183	0.00150288	snRNA	RNA, U11 small nuclear 2, pseudogene [Source:HGNC Symbol;Acc:HGNC:46942]
RGS16	ENSG00000143333	2.14869	0.00150979	protein_coding	regulator of G protein signaling 16 [Source:HGNC Symbol;Acc:HGNC:9997]
SSB	ENSG00000138385	0.97415	0.00150979	protein_coding	small RNA binding exonuclease protection factor La [Source:HGNC Symbol;Acc:HGNC:11316]
AC120349.3	ENSG00000279707	-1.03282	0.00152082	TEC	TEC
TNFRSF10C	ENSG00000173535	2.60377	0.00152149	protein_coding	TNF receptor superfamily member 10c [Source:HGNC Symbol;Acc:HGNC:11906]
LINC00476	ENSG00000175611	-0.522699	0.00152149	lncRNA	long intergenic non-protein coding RNA 476 [Source:HGNC Symbol;Acc:HGNC:27858]
ATP5PDP4	ENSG00000234925	-1.22626	0.00152149	processed_pseudogene	ATP synthase peripheral stalk subunit d pseudogene 4 [Source:HGNC Symbol;Acc:HGNC:49626]
MIER1	ENSG00000198160	-0.735225	0.00154591	protein_coding	MIER1 transcriptional regulator [Source:HGNC Symbol;Acc:HGNC:29657]
AFG3L2	ENSG00000141385	1.1516	0.00155169	protein_coding	AFG3 like matrix AAA peptidase subunit 2 [Source:HGNC Symbol;Acc:HGNC:315]
AC018754.1	ENSG00000285190	-0.727552	0.0015551	lncRNA	novel transcript, antisense to CCNH
LGALS3	ENSG00000131981	2.31011	0.00156253	protein_coding	galectin 3 [Source:HGNC Symbol;Acc:HGNC:6563]
NR3C2	ENSG00000151623	-1.17743	0.00156625	protein_coding	nuclear receptor subfamily 3 group C member 2 [Source:HGNC Symbol;Acc:HGNC:7979]
AL035411.3	ENSG00000286918	-1.06051	0.00156735	lncRNA	novel transcript, antisense to OMA1
AL137009.2	ENSG00000253194	0.833528	0.00157198	lncRNA	novel transcript, antisense to FAM184A
AL031670.1	ENSG00000275582	0.521413	0.00157198	lncRNA	novel transcript, antisense to PANK2
CCDC73	ENSG00000186714	-0.700977	0.00157838	protein_coding	coiled-coil domain containing 73 [Source:HGNC Symbol;Acc:HGNC:23261]
NAPA	ENSG00000105402	1.2454	0.00158155	protein_coding	NSF attachment protein alpha [Source:HGNC Symbol;Acc:HGNC:7641]
RPS4X	ENSG00000198034	1.74093	0.00158439	protein_coding	ribosomal protein S4 X-linked [Source:HGNC Symbol;Acc:HGNC:10424]
KRT8P44	ENSG00000227913	-1.56514	0.00159412	processed_pseudogene	keratin 8 pseudogene 44 [Source:HGNC Symbol;Acc:HGNC:39878]
GNPNAT1	ENSG00000100522	-0.961868	0.00160969	protein_coding	glucosamine-phosphate N-acetyltransferase 1 [Source:HGNC Symbol;Acc:HGNC:19980]
NDUFB2	ENSG00000090266	-0.772247	0.00162318	protein_coding	NADH:ubiquinone oxidoreductase subunit B2 [Source:HGNC Symbol;Acc:HGNC:7697]
AC012358.4	ENSG00000240401	0.77583	0.00162553	lncRNA	novel transcript, antisense to CCDC88A
AP005131.2	ENSG00000267366	-1.15856	0.00162553	lncRNA	novel transcript, antisense C18orf1
AL450992.1	ENSG00000201134	-1.55999	0.00162553	misc_RNA
PSPC1	ENSG00000121390	-0.821302	0.00163344	protein_coding	paraspeckle component 1 [Source:HGNC Symbol;Acc:HGNC:20320]
RPS3	ENSG00000149273	1.90292	0.00164148	protein_coding	ribosomal protein S3 [Source:HGNC Symbol;Acc:HGNC:10420]
THOC6	ENSG00000131652	1.46916	0.00165458	protein_coding	THO complex 6 [Source:HGNC Symbol;Acc:HGNC:28369]
AC004471.1	ENSG00000223461	-0.763816	0.00165458	lncRNA	novel transcript
PPIE	ENSG00000084072	1.69184	0.00165685	protein_coding	peptidylprolyl isomerase E [Source:HGNC Symbol;Acc:HGNC:9258]
PHC2	ENSG00000134686	1.71911	0.00165783	protein_coding	polyhomeotic homolog 2 [Source:HGNC Symbol;Acc:HGNC:3183]
AL136172.1	ENSG00000269846	-0.822604	0.00167074	lncRNA	novel transcript, antisense to RBL1
RPS6KA2	ENSG00000071242	-0.956593	0.00167478	protein_coding	ribosomal protein S6 kinase A2 [Source:HGNC Symbol;Acc:HGNC:10431]
AL445489.1	ENSG00000237336	1.82373	0.00169399	lncRNA	novel transcript
AC026704.1	ENSG00000251307	1.17321	0.00171089	lncRNA	novel transcript
GOLGA6L2	ENSG00000174450	3.2902	0.00171136	protein_coding	golgin A6 family like 2 [Source:HGNC Symbol;Acc:HGNC:26695]
N4BP1	ENSG00000102921	2.53914	0.00171136	protein_coding	NEDD4 binding protein 1 [Source:HGNC Symbol;Acc:HGNC:29850]
AC079907.1	ENSG00000257222	1.35633	0.00171136	lncRNA	novel transcript, antisense to WASHC3 and NUP37
TRIM73	ENSG00000178809	-1.61176	0.00171136	protein_coding	tripartite motif containing 73 [Source:HGNC Symbol;Acc:HGNC:18162]
AQP11	ENSG00000178301	-1.0629	0.00171378	protein_coding	aquaporin 11 [Source:HGNC Symbol;Acc:HGNC:19940]
MCPH1-AS1	ENSG00000249898	-1.00113	0.00171606	lncRNA	MCPH1 antisense RNA 1 [Source:HGNC Symbol;Acc:HGNC:51655]
TEFM	ENSG00000172171	1.31034	0.00171637	protein_coding	transcription elongation factor, mitochondrial [Source:HGNC Symbol;Acc:HGNC:26223]
SWT1	ENSG00000116668	1.15797	0.00173991	protein_coding	SWT1 RNA endoribonuclease homolog [Source:HGNC Symbol;Acc:HGNC:16785]
IFT22	ENSG00000128581	2.51717	0.00174115	protein_coding	intraflagellar transport 22 [Source:HGNC Symbol;Acc:HGNC:21895]
RASSF1-AS1	ENSG00000281358	-1.01942	0.00175584	lncRNA	RASSF1 antisense RNA 1 [Source:HGNC Symbol;Acc:HGNC:49091]
MMP19	ENSG00000123342	1.17437	0.00175976	protein_coding	matrix metallopeptidase 19 [Source:HGNC Symbol;Acc:HGNC:7165]
NONO	ENSG00000147140	1.64762	0.00176329	protein_coding	non-POU domain containing octamer binding [Source:HGNC Symbol;Acc:HGNC:7871]
ATG4A	ENSG00000101844	3.55827	0.00176974	protein_coding	autophagy related 4A cysteine peptidase [Source:HGNC Symbol;Acc:HGNC:16489]
MAPK10	ENSG00000109339	0.917043	0.00176974	polymorphic_pseudogene	mitogen-activated protein kinase 10 [Source:HGNC Symbol;Acc:HGNC:6872]
C6orf226	ENSG00000221821	-1.32337	0.00176974	protein_coding	chromosome 6 open reading frame 226 [Source:HGNC Symbol;Acc:HGNC:34431]
MTRNR2L8	ENSG00000255823	-1.081	0.00177054	protein_coding	MT-RNR2 like 8 [Source:HGNC Symbol;Acc:HGNC:37165]
ROPN1B	ENSG00000114547	-1.32632	0.00177054	protein_coding	rhophilin associated tail protein 1B [Source:HGNC Symbol;Acc:HGNC:31927]
GLIPR1L1	ENSG00000173401	-1.20487	0.0017713	protein_coding	GLIPR1 like 1 [Source:HGNC Symbol;Acc:HGNC:28392]
AL157871.2	ENSG00000258521	2.02827	0.00177225	lncRNA	novel transcript, antisense to WARS
PRELID1	ENSG00000169230	1.22954	0.00177225	protein_coding	PRELI domain containing 1 [Source:HGNC Symbol;Acc:HGNC:30255]
DERL3	ENSG00000099958	1.342	0.00178541	protein_coding	derlin 3 [Source:HGNC Symbol;Acc:HGNC:14236]
C6orf89	ENSG00000198663	1.37034	0.00179337	protein_coding	chromosome 6 open reading frame 89 [Source:HGNC Symbol;Acc:HGNC:21114]
PLLP	ENSG00000102934	0.812928	0.00179885	protein_coding	plasmolipin [Source:HGNC Symbol;Acc:HGNC:18553]
AC011351.1	ENSG00000286690	-2.54974	0.00179885	lncRNA	novel transcript, antisense to SGCD
POU2F1	ENSG00000143190	-1.01587	0.00179907	protein_coding	POU class 2 homeobox 1 [Source:HGNC Symbol;Acc:HGNC:9212]
SCNM1	ENSG00000163156	1.41627	0.00179984	protein_coding	sodium channel modifier 1 [Source:HGNC Symbol;Acc:HGNC:23136]
ZNRD1ASP	ENSG00000204623	1.12183	0.00179984	transcribed_unitary_pseudogene	zinc ribbon domain containing 1 antisense, pseudogene [Source:HGNC Symbol;Acc:HGNC:13924]
CD48	ENSG00000117091	1.1911	0.00180056	protein_coding	CD48 molecule [Source:HGNC Symbol;Acc:HGNC:1683]
AC090061.1	ENSG00000247363	-0.666084	0.00181082	lncRNA	novel transcript
RDH14	ENSG00000240857	-0.871502	0.00181082	protein_coding	retinol dehydrogenase 14 [Source:HGNC Symbol;Acc:HGNC:19979]
PLET1	ENSG00000188771	-1.08125	0.00182377	protein_coding	placenta expressed transcript 1 [Source:HGNC Symbol;Acc:HGNC:30053]
REST	ENSG00000084093	0.862527	0.00183197	protein_coding	RE1 silencing transcription factor [Source:HGNC Symbol;Acc:HGNC:9966]
DPM1	ENSG00000000419	-0.600986	0.00183666	protein_coding	dolichyl-phosphate mannosyltransferase subunit 1, catalytic [Source:HGNC Symbol;Acc:HGNC:3005]
DSTNP1	ENSG00000230982	-1.16879	0.00185873	processed_pseudogene	DSTN pseudogene 1 [Source:HGNC Symbol;Acc:HGNC:23769]
ILDR1	ENSG00000145103	1.79059	0.00186969	protein_coding	immunoglobulin like domain containing receptor 1 [Source:HGNC Symbol;Acc:HGNC:28741]
AC011611.4	ENSG00000257839	-1.457	0.00186969	lncRNA	novel transcript, antisense to PHLDA1
RPL12P11	ENSG00000232493	-1.35856	0.00187577	processed_pseudogene	ribosomal protein L12 pseudogene 11 [Source:HGNC Symbol;Acc:HGNC:15835]
IGLV3-1	ENSG00000211673	3.18491	0.0018881	IG_V_gene	immunoglobulin lambda variable 3-1 [Source:HGNC Symbol;Acc:HGNC:5896]
KIF7	ENSG00000166813	1.89401	0.0018881	protein_coding	kinesin family member 7 [Source:HGNC Symbol;Acc:HGNC:30497]
GTSCR1	ENSG00000263417	-2.33658	0.00189865	lncRNA	Gilles de la Tourette syndrome chromosome region, candidate 1 [Source:HGNC Symbol;Acc:HGNC:18406]
TRBV12-4	ENSG00000276953	-1.58195	0.00190523	TR_V_gene	T cell receptor beta variable 12-4 [Source:HGNC Symbol;Acc:HGNC:12186]
JPT1	ENSG00000189159	1.26247	0.00191351	protein_coding	Jupiter microtubule associated homolog 1 [Source:HGNC Symbol;Acc:HGNC:14569]
TLR8	ENSG00000101916	1.59639	0.00191608	protein_coding	toll like receptor 8 [Source:HGNC Symbol;Acc:HGNC:15632]
RPS13	ENSG00000110700	2.0904	0.00191698	protein_coding	ribosomal protein S13 [Source:HGNC Symbol;Acc:HGNC:10386]
LNCTAM34A	ENSG00000234546	2.06207	0.00191765	lncRNA	long non coding transcriptional activator of miR34a [Source:HGNC Symbol;Acc:HGNC:52548]
MIR623	ENSG00000207719	-1.68494	0.00191765	miRNA	microRNA 623 [Source:HGNC Symbol;Acc:HGNC:32879]
HMGA2	ENSG00000149948	1.60789	0.00193657	protein_coding	high mobility group AT-hook 2 [Source:HGNC Symbol;Acc:HGNC:5009]
C5orf34	ENSG00000172244	-0.939995	0.00193657	protein_coding	chromosome 5 open reading frame 34 [Source:HGNC Symbol;Acc:HGNC:24738]
MIR155HG	ENSG00000234883	-1.26649	0.00193657	lncRNA	MIR155 host gene [Source:HGNC Symbol;Acc:HGNC:35460]
AP000654.2	ENSG00000271318	-1.95203	0.00193657	processed_pseudogene	MOB family member 4, phocein, pseudogene
AC005495.2	ENSG00000285931	-1.71735	0.00193931	lncRNA	novel transcript, antisense to ABCA10
ADAR	ENSG00000160710	1.52028	0.00194009	protein_coding	adenosine deaminase RNA specific [Source:HGNC Symbol;Acc:HGNC:225]
GLT8D2	ENSG00000120820	-0.6886	0.00194009	protein_coding	glycosyltransferase 8 domain containing 2 [Source:HGNC Symbol;Acc:HGNC:24890]
KCNH3	ENSG00000135519	1.02504	0.00194785	protein_coding	potassium voltage-gated channel subfamily H member 3 [Source:HGNC Symbol;Acc:HGNC:6252]
DDX24	ENSG00000089737	1.62069	0.00196427	protein_coding	DEAD-box helicase 24 [Source:HGNC Symbol;Acc:HGNC:13266]
LINC02603	ENSG00000230262	-0.82355	0.00196427	lncRNA	long intergenic non-protein coding RNA 2603 [Source:HGNC Symbol;Acc:HGNC:37186]
AC114982.2	ENSG00000241991	-1.19714	0.00197352	processed_pseudogene	ribosomal protein L31 (RPL31) pseudogene
SBF2-AS1	ENSG00000246273	0.662616	0.00197395	lncRNA	SBF2 antisense RNA 1 [Source:HGNC Symbol;Acc:HGNC:27438]
CNP	ENSG00000173786	1.03968	0.00197645	protein_coding	2',3'-cyclic nucleotide 3' phosphodiesterase [Source:HGNC Symbol;Acc:HGNC:2158]
GCA	ENSG00000115271	1.08004	0.00198458	protein_coding	grancalcin [Source:HGNC Symbol;Acc:HGNC:15990]
AC007679.2	ENSG00000225610	-0.751435	0.0020002	lncRNA	novel transcript, antisense to INO80D
AC005759.1	ENSG00000268650	3.24863	0.00200234	lncRNA	novel transcript, antisense to PDE4C
AC011477.4	ENSG00000267693	-2.8204	0.00200661	processed_pseudogene	ribosomal protein L10a (RPL10A) pseudogene
AC024588.1	ENSG00000246214	-0.918825	0.0020085	lncRNA	novel transcript, antisense to FAM134B
UBAP1	ENSG00000165006	1.84608	0.00201502	protein_coding	ubiquitin associated protein 1 [Source:HGNC Symbol;Acc:HGNC:12461]
CHPF	ENSG00000123989	2.84735	0.00202598	protein_coding	chondroitin polymerizing factor [Source:HGNC Symbol;Acc:HGNC:24291]
SNX21	ENSG00000124104	0.805993	0.00202944	protein_coding	sorting nexin family member 21 [Source:HGNC Symbol;Acc:HGNC:16154]
TPRG1	ENSG00000188001	1.31744	0.00203307	protein_coding	tumor protein p63 regulated 1 [Source:HGNC Symbol;Acc:HGNC:24759]
AC005972.1	ENSG00000270324	-1.63164	0.00204265	processed_pseudogene	ribosomal protein L29 (RPL29) pseudogene
AC007182.2	ENSG00000242951	1.70851	0.00205433	processed_pseudogene	ribosomal protein S24 (RPS24) pseudogene
AC010320.3	ENSG00000268015	0.936708	0.00205433	lncRNA	novel transcript, antisense to PPP2R1A
AC104806.1	ENSG00000250030	-1.11706	0.00205978	processed_pseudogene	CCR4-NOT transcription complex, subunit 7 (CNOT7) pseudogene
AL121992.3	ENSG00000272510	0.856026	0.00206172	lncRNA	novel transcript, antisense to DNAJC16
PKD1L3	ENSG00000277481	-0.566205	0.0020622	protein_coding	polycystin 1 like 3, transient receptor potential channel interacting [Source:HGNC Symbol;Acc:HGNC:21716]
NUDT10	ENSG00000122824	-1.57505	0.00206353	protein_coding	nudix hydrolase 10 [Source:HGNC Symbol;Acc:HGNC:17621]
SF3B1	ENSG00000115524	1.68655	0.00207139	protein_coding	splicing factor 3b subunit 1 [Source:HGNC Symbol;Acc:HGNC:10768]
RNF2P1	ENSG00000231381	2.66184	0.00207987	processed_pseudogene	ring finger protein 2 pseudogene 1 [Source:HGNC Symbol;Acc:HGNC:33987]
EPB41	ENSG00000159023	1.9277	0.00209215	protein_coding	erythrocyte membrane protein band 4.1 [Source:HGNC Symbol;Acc:HGNC:3377]
ANXA2	ENSG00000182718	1.80027	0.00209336	protein_coding	annexin A2 [Source:HGNC Symbol;Acc:HGNC:537]
DOK6	ENSG00000206052	-1.09178	0.0020984	protein_coding	docking protein 6 [Source:HGNC Symbol;Acc:HGNC:28301]
SLC9A9-AS2	ENSG00000244493	0.898194	0.00209905	lncRNA	SLC9A9 antisense RNA 2 [Source:HGNC Symbol;Acc:HGNC:40929]
WNT1	ENSG00000125084	-0.877675	0.00209905	protein_coding	Wnt family member 1 [Source:HGNC Symbol;Acc:HGNC:12774]
AC011500.3	ENSG00000269792	-1.01495	0.00210857	lncRNA	novel transcript, antisense to EID2B
ITGA9-AS1	ENSG00000235257	1.47903	0.00211758	lncRNA	ITGA9 antisense RNA 1 [Source:HGNC Symbol;Acc:HGNC:49668]
TCTE3	ENSG00000184786	-1.30885	0.0021291	protein_coding	t-complex-associated-testis-expressed 3 [Source:HGNC Symbol;Acc:HGNC:11695]
AC026785.2	ENSG00000248223	2.08131	0.00215654	lncRNA	novel transcript
AOC4P	ENSG00000260105	2.82414	0.00216209	transcribed_unprocessed_pseudogene	amine oxidase copper containing 4, pseudogene [Source:HGNC Symbol;Acc:HGNC:48869]
RGS10	ENSG00000148908	3.11989	0.00216692	protein_coding	regulator of G protein signaling 10 [Source:HGNC Symbol;Acc:HGNC:9992]
RPSA	ENSG00000168028	2.07075	0.00217171	protein_coding	ribosomal protein SA [Source:HGNC Symbol;Acc:HGNC:6502]
AC114878.1	ENSG00000230718	1.12011	0.00217618	processed_pseudogene	pseudogene similar to part of zinc finger protein 131 (clone pHZ-10) (ZNF131)
SRPK2	ENSG00000135250	-0.441439	0.00217618	protein_coding	SRSF protein kinase 2 [Source:HGNC Symbol;Acc:HGNC:11306]
RPL18	ENSG00000063177	2.44231	0.00221466	protein_coding	ribosomal protein L18 [Source:HGNC Symbol;Acc:HGNC:10310]
FXR1	ENSG00000114416	-1.04362	0.00221466	protein_coding	FMR1 autosomal homolog 1 [Source:HGNC Symbol;Acc:HGNC:4023]
ARHGAP15	ENSG00000075884	2.16411	0.00221804	protein_coding	Rho GTPase activating protein 15 [Source:HGNC Symbol;Acc:HGNC:21030]
GDF9	ENSG00000164404	1.03479	0.00221804	protein_coding	growth differentiation factor 9 [Source:HGNC Symbol;Acc:HGNC:4224]
RNF175	ENSG00000145428	0.946109	0.00221804	protein_coding	ring finger protein 175 [Source:HGNC Symbol;Acc:HGNC:27735]
WDFY3-AS1	ENSG00000251260	0.99696	0.00221815	lncRNA	WDFY3 antisense RNA 1 [Source:HGNC Symbol;Acc:HGNC:40935]
LINC01278	ENSG00000235437	3.21745	0.00223053	lncRNA	long intergenic non-protein coding RNA 1278 [Source:HGNC Symbol;Acc:HGNC:28090]
AL391421.1	ENSG00000204049	-1.18807	0.0022343	lncRNA	novel transcript, antisense to DLG5
SPDYE1	ENSG00000136206	-0.913668	0.00223852	protein_coding	speedy/RINGO cell cycle regulator family member E1 [Source:HGNC Symbol;Acc:HGNC:16408]
ZNF83	ENSG00000167766	-0.988558	0.00223852	protein_coding	zinc finger protein 83 [Source:HGNC Symbol;Acc:HGNC:13158]
GGACT	ENSG00000134864	0.968862	0.00224724	protein_coding	gamma-glutamylamine cyclotransferase [Source:HGNC Symbol;Acc:HGNC:25100]
CD3EAP	ENSG00000117877	0.930635	0.00224724	protein_coding	CD3e molecule associated protein [Source:HGNC Symbol;Acc:HGNC:24219]
DCAF13	ENSG00000164934	-0.674525	0.00224724	protein_coding	DDB1 and CUL4 associated factor 13 [Source:HGNC Symbol;Acc:HGNC:24535]
AC020928.2	ENSG00000267353	-1.23101	0.00224724	lncRNA	novel transcript
MLLT10P1	ENSG00000238151	-1.49801	0.00227899	processed_pseudogene	MLLT10 pseudogene 1 [Source:HGNC Symbol;Acc:HGNC:15794]
CCDC152	ENSG00000198865	1.61638	0.00228509	protein_coding	coiled-coil domain containing 152 [Source:HGNC Symbol;Acc:HGNC:34438]
CXXC1P1	ENSG00000187893	3.17487	0.00229128	transcribed_unprocessed_pseudogene	CXXC finger protein 1 pseudogene 1 [Source:HGNC Symbol;Acc:HGNC:27864]
TMEM97	ENSG00000109084	1.35706	0.00229361	protein_coding	transmembrane protein 97 [Source:HGNC Symbol;Acc:HGNC:28106]
AC005726.2	ENSG00000264044	0.739365	0.00229382	lncRNA	novel transcript, antisense to KIAA0100
AC107959.2	ENSG00000246130	-1.56524	0.00229382	lncRNA	novel transcript
AC027627.1	ENSG00000249084	2.27425	0.00230206	lncRNA	novel transcript
AC108063.1	ENSG00000249234	-0.994856	0.00230206	lncRNA	novel transcript
TTC14	ENSG00000163728	1.81025	0.00232244	protein_coding	tetratricopeptide repeat domain 14 [Source:HGNC Symbol;Acc:HGNC:24697]
Z93930.2	ENSG00000226471	2.23753	0.0023248	lncRNA	novel transcript
AC093323.1	ENSG00000170846	-0.968157	0.0023248	protein_coding	Putative MORF4 family-associated protein 1-like protein UPP [Source:UniProtKB/Swiss-Prot;Acc:B2RBV5]
TRIM23	ENSG00000113595	-0.686084	0.00233056	protein_coding	tripartite motif containing 23 [Source:HGNC Symbol;Acc:HGNC:660]
AC005808.1	ENSG00000235415	-1.04953	0.00233064	lncRNA	novel transcript
ZNF80	ENSG00000174255	-1.1643	0.00233831	protein_coding	zinc finger protein 80 [Source:HGNC Symbol;Acc:HGNC:13155]
AC009812.1	ENSG00000251867	-2.04076	0.00233847	lncRNA	novel transcript, antisense to ZBTB10
B4GALT3	ENSG00000158850	0.999561	0.0023439	protein_coding	beta-1,4-galactosyltransferase 3 [Source:HGNC Symbol;Acc:HGNC:926]
SLC7A11-AS1	ENSG00000250033	1.33454	0.00236809	lncRNA	SLC7A11 antisense RNA 1 [Source:HGNC Symbol;Acc:HGNC:44064]
AC007494.3	ENSG00000279509	-0.852368	0.00237004	TEC	novel transcript
PTCHD1	ENSG00000165186	1.77444	0.00240113	protein_coding	patched domain containing 1 [Source:HGNC Symbol;Acc:HGNC:26392]
RN7SKP74	ENSG00000199719	-1.74647	0.00240113	misc_RNA	RN7SK pseudogene 74 [Source:HGNC Symbol;Acc:HGNC:45798]
PARP9	ENSG00000138496	0.887989	0.00241238	protein_coding	poly(ADP-ribose) polymerase family member 9 [Source:HGNC Symbol;Acc:HGNC:24118]
LINC02009	ENSG00000283646	1.86854	0.00241384	lncRNA	long intergenic non-protein coding RNA 2009 [Source:HGNC Symbol;Acc:HGNC:52845]
GPR150	ENSG00000178015	-1.23725	0.00241779	protein_coding	G protein-coupled receptor 150 [Source:HGNC Symbol;Acc:HGNC:23628]
AC007308.1	ENSG00000272600	0.828621	0.00241794	lncRNA	novel transcript, antisense to SNAP29
AC068733.3	ENSG00000282556	2.153	0.00242811	lncRNA	novel transcript, antisense to PRKCDBP
AL021393.1	ENSG00000226772	1.94425	0.00242949	lncRNA	novel transcript
VAT1	ENSG00000108828	1.09411	0.00243164	protein_coding	vesicle amine transport 1 [Source:HGNC Symbol;Acc:HGNC:16919]
AC010834.1	ENSG00000253722	-1.17544	0.00243164	lncRNA	novel transcript
RPL26P35	ENSG00000244229	-1.32251	0.00243915	processed_pseudogene	ribosomal protein L26 pseudogene 35 [Source:HGNC Symbol;Acc:HGNC:36278]
ATG5	ENSG00000057663	1.71614	0.00244246	protein_coding	autophagy related 5 [Source:HGNC Symbol;Acc:HGNC:589]
AL133415.1	ENSG00000234961	1.22978	0.00244931	lncRNA	novel transcript
NAALADL1	ENSG00000168060	2.36555	0.00245327	protein_coding	N-acetylated alpha-linked acidic dipeptidase like 1 [Source:HGNC Symbol;Acc:HGNC:23536]
AC009093.1	ENSG00000259807	-0.887413	0.00245327	lncRNA	novel transcript
AC010359.1	ENSG00000252904	-0.945999	0.00245327	snoRNA
TAPT1	ENSG00000169762	-0.825669	0.00245598	protein_coding	transmembrane anterior posterior transformation 1 [Source:HGNC Symbol;Acc:HGNC:26887]
EIF3H	ENSG00000147677	0.78212	0.00245676	protein_coding	eukaryotic translation initiation factor 3 subunit H [Source:HGNC Symbol;Acc:HGNC:3273]
LANCL1-AS1	ENSG00000234281	-0.94656	0.00246758	lncRNA	LANCL1 antisense RNA 1 [Source:HGNC Symbol;Acc:HGNC:50727]
FMO2	ENSG00000094963	2.11176	0.00248127	protein_coding	flavin containing dimethylaniline monoxygenase 2 [Source:HGNC Symbol;Acc:HGNC:3770]
AL713852.1	ENSG00000285847	-1.30408	0.00251951	lncRNA	novel transcript
GLOD5	ENSG00000171433	-2.11955	0.00253471	protein_coding	glyoxalase domain containing 5 [Source:HGNC Symbol;Acc:HGNC:33358]
NIT1	ENSG00000158793	0.821587	0.00254423	protein_coding	nitrilase 1 [Source:HGNC Symbol;Acc:HGNC:7828]
KISS1R	ENSG00000116014	-1.54483	0.00254732	protein_coding	KISS1 receptor [Source:HGNC Symbol;Acc:HGNC:4510]
WDR45P1	ENSG00000248208	2.72533	0.00255255	processed_pseudogene	WD repeat domain 45 pseudogene 1 [Source:HGNC Symbol;Acc:HGNC:52406]
SSR1	ENSG00000124783	1.2551	0.00255567	protein_coding	signal sequence receptor subunit 1 [Source:HGNC Symbol;Acc:HGNC:11323]
AC010883.1	ENSG00000234936	1.22324	0.00256122	lncRNA	novel transcript
MIR122HG	ENSG00000267391	3.37546	0.00256689	lncRNA	MIR122 host gene [Source:HGNC Symbol;Acc:HGNC:53821]
AC025180.1	ENSG00000249899	1.09949	0.00257849	lncRNA	novel transcript
AC048337.1	ENSG00000258435	-1.67482	0.00259249	lncRNA	novel transcript
RIPK3	ENSG00000129465	3.10733	0.00259486	protein_coding	receptor interacting serine/threonine kinase 3 [Source:HGNC Symbol;Acc:HGNC:10021]
JMJD8	ENSG00000161999	0.967745	0.00261191	protein_coding	jumonji domain containing 8 [Source:HGNC Symbol;Acc:HGNC:14148]
CYP11B2	ENSG00000179142	3.88001	0.00261999	protein_coding	cytochrome P450 family 11 subfamily B member 2 [Source:HGNC Symbol;Acc:HGNC:2592]
ZNF506	ENSG00000081665	-1.0204	0.00261999	protein_coding	zinc finger protein 506 [Source:HGNC Symbol;Acc:HGNC:23780]
PSME3IP1	ENSG00000172775	2.11364	0.00263091	protein_coding	proteasome activator subunit 3 interacting protein 1 [Source:HGNC Symbol;Acc:HGNC:29856]
RPS2	ENSG00000140988	1.32957	0.00263091	protein_coding	ribosomal protein S2 [Source:HGNC Symbol;Acc:HGNC:10404]
RNU6-589P	ENSG00000252294	-1.91002	0.0026327	snRNA	RNA, U6 small nuclear 589, pseudogene [Source:HGNC Symbol;Acc:HGNC:47552]
DDX53	ENSG00000184735	2.2672	0.00263433	protein_coding	DEAD-box helicase 53 [Source:HGNC Symbol;Acc:HGNC:20083]
SUMF1	ENSG00000144455	1.49468	0.00263641	protein_coding	sulfatase modifying factor 1 [Source:HGNC Symbol;Acc:HGNC:20376]
SIGLEC17P	ENSG00000171101	3.20859	0.00264338	transcribed_unprocessed_pseudogene	sialic acid binding Ig like lectin 17, pseudogene [Source:HGNC Symbol;Acc:HGNC:15604]
CNTFR	ENSG00000122756	3.15934	0.00264975	protein_coding	ciliary neurotrophic factor receptor [Source:HGNC Symbol;Acc:HGNC:2170]
C1orf146	ENSG00000203910	-1.03467	0.00264975	protein_coding	chromosome 1 open reading frame 146 [Source:HGNC Symbol;Acc:HGNC:24032]
ZBTB20-AS1	ENSG00000241560	-0.682356	0.00266012	lncRNA	ZBTB20 antisense RNA 1 [Source:HGNC Symbol;Acc:HGNC:40640]
AC092919.2	ENSG00000240497	-0.818037	0.00266301	lncRNA	novel transcript
AC087752.3	ENSG00000253878	3.13356	0.0026637	lncRNA	novel transcript
AC092115.3	ENSG00000261602	1.62551	0.0026702	lncRNA	novel transcript
AC009053.4	ENSG00000261170	-1.29239	0.0026702	lncRNA	novel transcript, antisense to CLEC18B
TRIO	ENSG00000038382	2.19771	0.002672	protein_coding	trio Rho guanine nucleotide exchange factor [Source:HGNC Symbol;Acc:HGNC:12303]
AL356019.1	ENSG00000258459	-0.998616	0.002672	lncRNA	novel transcript, antisense to CCNB1IP1
H2BC17	ENSG00000274641	2.8694	0.00268184	protein_coding	H2B clustered histone 17 [Source:HGNC Symbol;Acc:HGNC:4758]
MEFV	ENSG00000103313	2.08696	0.0026938	protein_coding	MEFV innate immuity regulator, pyrin [Source:HGNC Symbol;Acc:HGNC:6998]
AL358334.4	ENSG00000287990	2.22778	0.00270042	lncRNA	novel transcript, antisense to TRIM9
AC096577.1	ENSG00000248373	-1.20421	0.00270436	lncRNA	novel transcript
ALAS2	ENSG00000158578	2.15101	0.00275299	protein_coding	5'-aminolevulinate synthase 2 [Source:HGNC Symbol;Acc:HGNC:397]
TMEM183A	ENSG00000163444	1.51165	0.00275634	protein_coding	transmembrane protein 183A [Source:HGNC Symbol;Acc:HGNC:20173]
TMEM183B	ENSG00000224831	1.44281	0.00275634	processed_pseudogene	transmembrane protein 183B [Source:HGNC Symbol;Acc:HGNC:33205]
MPP7-DT	ENSG00000282996	-1.41527	0.00275634	lncRNA	MPP7 divergent transcript [Source:HGNC Symbol;Acc:HGNC:54139]
PDLIM3	ENSG00000154553	2.68428	0.00276567	protein_coding	PDZ and LIM domain 3 [Source:HGNC Symbol;Acc:HGNC:20767]
AL121581.2	ENSG00000286999	1.12546	0.00276666	lncRNA	novel transcript, antisense to OPRL1
METTL5	ENSG00000138382	0.904837	0.00277479	protein_coding	methyltransferase like 5 [Source:HGNC Symbol;Acc:HGNC:25006]
TCP11L1	ENSG00000176148	0.728546	0.00277479	protein_coding	t-complex 11 like 1 [Source:HGNC Symbol;Acc:HGNC:25655]
Z99496.2	ENSG00000286339	-0.588741	0.00277479	lncRNA	novel transcript, antisense to CEP85L
RAB1A	ENSG00000138069	-0.723159	0.00279082	protein_coding	RAB1A, member RAS oncogene family [Source:HGNC Symbol;Acc:HGNC:9758]
SPAG5-AS1	ENSG00000227543	0.71289	0.00280236	lncRNA	SPAG5 antisense RNA 1 [Source:HGNC Symbol;Acc:HGNC:41140]
H2BC15	ENSG00000233822	1.07933	0.00280706	protein_coding	H2B clustered histone 15 [Source:HGNC Symbol;Acc:HGNC:4749]
MAP3K15	ENSG00000180815	0.661002	0.00280706	protein_coding	mitogen-activated protein kinase kinase kinase 15 [Source:HGNC Symbol;Acc:HGNC:31689]
MIR302CHG	ENSG00000249532	0.772138	0.00282066	lncRNA	miR-302/367 cluster host gene [Source:HGNC Symbol;Acc:HGNC:41070]
ALDOB	ENSG00000136872	-0.791716	0.00282066	protein_coding	aldolase, fructose-bisphosphate B [Source:HGNC Symbol;Acc:HGNC:417]
AC073861.1	ENSG00000242299	-0.848157	0.00282066	processed_pseudogene	ribosomal protein S18 (RPS18) pseudogene
HNF1A-AS1	ENSG00000241388	3.1551	0.0028231	lncRNA	HNF1A antisense RNA 1 [Source:HGNC Symbol;Acc:HGNC:26785]
AL359555.4	ENSG00000285347	3.28632	0.00283598	lncRNA	novel transcript
AC104316.1	ENSG00000253607	0.838316	0.00283598	lncRNA	novel transcript, antisense to DERL1
AL513318.2	ENSG00000269994	3.1811	0.00284252	lncRNA	novel transcript
SH3BGRL3	ENSG00000142669	1.34471	0.00284598	protein_coding	SH3 domain binding glutamate rich protein like 3 [Source:HGNC Symbol;Acc:HGNC:15568]
AP005900.2	ENSG00000286627	-1.46197	0.00284602	lncRNA	novel transcript, antisense to PTPRM
AC055733.3	ENSG00000251579	-1.34214	0.00284796	processed_pseudogene	pseudogene similar to part of makorin ring finger protein 1
AC234782.3	ENSG00000276298	-1.49398	0.00284796	unprocessed_pseudogene	HYDIN, axonemal central pair apparatus protein (HYDIN) pseudogene
H3P45	ENSG00000227211	-1.74479	0.00286306	processed_pseudogene	H3 histone pseudogene 45 [Source:HGNC Symbol;Acc:HGNC:54473]
AC079742.1	ENSG00000232581	0.94922	0.0028693	lncRNA	novel transcript
PRR29	ENSG00000224383	0.928181	0.00289274	protein_coding	proline rich 29 [Source:HGNC Symbol;Acc:HGNC:25673]
SLCO4A1-AS1	ENSG00000232803	2.31034	0.00291943	lncRNA	SLCO4A1 antisense RNA 1 [Source:HGNC Symbol;Acc:HGNC:40537]
TMEM44	ENSG00000145014	1.29839	0.00291943	protein_coding	transmembrane protein 44 [Source:HGNC Symbol;Acc:HGNC:25120]
AC009185.1	ENSG00000253653	-0.671815	0.00292693	lncRNA	novel transcript
AP000866.4	ENSG00000254941	-1.18437	0.00293117	processed_pseudogene	ring finger protein 181 (RNF181) pseudogene
KCTD2	ENSG00000180901	1.14371	0.00293273	protein_coding	potassium channel tetramerization domain containing 2 [Source:HGNC Symbol;Acc:HGNC:21294]
SIGLEC14	ENSG00000254415	2.91068	0.00294248	protein_coding	sialic acid binding Ig like lectin 14 [Source:HGNC Symbol;Acc:HGNC:32926]
HELLPAR	ENSG00000281344	2.16812	0.00294995	lncRNA	HELLP associated long non-coding RNA [Source:HGNC Symbol;Acc:HGNC:43984]
AP000547.3	ENSG00000283633	2.89535	0.00295466	lncRNA	novel transcript
MTND5P25	ENSG00000227348	-1.21334	0.00295466	unprocessed_pseudogene	MT-ND5 pseudogene 25 [Source:HGNC Symbol;Acc:HGNC:42287]
AC098679.1	ENSG00000250604	1.75989	0.00295554	lncRNA	novel transcript
CAPN3	ENSG00000092529	0.725006	0.00295634	protein_coding	calpain 3 [Source:HGNC Symbol;Acc:HGNC:1480]
AC079035.2	ENSG00000275881	1.00351	0.00295908	misc_RNA
AC005261.6	ENSG00000279541	-0.818146	0.00297514	TEC	TEC
COX6B1	ENSG00000126267	2.97712	0.00297851	protein_coding	cytochrome c oxidase subunit 6B1 [Source:HGNC Symbol;Acc:HGNC:2280]
CNNM3	ENSG00000168763	-0.772847	0.00298336	protein_coding	cyclin and CBS domain divalent metal cation transport mediator 3 [Source:HGNC Symbol;Acc:HGNC:104]
AC124312.2	ENSG00000257647	-1.0807	0.00300287	lncRNA	novel transcript
AC005498.3	ENSG00000269696	-1.1643	0.00300447	lncRNA	novel transcript, antisense to ZFP28
PIP5K1P1	ENSG00000219294	-1.04703	0.00300731	processed_pseudogene	phosphatidylinositol-4-phosphate 5-kinase type 1 pseudogene 1 [Source:HGNC Symbol;Acc:HGNC:28372]
AL355075.3	ENSG00000258908	1.49072	0.00301367	lncRNA	novel transcript
IGHG2	ENSG00000211893	2.48887	0.0030315	IG_C_gene	immunoglobulin heavy constant gamma 2 (G2m marker) [Source:HGNC Symbol;Acc:HGNC:5526]
SEPTIN4-AS1	ENSG00000264672	2.06262	0.0030315	lncRNA	SEPT4 antisense RNA 1 [Source:HGNC Symbol;Acc:HGNC:51345]
AC138470.1	ENSG00000279103	-1.21355	0.00305252	TEC	TEC
AC100861.1	ENSG00000246582	-0.639874	0.00305981	lncRNA	novel transcript, antisense to TNFRSF10A
TATDN2P1	ENSG00000198414	-1.82168	0.00308054	processed_pseudogene	TatD DNase domain containing 2 pseudogene 1 [Source:HGNC Symbol;Acc:HGNC:39254]
PRPS1P2	ENSG00000232630	-0.804408	0.00308217	processed_pseudogene	phosphoribosyl pyrophosphate synthetase 1 pseudogene 2 [Source:HGNC Symbol;Acc:HGNC:9464]
CDC40	ENSG00000168438	-1.67661	0.00308217	protein_coding	cell division cycle 40 [Source:HGNC Symbol;Acc:HGNC:17350]
APEX2	ENSG00000169188	2.38609	0.00308322	protein_coding	apurinic/apyrimidinic endodeoxyribonuclease 2 [Source:HGNC Symbol;Acc:HGNC:17889]
AC087289.2	ENSG00000267342	1.15658	0.00308322	lncRNA	novel transcript, antisense to MRPL38
ZNF214	ENSG00000149050	2.12479	0.00311694	protein_coding	zinc finger protein 214 [Source:HGNC Symbol;Acc:HGNC:13006]
AC127496.6	ENSG00000263218	1.05651	0.00313106	lncRNA	novel transcript, antisense to CHMP6
HECTD4	ENSG00000173064	1.13478	0.00314171	protein_coding	HECT domain E3 ubiquitin protein ligase 4 [Source:HGNC Symbol;Acc:HGNC:26611]
B3GAT2	ENSG00000112309	0.631602	0.00314837	protein_coding	beta-1,3-glucuronyltransferase 2 [Source:HGNC Symbol;Acc:HGNC:922]
MALSU1	ENSG00000156928	1.24934	0.00316333	protein_coding	mitochondrial assembly of ribosomal large subunit 1 [Source:HGNC Symbol;Acc:HGNC:21721]
AC092574.2	ENSG00000281016	-1.22931	0.0031665	lncRNA	novel transcript, antisense to ZNF721
AC011447.3	ENSG00000267383	0.719119	0.00318579	lncRNA	novel transcript, antisense to ZNF486 and ZNF90
CDK5	ENSG00000164885	3.22949	0.00319082	protein_coding	cyclin dependent kinase 5 [Source:HGNC Symbol;Acc:HGNC:1774]
PIK3R4	ENSG00000196455	3.37616	0.00320909	protein_coding	phosphoinositide-3-kinase regulatory subunit 4 [Source:HGNC Symbol;Acc:HGNC:8982]
MEF2D	ENSG00000116604	2.34253	0.00321601	protein_coding	myocyte enhancer factor 2D [Source:HGNC Symbol;Acc:HGNC:6997]
RASA1	ENSG00000145715	-0.778587	0.00322743	protein_coding	RAS p21 protein activator 1 [Source:HGNC Symbol;Acc:HGNC:9871]
YRDC	ENSG00000196449	1.25857	0.00323328	protein_coding	yrdC N6-threonylcarbamoyltransferase domain containing [Source:HGNC Symbol;Acc:HGNC:28905]
PCED1B-AS1	ENSG00000247774	-0.65605	0.00323328	lncRNA	PCED1B antisense RNA 1 [Source:HGNC Symbol;Acc:HGNC:44166]
AC025188.1	ENSG00000225407	-0.79065	0.00323328	lncRNA	novel transcript, antisense to F2R
DHFR	ENSG00000228716	1.02247	0.00325396	protein_coding	dihydrofolate reductase [Source:HGNC Symbol;Acc:HGNC:2861]
ACTR2	ENSG00000138071	1.49942	0.00326562	protein_coding	actin related protein 2 [Source:HGNC Symbol;Acc:HGNC:169]
KLF14	ENSG00000266265	2.60484	0.00328965	protein_coding	Kruppel like factor 14 [Source:HGNC Symbol;Acc:HGNC:23025]
ZMAT2	ENSG00000146007	2.30475	0.00328965	protein_coding	zinc finger matrin-type 2 [Source:HGNC Symbol;Acc:HGNC:26433]
AC010329.1	ENSG00000268416	2.89751	0.00329017	lncRNA	novel transcript
KANSL1L	ENSG00000144445	-0.874888	0.00329254	protein_coding	KAT8 regulatory NSL complex subunit 1 like [Source:HGNC Symbol;Acc:HGNC:26310]
AC011446.1	ENSG00000267512	1.49476	0.00329275	lncRNA	novel transcript, antisense to NACC1
AL136988.1	ENSG00000224407	0.899507	0.00329275	lncRNA	novel transcript
RASGRP1	ENSG00000172575	-1.02458	0.0032928	protein_coding	RAS guanyl releasing protein 1 [Source:HGNC Symbol;Acc:HGNC:9878]
AL355076.2	ENSG00000258760	1.81159	0.0032964	lncRNA	novel transcript
CAB39P1	ENSG00000251303	2.02678	0.00330011	processed_pseudogene	calcium binding protein 39 pseudogene 1 [Source:HGNC Symbol;Acc:HGNC:51641]
IRAK3	ENSG00000090376	1.49932	0.00330011	protein_coding	interleukin 1 receptor associated kinase 3 [Source:HGNC Symbol;Acc:HGNC:17020]
AL451067.1	ENSG00000234211	1.21844	0.00330011	lncRNA	novel transcript, antisense to FCGR2B
SRRD	ENSG00000100104	0.662571	0.00330011	protein_coding	SRR1 domain containing [Source:HGNC Symbol;Acc:HGNC:33910]
AL138828.1	ENSG00000237596	-1.05375	0.00330011	lncRNA	novel transcript
KIF1C	ENSG00000129250	1.71764	0.00330213	protein_coding	kinesin family member 1C [Source:HGNC Symbol;Acc:HGNC:6317]
AC005237.1	ENSG00000225521	-1.56739	0.00330213	lncRNA	novel transcript
HCRTR1	ENSG00000121764	0.902198	0.00331552	protein_coding	hypocretin receptor 1 [Source:HGNC Symbol;Acc:HGNC:4848]
OR9A4	ENSG00000258083	2.21256	0.00331572	protein_coding	olfactory receptor family 9 subfamily A member 4 [Source:HGNC Symbol;Acc:HGNC:15095]
AC015982.1	ENSG00000212175	-0.847661	0.00331572	snoRNA
RMC1	ENSG00000141452	-0.938839	0.00332081	protein_coding	regulator of MON1-CCZ1 [Source:HGNC Symbol;Acc:HGNC:24326]
SLC22A23	ENSG00000137266	-1.05271	0.00333994	protein_coding	solute carrier family 22 member 23 [Source:HGNC Symbol;Acc:HGNC:21106]
AC097375.5	ENSG00000286720	2.53002	0.00336539	lncRNA	novel transcript
CNBP	ENSG00000169714	2.27776	0.00336539	protein_coding	CCHC-type zinc finger nucleic acid binding protein [Source:HGNC Symbol;Acc:HGNC:13164]
ADH4	ENSG00000198099	-1.22668	0.00336539	protein_coding	alcohol dehydrogenase 4 (class II), pi polypeptide [Source:HGNC Symbol;Acc:HGNC:252]
OR56A7P	ENSG00000255481	2.68557	0.0033722	unprocessed_pseudogene	olfactory receptor family 56 subfamily A member 7 pseudogene [Source:HGNC Symbol;Acc:HGNC:15244]
PDLIM1P1	ENSG00000270788	-1.2021	0.00337346	processed_pseudogene	PDZ and LIM domain 1 pseudogene 1 [Source:HGNC Symbol;Acc:HGNC:20026]
SYNPO2L	ENSG00000166317	2.7445	0.00337874	protein_coding	synaptopodin 2 like [Source:HGNC Symbol;Acc:HGNC:23532]
C13orf46	ENSG00000283199	3.05576	0.0033897	protein_coding	chromosome 13 open reading frame 46 [Source:HGNC Symbol;Acc:HGNC:53786]
SKP1	ENSG00000113558	-1.49107	0.0033949	protein_coding	S-phase kinase associated protein 1 [Source:HGNC Symbol;Acc:HGNC:10899]
RRN3P3	ENSG00000257122	-0.985818	0.00339729	transcribed_unprocessed_pseudogene	RRN3 homolog, RNA polymerase I transcription factor pseudogene 3 [Source:HGNC Symbol;Acc:HGNC:37620]
GHITM	ENSG00000165678	1.78821	0.00341682	protein_coding	growth hormone inducible transmembrane protein [Source:HGNC Symbol;Acc:HGNC:17281]
ARHGEF19-AS1	ENSG00000234166	1.64998	0.00341734	lncRNA	ARHGEF19 antisense RNA 1 [Source:HGNC Symbol;Acc:HGNC:39996]
ELMO1-AS1	ENSG00000224101	0.718303	0.00341734	lncRNA	ELMO1 antisense RNA 1 [Source:HGNC Symbol;Acc:HGNC:40765]
S100A1	ENSG00000160678	1.12129	0.00343	protein_coding	S100 calcium binding protein A1 [Source:HGNC Symbol;Acc:HGNC:10486]
FAM149B1	ENSG00000138286	0.623717	0.00343	protein_coding	family with sequence similarity 149 member B1 [Source:HGNC Symbol;Acc:HGNC:29162]
AC015911.7	ENSG00000267369	-1.29573	0.00343733	processed_pseudogene	TAF5-like RNA polymerase II, p300/CBP-associated factor (PCAF)-associated factor, 65kDa (TAF5L) pseudogene
SLAMF6	ENSG00000162739	1.65309	0.00343861	protein_coding	SLAM family member 6 [Source:HGNC Symbol;Acc:HGNC:21392]
SIRPB1	ENSG00000101307	1.74274	0.00344938	protein_coding	signal regulatory protein beta 1 [Source:HGNC Symbol;Acc:HGNC:15928]
MINDY4B	ENSG00000214237	2.02823	0.00345198	protein_coding	MINDY family member 4B [Source:HGNC Symbol;Acc:HGNC:35475]
AC092798.1	ENSG00000213872	-0.85599	0.00345874	processed_pseudogene	ribosomal protein L32 (RPL32) pseudogene
PSMA4	ENSG00000041357	2.07227	0.00346314	protein_coding	proteasome 20S subunit alpha 4 [Source:HGNC Symbol;Acc:HGNC:9533]
ITM2B	ENSG00000136156	1.12582	0.00347372	protein_coding	integral membrane protein 2B [Source:HGNC Symbol;Acc:HGNC:6174]
CIITA	ENSG00000179583	0.763877	0.00348451	protein_coding	class II major histocompatibility complex transactivator [Source:HGNC Symbol;Acc:HGNC:7067]
FHAD1-AS1	ENSG00000233485	2.66923	0.00350596	lncRNA	FHAD1 antisense RNA 1 [Source:HGNC Symbol;Acc:HGNC:41241]
NCMAP-DT	ENSG00000264443	-0.786217	0.00351004	lncRNA	NCMAP divergent transcript [Source:HGNC Symbol;Acc:HGNC:54327]
AC012640.6	ENSG00000271980	1.17345	0.00354199	lncRNA	novel transcript, antisense to CCT5
ATP2B1	ENSG00000070961	-0.697316	0.00355363	protein_coding	ATPase plasma membrane Ca2+ transporting 1 [Source:HGNC Symbol;Acc:HGNC:814]
AF131216.4	ENSG00000280273	-0.65408	0.00356374	lncRNA	novel transcript, antisense to MTMR9
ZNF121	ENSG00000197961	2.84293	0.00356785	protein_coding	zinc finger protein 121 [Source:HGNC Symbol;Acc:HGNC:12904]
LRIG2	ENSG00000198799	2.46422	0.00359421	protein_coding	leucine rich repeats and immunoglobulin like domains 2 [Source:HGNC Symbol;Acc:HGNC:20889]
ATG3P1	ENSG00000224357	-2.23072	0.00360417	processed_pseudogene	autophagy related 3 pseudogene 1 [Source:HGNC Symbol;Acc:HGNC:31123]
AC114786.1	ENSG00000249763	-2.78251	0.00361759	processed_pseudogene	UDP glucuronosyltransferase 2 family pseudogene
CERS2	ENSG00000143418	0.688079	0.00362404	protein_coding	ceramide synthase 2 [Source:HGNC Symbol;Acc:HGNC:14076]
SMURF1	ENSG00000198742	-0.900003	0.00362971	protein_coding	SMAD specific E3 ubiquitin protein ligase 1 [Source:HGNC Symbol;Acc:HGNC:16807]
TRGV10	ENSG00000211694	-1.50878	0.00363258	TR_V_gene	T cell receptor gamma variable 10 (non-functional) [Source:HGNC Symbol;Acc:HGNC:12285]
AC137810.1	ENSG00000248969	-2.23875	0.00363258	lncRNA	novel transcript, antisense to SPEF2
SRP9	ENSG00000143742	-0.883229	0.00364918	protein_coding	signal recognition particle 9 [Source:HGNC Symbol;Acc:HGNC:11304]
AC012459.1	ENSG00000287299	0.934487	0.00364978	lncRNA	novel transcript, antisense to SPATS2L
SAMD11	ENSG00000187634	0.87152	0.00364978	protein_coding	sterile alpha motif domain containing 11 [Source:HGNC Symbol;Acc:HGNC:28706]
AL627389.1	ENSG00000234969	-1.51721	0.00364997	processed_pseudogene	novel alanyl-tRNA synthetase protein pseudogene
RPS18	ENSG00000231500	0.962239	0.00366303	protein_coding	ribosomal protein S18 [Source:HGNC Symbol;Acc:HGNC:10401]
PEX1	ENSG00000127980	-0.828987	0.00366303	protein_coding	peroxisomal biogenesis factor 1 [Source:HGNC Symbol;Acc:HGNC:8850]
CCT5	ENSG00000150753	2.33406	0.00367777	protein_coding	chaperonin containing TCP1 subunit 5 [Source:HGNC Symbol;Acc:HGNC:1618]
RNU7-3P	ENSG00000252244	-1.11132	0.00367803	snRNA	RNA, U7 small nuclear 3 pseudogene [Source:HGNC Symbol;Acc:HGNC:34099]
MCTP2	ENSG00000140563	1.71179	0.0036872	protein_coding	multiple C2 and transmembrane domain containing 2 [Source:HGNC Symbol;Acc:HGNC:25636]
H2BC13	ENSG00000185130	2.86195	0.00370815	protein_coding	H2B clustered histone 13 [Source:HGNC Symbol;Acc:HGNC:4748]
KRTAP10-3	ENSG00000212935	3.22993	0.00371835	protein_coding	keratin associated protein 10-3 [Source:HGNC Symbol;Acc:HGNC:22968]
AL353754.1	ENSG00000233990	-1.51388	0.00373085	processed_pseudogene	mitochondrial ribosomal protein L13 (MRPL13) pseudogene
AC019155.1	ENSG00000205898	-2.6068	0.00373713	processed_pseudogene	chromosome 11 open reading frame 58 (C11orf58) pseudogene
AL139021.2	ENSG00000258378	1.12168	0.00374054	lncRNA	novel transcript, antisense to TIMM9
LGALS3BP	ENSG00000108679	3.12518	0.00374227	protein_coding	galectin 3 binding protein [Source:HGNC Symbol;Acc:HGNC:6564]
ZNF277	ENSG00000198839	2.7223	0.00376656	protein_coding	zinc finger protein 277 [Source:HGNC Symbol;Acc:HGNC:13070]
SH3KBP1	ENSG00000147010	1.44045	0.00376656	protein_coding	SH3 domain containing kinase binding protein 1 [Source:HGNC Symbol;Acc:HGNC:13867]
OR13D3P	ENSG00000188712	-1.41563	0.00376656	unprocessed_pseudogene	olfactory receptor family 13 subfamily D member 3 pseudogene [Source:HGNC Symbol;Acc:HGNC:15106]
ATP5F1A	ENSG00000152234	1.15059	0.00376798	protein_coding	ATP synthase F1 subunit alpha [Source:HGNC Symbol;Acc:HGNC:823]
AMPH	ENSG00000078053	-1.24435	0.00377055	protein_coding	amphiphysin [Source:HGNC Symbol;Acc:HGNC:471]
AC079466.1	ENSG00000266976	2.49199	0.00377491	lncRNA	novel transcript
OST4	ENSG00000228474	1.63431	0.00377491	protein_coding	oligosaccharyltransferase complex subunit 4, non-catalytic [Source:HGNC Symbol;Acc:HGNC:32483]
AC005050.1	ENSG00000267052	2.53058	0.00377949	lncRNA	novel transcript
U2SURP	ENSG00000163714	2.27876	0.00377949	protein_coding	U2 snRNP associated SURP domain containing [Source:HGNC Symbol;Acc:HGNC:30855]
MT-ND6	ENSG00000198695	1.44014	0.00377949	protein_coding	mitochondrially encoded NADH:ubiquinone oxidoreductase core subunit 6 [Source:HGNC Symbol;Acc:HGNC:7462]
AC020978.2	ENSG00000260441	1.08951	0.00377949	lncRNA	novel transcript, antisense to PLA2G15
NFYC	ENSG00000066136	-0.673472	0.00377949	protein_coding	nuclear transcription factor Y subunit gamma [Source:HGNC Symbol;Acc:HGNC:7806]
OGT	ENSG00000147162	1.27348	0.00378491	protein_coding	O-linked N-acetylglucosamine (GlcNAc) transferase [Source:HGNC Symbol;Acc:HGNC:8127]
ANKRD39	ENSG00000213337	-0.897894	0.00378491	protein_coding	ankyrin repeat domain 39 [Source:HGNC Symbol;Acc:HGNC:28640]
AL137786.1	ENSG00000258702	3.09518	0.00379988	lncRNA	novel transcript
PKIG	ENSG00000168734	0.875127	0.00381147	protein_coding	cAMP-dependent protein kinase inhibitor gamma [Source:HGNC Symbol;Acc:HGNC:9019]
MKI67	ENSG00000148773	1.87818	0.00381854	protein_coding	marker of proliferation Ki-67 [Source:HGNC Symbol;Acc:HGNC:7107]
AC104117.2	ENSG00000253144	-1.11244	0.00383545	processed_pseudogene	pseudogene similat to part of cold shock domain containing E1, RNA-binding CSDE1
NIPSNAP3B	ENSG00000165028	0.891612	0.00383675	protein_coding	nipsnap homolog 3B [Source:HGNC Symbol;Acc:HGNC:23641]
CBX1P2	ENSG00000214322	1.61874	0.00384693	processed_pseudogene	chromobox 1 pseudogene 2 [Source:HGNC Symbol;Acc:HGNC:38656]
MSANTD2	ENSG00000120458	-0.855603	0.00384844	protein_coding	Myb/SANT DNA binding domain containing 2 [Source:HGNC Symbol;Acc:HGNC:26266]
ARPC3	ENSG00000111229	2.17863	0.00385498	protein_coding	actin related protein 2/3 complex subunit 3 [Source:HGNC Symbol;Acc:HGNC:706]
RPL23AP40	ENSG00000242321	-1.63059	0.00386676	processed_pseudogene	ribosomal protein L23a pseudogene 40 [Source:HGNC Symbol;Acc:HGNC:35587]
SLC9A3R1	ENSG00000109062	1.8527	0.00386695	protein_coding	SLC9A3 regulator 1 [Source:HGNC Symbol;Acc:HGNC:11075]
AC005606.2	ENSG00000261790	0.831844	0.00390727	lncRNA	novel transcript
SNORD17	ENSG00000212232	3.90288	0.00391057	snoRNA	small nucleolar RNA, C/D box 17 [Source:HGNC Symbol;Acc:HGNC:32713]
NDUFB4P1	ENSG00000242510	-1.18967	0.00391117	processed_pseudogene	NADH:ubiquinone oxidoreductase subunit B4 pseudogene 1 [Source:HGNC Symbol;Acc:HGNC:45248]
RPS15A	ENSG00000134419	2.83517	0.0039386	protein_coding	ribosomal protein S15a [Source:HGNC Symbol;Acc:HGNC:10389]
AC128687.2	ENSG00000273394	-1.53616	0.0039455	lncRNA	novel transcript, antisense to GRAMD1C
STOM	ENSG00000148175	1.04313	0.00396457	protein_coding	stomatin [Source:HGNC Symbol;Acc:HGNC:3383]
AC008738.4	ENSG00000267714	3.09889	0.00396522	lncRNA	novel transcript, antisense to SLC7A10
KCNH7	ENSG00000184611	1.56131	0.00397679	protein_coding	potassium voltage-gated channel subfamily H member 7 [Source:HGNC Symbol;Acc:HGNC:18863]
AL360178.1	ENSG00000286313	-1.13109	0.00398009	lncRNA	novel transcript, antisense to PDE7B
TTC41P	ENSG00000214198	2.52017	0.00398394	transcribed_unitary_pseudogene	tetratricopeptide repeat domain 41, pseudogene [Source:HGNC Symbol;Acc:HGNC:49210]
AL391834.1	ENSG00000272842	-0.761273	0.00400101	lncRNA	novel transcript, antisense to DENND4C
GOLGA1	ENSG00000136935	-0.785552	0.00400101	protein_coding	golgin A1 [Source:HGNC Symbol;Acc:HGNC:4424]
AC245100.2	ENSG00000225871	-1.04082	0.00400101	processed_pseudogene	family with sequence similarity 91, member A1 (FAM91A1) pseudogene
HOXB4	ENSG00000182742	3.06096	0.00401927	protein_coding	homeobox B4 [Source:HGNC Symbol;Acc:HGNC:5115]
XYLT1	ENSG00000103489	0.93509	0.00401951	protein_coding	xylosyltransferase 1 [Source:HGNC Symbol;Acc:HGNC:15516]
MLANA	ENSG00000120215	-0.975147	0.00401951	protein_coding	melan-A [Source:HGNC Symbol;Acc:HGNC:7124]
IL6-AS1	ENSG00000179428	2.64248	0.00402586	lncRNA	IL6 antisense RNA 1 [Source:HGNC Symbol;Acc:HGNC:40301]
H1-4	ENSG00000168298	1.39267	0.00402586	protein_coding	H1.4 linker histone, cluster member [Source:HGNC Symbol;Acc:HGNC:4718]
PPP1R14A	ENSG00000167641	3.65551	0.00404876	protein_coding	protein phosphatase 1 regulatory inhibitor subunit 14A [Source:HGNC Symbol;Acc:HGNC:14871]
SLC35F6	ENSG00000213699	2.90683	0.00404876	protein_coding	solute carrier family 35 member F6 [Source:HGNC Symbol;Acc:HGNC:26055]
CDCA3	ENSG00000111665	2.32739	0.00406082	protein_coding	cell division cycle associated 3 [Source:HGNC Symbol;Acc:HGNC:14624]
C21orf91-OT1	ENSG00000240770	3.22127	0.00406676	lncRNA	C21orf91 overlapping transcript 1 [Source:HGNC Symbol;Acc:HGNC:16729]
CLEC2B	ENSG00000110852	-1.47243	0.00408071	protein_coding	C-type lectin domain family 2 member B [Source:HGNC Symbol;Acc:HGNC:2053]
ZNF701	ENSG00000167562	2.26868	0.00408599	protein_coding	zinc finger protein 701 [Source:HGNC Symbol;Acc:HGNC:25597]
RNU6-897P	ENSG00000252944	-1.4327	0.00410207	snRNA	RNA, U6 small nuclear 897, pseudogene [Source:HGNC Symbol;Acc:HGNC:47860]
PFN1P10	ENSG00000176378	-1.57907	0.00410442	processed_pseudogene	profilin 1 pseudogene 10 [Source:HGNC Symbol;Acc:HGNC:42985]
PSMB9	ENSG00000240065	1.82614	0.00415582	protein_coding	proteasome 20S subunit beta 9 [Source:HGNC Symbol;Acc:HGNC:9546]
OR1X5P	ENSG00000214351	-1.32145	0.00415643	unprocessed_pseudogene	olfactory receptor family 1 subfamily X member 5 pseudogene [Source:HGNC Symbol;Acc:HGNC:31245]
AL591845.1	ENSG00000286379	2.45286	0.00422524	lncRNA	novel transcript
KIAA0040	ENSG00000235750	1.70695	0.00422524	protein_coding	KIAA0040 [Source:HGNC Symbol;Acc:HGNC:28950]
H2BC21	ENSG00000184678	1.5927	0.00422524	protein_coding	H2B clustered histone 21 [Source:HGNC Symbol;Acc:HGNC:4760]
CSPG5	ENSG00000114646	3.41469	0.00422609	protein_coding	chondroitin sulfate proteoglycan 5 [Source:HGNC Symbol;Acc:HGNC:2467]
AC115676.1	ENSG00000255958	-0.790341	0.00423258	lncRNA	novel transcript
RN7SKP163	ENSG00000200091	-1.05223	0.00423258	misc_RNA	RN7SK pseudogene 163 [Source:HGNC Symbol;Acc:HGNC:45887]
AL591767.1	ENSG00000258400	-1.62128	0.00423258	lncRNA	novel transcript
RPS10P7	ENSG00000223396	3.26051	0.0042392	transcribed_processed_pseudogene	ribosomal protein S10 pseudogene 7 [Source:HGNC Symbol;Acc:HGNC:36423]
AC027601.4	ENSG00000276101	1.34863	0.004242	lncRNA	novel transcript, antisense to SLC38A10
RILPL1	ENSG00000188026	0.807347	0.004242	protein_coding	Rab interacting lysosomal protein like 1 [Source:HGNC Symbol;Acc:HGNC:26814]
RNU4-89P	ENSG00000272359	-1.07673	0.00425486	snRNA	RNA, U4 small nuclear 89, pseudogene [Source:HGNC Symbol;Acc:HGNC:47025]
AL031714.1	ENSG00000261505	0.583643	0.00426546	lncRNA	novel transcript, antisense to UBE2I
COA7	ENSG00000162377	-1.03651	0.00426546	protein_coding	cytochrome c oxidase assembly factor 7 (putative) [Source:HGNC Symbol;Acc:HGNC:25716]
MIR4437	ENSG00000266705	-1.31245	0.00427457	miRNA	microRNA 4437 [Source:HGNC Symbol;Acc:HGNC:41715]
KIN	ENSG00000151657	3.03333	0.00428532	protein_coding	Kin17 DNA and RNA binding protein [Source:HGNC Symbol;Acc:HGNC:6327]
TMPO-AS1	ENSG00000257167	0.621163	0.00428532	lncRNA	TMPO antisense RNA 1 [Source:HGNC Symbol;Acc:HGNC:44158]
MAPK1	ENSG00000100030	1.55877	0.0042926	protein_coding	mitogen-activated protein kinase 1 [Source:HGNC Symbol;Acc:HGNC:6871]
TMED2-DT	ENSG00000247373	0.778617	0.0042926	lncRNA	TMED2 divergent transcript [Source:HGNC Symbol;Acc:HGNC:53346]
CETP	ENSG00000087237	1.31491	0.00431108	protein_coding	cholesteryl ester transfer protein [Source:HGNC Symbol;Acc:HGNC:1869]
H4C4	ENSG00000277157	2.21656	0.00432121	protein_coding	H4 clustered histone 4 [Source:HGNC Symbol;Acc:HGNC:4782]
HNRNPA1	ENSG00000135486	1.11866	0.0043417	protein_coding	heterogeneous nuclear ribonucleoprotein A1 [Source:HGNC Symbol;Acc:HGNC:5031]
SCAT2	ENSG00000257596	-0.818817	0.00435285	lncRNA	S-phase cancer associated transcript 2 [Source:HGNC Symbol;Acc:HGNC:53976]
RGS18	ENSG00000150681	2.23935	0.00435749	protein_coding	regulator of G protein signaling 18 [Source:HGNC Symbol;Acc:HGNC:14261]
PDXDC1	ENSG00000179889	1.20745	0.00437189	protein_coding	pyridoxal dependent decarboxylase domain containing 1 [Source:HGNC Symbol;Acc:HGNC:28995]
RXYLT1	ENSG00000118600	3.16628	0.00438626	protein_coding	ribitol xylosyltransferase 1 [Source:HGNC Symbol;Acc:HGNC:13530]
GJD3	ENSG00000183153	1.68781	0.00440716	protein_coding	gap junction protein delta 3 [Source:HGNC Symbol;Acc:HGNC:19147]
MRPS7	ENSG00000125445	0.981883	0.00442588	protein_coding	mitochondrial ribosomal protein S7 [Source:HGNC Symbol;Acc:HGNC:14499]
CSPP1	ENSG00000104218	-0.731412	0.00444289	protein_coding	centrosome and spindle pole associated protein 1 [Source:HGNC Symbol;Acc:HGNC:26193]
ANKH	ENSG00000154122	-0.992769	0.00444289	protein_coding	ANKH inorganic pyrophosphate transport regulator [Source:HGNC Symbol;Acc:HGNC:15492]
DOCK6	ENSG00000130158	1.80912	0.00444384	protein_coding	dedicator of cytokinesis 6 [Source:HGNC Symbol;Acc:HGNC:19189]
RABEP2	ENSG00000177548	1.16454	0.00444536	protein_coding	rabaptin, RAB GTPase binding effector protein 2 [Source:HGNC Symbol;Acc:HGNC:24817]
AC009133.1	ENSG00000238045	0.701055	0.00444627	lncRNA	novel transcript, antisense to C16orf53 and MVP
AC112907.3	ENSG00000263826	-0.796991	0.00444627	lncRNA	novel transcript, antisense to eukaryotic translation initiation factor 4A, isoform 2 EIF4A2
HSCB	ENSG00000100209	-1.361	0.00444627	protein_coding	HscB mitochondrial iron-sulfur cluster cochaperone [Source:HGNC Symbol;Acc:HGNC:28913]
AC026120.3	ENSG00000287715	-1.06129	0.00445057	lncRNA	novel transcript
MYO5B	ENSG00000167306	-1.33884	0.00445057	protein_coding	myosin VB [Source:HGNC Symbol;Acc:HGNC:7603]
STX8P1	ENSG00000270296	-1.39331	0.00445398	processed_pseudogene	syntaxin 8 pseudogene 1 [Source:HGNC Symbol;Acc:HGNC:49855]
IGKV3-11	ENSG00000241351	3.36844	0.00445829	IG_V_gene	immunoglobulin kappa variable 3-11 [Source:HGNC Symbol;Acc:HGNC:5815]
AC093582.1	ENSG00000236529	3.46457	0.00447003	lncRNA	novel transcript
ZNF211	ENSG00000121417	3.19691	0.00447821	protein_coding	zinc finger protein 211 [Source:HGNC Symbol;Acc:HGNC:13003]
WDR6	ENSG00000178252	0.865718	0.00448679	protein_coding	WD repeat domain 6 [Source:HGNC Symbol;Acc:HGNC:12758]
AL159174.1	ENSG00000237027	-0.960081	0.00450928	lncRNA	novel transcript
C12orf76	ENSG00000174456	0.565082	0.00451702	protein_coding	chromosome 12 open reading frame 76 [Source:HGNC Symbol;Acc:HGNC:33790]
CARD16	ENSG00000204397	2.41046	0.00451993	protein_coding	caspase recruitment domain family member 16 [Source:HGNC Symbol;Acc:HGNC:33701]
CACYBPP1	ENSG00000225928	-1.37814	0.00455888	processed_pseudogene	calcyclin binding protein pseudogene 1 [Source:HGNC Symbol;Acc:HGNC:45122]
FCHO1	ENSG00000130475	2.71661	0.00457065	protein_coding	FCH and mu domain containing endocytic adaptor 1 [Source:HGNC Symbol;Acc:HGNC:29002]
SLC25A48-AS1	ENSG00000251045	3.06109	0.00457655	lncRNA	SLC25A48 antisense RNA 1 [Source:HGNC Symbol;Acc:HGNC:27965]
FCRLA	ENSG00000132185	2.5674	0.00457655	protein_coding	Fc receptor like A [Source:HGNC Symbol;Acc:HGNC:18504]
WDR91	ENSG00000105875	1.93609	0.00457655	protein_coding	WD repeat domain 91 [Source:HGNC Symbol;Acc:HGNC:24997]
RPL9	ENSG00000163682	1.40356	0.00457655	protein_coding	ribosomal protein L9 [Source:HGNC Symbol;Acc:HGNC:10369]
DDTL	ENSG00000099974	1.10507	0.00457655	protein_coding	D-dopachrome tautomerase like [Source:HGNC Symbol;Acc:HGNC:33446]
SYT2	ENSG00000143858	1.00957	0.00457655	protein_coding	synaptotagmin 2 [Source:HGNC Symbol;Acc:HGNC:11510]
DNAJC9-AS1	ENSG00000236756	0.600463	0.00457655	lncRNA	DNAJC9 antisense RNA 1 [Source:HGNC Symbol;Acc:HGNC:31432]
AC058791.1	ENSG00000273319	-0.979077	0.00457655	lncRNA	novel transcript
PKIA-AS1	ENSG00000254266	-1.06962	0.00457655	lncRNA	PKIA antisense RNA 1 [Source:HGNC Symbol;Acc:HGNC:51659]
AL158211.4	ENSG00000272516	-1.50657	0.00457849	lncRNA	novel transcript
Z85996.2	ENSG00000285888	2.854	0.00458799	lncRNA	novel transcript
UBE2Q1	ENSG00000160714	2.82587	0.00458799	protein_coding	ubiquitin conjugating enzyme E2 Q1 [Source:HGNC Symbol;Acc:HGNC:15698]
AC005954.2	ENSG00000267205	0.989728	0.00460608	lncRNA	novel transcript, antisense to APBA3
TMEM50A	ENSG00000183726	2.05753	0.00460767	protein_coding	transmembrane protein 50A [Source:HGNC Symbol;Acc:HGNC:30590]
AL590632.1	ENSG00000223450	-1.0466	0.00461696	processed_pseudogene	ribosomal protein S24 (RPS24) pseudogene
RPL14	ENSG00000188846	1.8896	0.00462135	protein_coding	ribosomal protein L14 [Source:HGNC Symbol;Acc:HGNC:10305]
FCGR2C	ENSG00000244682	1.63197	0.00462366	polymorphic_pseudogene	Fc fragment of IgG receptor IIc (gene/pseudogene) [Source:HGNC Symbol;Acc:HGNC:15626]
AL589990.1	ENSG00000228086	-0.785738	0.00462366	lncRNA	novel transcript
XRCC1	ENSG00000073050	2.62113	0.0046248	protein_coding	X-ray repair cross complementing 1 [Source:HGNC Symbol;Acc:HGNC:12828]
HFE	ENSG00000010704	0.980863	0.00462741	protein_coding	homeostatic iron regulator [Source:HGNC Symbol;Acc:HGNC:4886]
AC092809.5	ENSG00000237101	0.908703	0.00463311	lncRNA	novel transcript
AC009090.3	ENSG00000276663	-0.708869	0.00465039	lncRNA	novel transcript, antisense to ARL2BP
AC105942.1	ENSG00000235501	3.0374	0.00466097	lncRNA	novel transcript
MAX	ENSG00000125952	0.817939	0.00466097	protein_coding	MYC associated factor X [Source:HGNC Symbol;Acc:HGNC:6913]
AL138787.2	ENSG00000271554	-0.629252	0.00466097	lncRNA	novel transcript, antisense to EIF2C3
AC006001.2	ENSG00000226824	3.11165	0.00467737	lncRNA	novel transcript
TMEM198	ENSG00000188760	1.80003	0.00474539	protein_coding	transmembrane protein 198 [Source:HGNC Symbol;Acc:HGNC:33704]
SECISBP2	ENSG00000187742	0.6368	0.00474539	protein_coding	SECIS binding protein 2 [Source:HGNC Symbol;Acc:HGNC:30972]
AL135744.1	ENSG00000260830	-1.22583	0.00474539	lncRNA	novel transcript, antisense to CHD8 and SUPT16H
RPL18A	ENSG00000105640	1.48513	0.00474542	protein_coding	ribosomal protein L18a [Source:HGNC Symbol;Acc:HGNC:10311]
AC068620.2	ENSG00000270147	1.07918	0.00476632	lncRNA	novel transcript
SYNC	ENSG00000162520	0.544146	0.00476922	protein_coding	syncoilin, intermediate filament protein [Source:HGNC Symbol;Acc:HGNC:28897]
ANKRD28	ENSG00000206560	-1.31498	0.00476922	protein_coding	ankyrin repeat domain 28 [Source:HGNC Symbol;Acc:HGNC:29024]
OXSM	ENSG00000151093	-0.992977	0.00477667	protein_coding	3-oxoacyl-ACP synthase, mitochondrial [Source:HGNC Symbol;Acc:HGNC:26063]
AC008443.6	ENSG00000250900	2.21728	0.00478691	lncRNA	novel transcript
DDTP1	ENSG00000230683	-1.09492	0.00478691	processed_pseudogene	D-dopachrome tautomerase pseudogene 1 [Source:HGNC Symbol;Acc:HGNC:44546]
ATP6V0E2	ENSG00000171130	-0.91125	0.0047913	protein_coding	ATPase H+ transporting V0 subunit e2 [Source:HGNC Symbol;Acc:HGNC:21723]
AC018362.2	ENSG00000261822	0.920633	0.0047921	lncRNA	novel transcript, antisense to HAUS2
AL360178.2	ENSG00000288054	-1.34792	0.00479355	lncRNA	novel transcript, antisense to PDE7B
SMAD9	ENSG00000120693	-1.19353	0.00480208	protein_coding	SMAD family member 9 [Source:HGNC Symbol;Acc:HGNC:6774]
AC009305.1	ENSG00000234579	2.02935	0.0048066	lncRNA	novel transcript
LAMP2	ENSG00000005893	2.21547	0.00483948	protein_coding	lysosomal associated membrane protein 2 [Source:HGNC Symbol;Acc:HGNC:6501]
POP4	ENSG00000105171	2.43964	0.00485507	protein_coding	POP4 homolog, ribonuclease P/MRP subunit [Source:HGNC Symbol;Acc:HGNC:30081]
SATL1	ENSG00000184788	0.815196	0.00486676	protein_coding	spermidine/spermine N1-acetyl transferase like 1 [Source:HGNC Symbol;Acc:HGNC:27992]
CLK3P2	ENSG00000226191	-1.33602	0.00487423	processed_pseudogene	CDC like kinase 3 pseudogene 2 [Source:HGNC Symbol;Acc:HGNC:49786]
AL158212.2	ENSG00000233547	0.834094	0.00488116	lncRNA	novel transcript
AC027682.5	ENSG00000261396	-0.839122	0.00488116	lncRNA	novel transcript, antisense to FAM65A
TMEM62	ENSG00000137842	-1.16902	0.00488715	protein_coding	transmembrane protein 62 [Source:HGNC Symbol;Acc:HGNC:26269]
LARP7	ENSG00000174720	1.31371	0.00489103	protein_coding	La ribonucleoprotein 7, transcriptional regulator [Source:HGNC Symbol;Acc:HGNC:24912]
AC012443.2	ENSG00000286207	1.1031	0.00489103	lncRNA	novel transcript, antisense to FMNL2
AC010973.2	ENSG00000244151	1.0252	0.00489103	lncRNA	novel transcript
AC005944.1	ENSG00000267469	0.946643	0.00489157	lncRNA	novel transcript, antisense to AES
SPTY2D1OS	ENSG00000247595	0.754142	0.00489157	protein_coding	SPTY2D1 opposite strand [Source:HGNC Symbol;Acc:HGNC:44122]
NPY6R	ENSG00000226306	-1.22303	0.00489157	transcribed_processed_pseudogene	neuropeptide Y receptor Y6 (pseudogene) [Source:HGNC Symbol;Acc:HGNC:7959]
TRIM58	ENSG00000162722	2.05549	0.00490125	protein_coding	tripartite motif containing 58 [Source:HGNC Symbol;Acc:HGNC:24150]
PSTPIP2	ENSG00000152229	1.7961	0.00490128	protein_coding	proline-serine-threonine phosphatase interacting protein 2 [Source:HGNC Symbol;Acc:HGNC:9581]
MYO1E	ENSG00000157483	1.63071	0.00490128	protein_coding	myosin IE [Source:HGNC Symbol;Acc:HGNC:7599]
AL732509.1	ENSG00000286724	-0.730509	0.00490128	lncRNA	novel transcript, antisense to ADGRG2and PHKA2
GNAI2	ENSG00000114353	1.80404	0.00490399	protein_coding	G protein subunit alpha i2 [Source:HGNC Symbol;Acc:HGNC:4385]
MTCO1P21	ENSG00000226960	-1.9016	0.00492438	unprocessed_pseudogene	MT-CO1 pseudogene 21 [Source:HGNC Symbol;Acc:HGNC:52086]
H2BC6	ENSG00000274290	0.996725	0.00493164	protein_coding	H2B clustered histone 6 [Source:HGNC Symbol;Acc:HGNC:4753]
AC079140.1	ENSG00000248564	-0.821204	0.00494123	processed_pseudogene	novel pseudogene
TTC21B-AS1	ENSG00000224490	-0.634147	0.00495136	lncRNA	TTC21B antisense RNA 1 [Source:HGNC Symbol;Acc:HGNC:41115]
DNM2	ENSG00000079805	0.918297	0.00495925	protein_coding	dynamin 2 [Source:HGNC Symbol;Acc:HGNC:2974]
LINC01712	ENSG00000231364	-2.08279	0.00496194	lncRNA	long intergenic non-protein coding RNA 1712 [Source:HGNC Symbol;Acc:HGNC:52499]
ELFN2	ENSG00000166897	2.53889	0.00496196	protein_coding	extracellular leucine rich repeat and fibronectin type III domain containing 2 [Source:HGNC Symbol;Acc:HGNC:29396]
NDUFA4L2	ENSG00000185633	1.35448	0.00496196	protein_coding	NDUFA4 mitochondrial complex associated like 2 [Source:HGNC Symbol;Acc:HGNC:29836]
DLEC1	ENSG00000008226	0.802364	0.00497813	protein_coding	DLEC1 cilia and flagella associated protein [Source:HGNC Symbol;Acc:HGNC:2899]
KATNA1	ENSG00000186625	-0.810812	0.00498001	protein_coding	katanin catalytic subunit A1 [Source:HGNC Symbol;Acc:HGNC:6216]
AC087521.2	ENSG00000246250	0.587358	0.00498661	lncRNA	novel transcript
AL929236.1	ENSG00000228470	-1.19976	0.00498661	lncRNA	novel transcript
SRP72	ENSG00000174780	2.44458	0.00499412	protein_coding	signal recognition particle 72 [Source:HGNC Symbol;Acc:HGNC:11303]
TTC39C-AS1	ENSG00000264745	-1.2804	0.00499412	lncRNA	TTC39C antisense RNA 1 [Source:HGNC Symbol;Acc:HGNC:51321]
RNASEL	ENSG00000135828	1.2754	0.00501824	protein_coding	ribonuclease L [Source:HGNC Symbol;Acc:HGNC:10050]
TMEM220	ENSG00000187824	-0.898733	0.00501824	protein_coding	transmembrane protein 220 [Source:HGNC Symbol;Acc:HGNC:33757]
FCRL1	ENSG00000163534	2.36361	0.00501959	protein_coding	Fc receptor like 1 [Source:HGNC Symbol;Acc:HGNC:18509]
KLHL18	ENSG00000114648	2.905	0.00502648	protein_coding	kelch like family member 18 [Source:HGNC Symbol;Acc:HGNC:29120]
AC115621.1	ENSG00000270387	-1.5508	0.00502648	processed_pseudogene	ret finger protein-like 4A (RFPL4A) pseudogene
AC023494.1	ENSG00000286584	-0.757579	0.00502816	lncRNA	novel transcript, antisense to COX17
MYL9	ENSG00000101335	1.88576	0.00503064	protein_coding	myosin light chain 9 [Source:HGNC Symbol;Acc:HGNC:15754]
ARL8B	ENSG00000134108	1.53406	0.00504002	protein_coding	ADP ribosylation factor like GTPase 8B [Source:HGNC Symbol;Acc:HGNC:25564]
TIMM13	ENSG00000099800	-1.85329	0.00504299	protein_coding	translocase of inner mitochondrial membrane 13 [Source:HGNC Symbol;Acc:HGNC:11816]
OPRM1	ENSG00000112038	-0.812886	0.00504781	protein_coding	opioid receptor mu 1 [Source:HGNC Symbol;Acc:HGNC:8156]
KAT2B	ENSG00000114166	1.31927	0.0050519	protein_coding	lysine acetyltransferase 2B [Source:HGNC Symbol;Acc:HGNC:8638]
AC034236.2	ENSG00000271918	-0.764732	0.0050519	lncRNA	novel transcript, antisense to COMMD10
MIR4435-2HG	ENSG00000172965	0.572059	0.00506171	lncRNA	MIR4435-2 host gene [Source:HGNC Symbol;Acc:HGNC:35163]
THAP9	ENSG00000168152	-0.64249	0.00507385	protein_coding	THAP domain containing 9 [Source:HGNC Symbol;Acc:HGNC:23192]
AC004223.1	ENSG00000243423	-1.00937	0.00507488	processed_pseudogene	ribosomal protein L37 (RPL37) pseudogene
PROSER1	ENSG00000120685	2.00988	0.00508358	protein_coding	proline and serine rich 1 [Source:HGNC Symbol;Acc:HGNC:20291]
AL353748.3	ENSG00000287769	-0.876365	0.00510967	lncRNA	novel transcript, antisense to SPIN1
AC002347.2	ENSG00000263388	0.658837	0.00511771	lncRNA	novel transcript, antisense to SCO1
ANKRD19P	ENSG00000187984	-0.830702	0.00512118	transcribed_unprocessed_pseudogene	ankyrin repeat domain 19, pseudogene [Source:HGNC Symbol;Acc:HGNC:22567]
AC004551.1	ENSG00000257452	1.37391	0.0051391	lncRNA	novel transcript, antisense to OAS1, OAS2 and OAS3
NAPA-AS1	ENSG00000268061	1.37024	0.00515404	lncRNA	NAPA antisense RNA 1 [Source:HGNC Symbol;Acc:HGNC:44118]
FTSJ3	ENSG00000108592	0.571513	0.00515404	protein_coding	FtsJ RNA 2'-O-methyltransferase 3 [Source:HGNC Symbol;Acc:HGNC:17136]
AL139274.2	ENSG00000272008	-0.794893	0.00519439	lncRNA	novel transcript, antisense to ZNF292
AC016722.2	ENSG00000228925	0.742573	0.00520237	lncRNA	novel transcript, antisense to MCFD2
TMEM50B	ENSG00000142188	1.01622	0.0052171	protein_coding	transmembrane protein 50B [Source:HGNC Symbol;Acc:HGNC:1280]
PBK	ENSG00000168078	1.4588	0.00521893	protein_coding	PDZ binding kinase [Source:HGNC Symbol;Acc:HGNC:18282]
MME	ENSG00000196549	1.57298	0.00522226	protein_coding	membrane metalloendopeptidase [Source:HGNC Symbol;Acc:HGNC:7154]
AL606489.2	ENSG00000237848	-0.821371	0.00523764	processed_pseudogene	small nuclear ribonucleoprotein polypeptide F (SNRPF) pseudogene
HES7	ENSG00000179111	2.92983	0.00524144	protein_coding	hes family bHLH transcription factor 7 [Source:HGNC Symbol;Acc:HGNC:15977]
AC243547.2	ENSG00000278431	-1.03699	0.00524812	lncRNA	novel transcript, antisense to ANKRD34A
AL139811.1	ENSG00000224072	-1.06167	0.00528911	processed_pseudogene	transmembrane protein vezatin pseudogene
GASK1B	ENSG00000164125	1.17091	0.00529128	protein_coding	golgi associated kinase 1B [Source:HGNC Symbol;Acc:HGNC:25312]
PNP	ENSG00000198805	2.23289	0.0052973	protein_coding	purine nucleoside phosphorylase [Source:HGNC Symbol;Acc:HGNC:7892]
HSBP1L1	ENSG00000226742	-1.06147	0.0052973	protein_coding	heat shock factor binding protein 1 like 1 [Source:HGNC Symbol;Acc:HGNC:37243]
AC024270.4	ENSG00000260608	-0.979552	0.00531195	lncRNA	novel transcript, antisense to BTBD1
AC104365.2	ENSG00000267476	-1.09886	0.0053238	lncRNA	novel transcript, antisense to MALT1
AC093010.2	ENSG00000241490	-1.17796	0.00532925	lncRNA	novel transcript, antisense to ZNF80
AC068338.2	ENSG00000260274	-0.619803	0.00533704	lncRNA	novel transcript
METTL21A	ENSG00000144401	-0.938035	0.00536879	protein_coding	methyltransferase like 21A [Source:HGNC Symbol;Acc:HGNC:30476]
SLFN5	ENSG00000166750	1.80025	0.00541963	protein_coding	schlafen family member 5 [Source:HGNC Symbol;Acc:HGNC:28286]
TRGV9	ENSG00000211695	-1.51626	0.00541963	TR_V_gene	T cell receptor gamma variable 9 [Source:HGNC Symbol;Acc:HGNC:12295]
NDUFB4P6	ENSG00000235258	-1.35769	0.00542618	processed_pseudogene	NADH:ubiquinone oxidoreductase subunit B4 pseudogene 6 [Source:HGNC Symbol;Acc:HGNC:45254]
AC068473.3	ENSG00000267287	3.01624	0.00543578	lncRNA	novel transcript
CRTC3	ENSG00000140577	1.27554	0.00543838	protein_coding	CREB regulated transcription coactivator 3 [Source:HGNC Symbol;Acc:HGNC:26148]
PDE6C	ENSG00000095464	-0.828125	0.00543838	protein_coding	phosphodiesterase 6C [Source:HGNC Symbol;Acc:HGNC:8787]
CARS-AS1	ENSG00000247473	0.594406	0.00544949	lncRNA	CARS antisense RNA 1 [Source:HGNC Symbol;Acc:HGNC:40125]
AC019077.1	ENSG00000214559	-0.649804	0.00544949	lncRNA	novel transcript
AC003989.1	ENSG00000227948	-1.11591	0.00544999	processed_pseudogene	pseudogene similar to part of argininosuccinate synthetase 1 (ASS1)
OR5AS1	ENSG00000181785	3.49293	0.00545804	protein_coding	olfactory receptor family 5 subfamily AS member 1 [Source:HGNC Symbol;Acc:HGNC:15261]
AL590807.1	ENSG00000286746	-1.30732	0.00550729	lncRNA	novel transcript
KLHL14	ENSG00000197705	1.78694	0.00552866	protein_coding	kelch like family member 14 [Source:HGNC Symbol;Acc:HGNC:29266]
BOLA1	ENSG00000178096	1.09629	0.00552866	protein_coding	bolA family member 1 [Source:HGNC Symbol;Acc:HGNC:24263]
RFC4	ENSG00000163918	-0.776859	0.00554737	protein_coding	replication factor C subunit 4 [Source:HGNC Symbol;Acc:HGNC:9972]
CNMD	ENSG00000136110	-1.01279	0.00555419	protein_coding	chondromodulin [Source:HGNC Symbol;Acc:HGNC:17005]
IPO9	ENSG00000198700	1.46332	0.00557712	protein_coding	importin 9 [Source:HGNC Symbol;Acc:HGNC:19425]
AC015813.5	ENSG00000279069	-0.526931	0.00558073	TEC	novel transcript
BRICD5	ENSG00000182685	1.34309	0.00559161	protein_coding	BRICHOS domain containing 5 [Source:HGNC Symbol;Acc:HGNC:28309]
DNAJC14	ENSG00000135392	0.632517	0.00559161	protein_coding	DnaJ heat shock protein family (Hsp40) member C14 [Source:HGNC Symbol;Acc:HGNC:24581]
RBBP5	ENSG00000117222	2.47382	0.00559877	protein_coding	RB binding protein 5, histone lysine methyltransferase complex subunit [Source:HGNC Symbol;Acc:HGNC:9888]
KLHL38	ENSG00000175946	3.27483	0.00560659	protein_coding	kelch like family member 38 [Source:HGNC Symbol;Acc:HGNC:34435]
MYO1G	ENSG00000136286	1.93278	0.00563466	protein_coding	myosin IG [Source:HGNC Symbol;Acc:HGNC:13880]
YPEL4	ENSG00000166793	2.01513	0.00568101	protein_coding	yippee like 4 [Source:HGNC Symbol;Acc:HGNC:18328]
RPS24	ENSG00000138326	2.31611	0.00569588	protein_coding	ribosomal protein S24 [Source:HGNC Symbol;Acc:HGNC:10411]
TUBB6	ENSG00000176014	0.588641	0.00571706	protein_coding	tubulin beta 6 class V [Source:HGNC Symbol;Acc:HGNC:20776]
FOCAD-AS1	ENSG00000227071	-1.10833	0.00573232	lncRNA	FOCAD antisense RNA 1 [Source:HGNC Symbol;Acc:HGNC:49789]
AC021491.4	ENSG00000275897	2.5967	0.00574899	lncRNA	novel transcript
AL080313.2	ENSG00000237346	-2.16035	0.00577043	lncRNA	novel transcript
HCG25	ENSG00000232940	1.05939	0.00580171	lncRNA	HLA complex group 25 [Source:HGNC Symbol;Acc:HGNC:20196]
AC096586.2	ENSG00000273369	-0.818513	0.00580922	lncRNA	novel transcript, antisense to GUF1
AC123595.3	ENSG00000286638	-0.859398	0.00580974	lncRNA	novel transcript
MYBL1	ENSG00000185697	-0.988976	0.00580974	protein_coding	MYB proto-oncogene like 1 [Source:HGNC Symbol;Acc:HGNC:7547]
THUMPD1	ENSG00000066654	-1.58576	0.00581522	protein_coding	THUMP domain containing 1 [Source:HGNC Symbol;Acc:HGNC:23807]
IQGAP1	ENSG00000140575	1.81813	0.00582727	protein_coding	IQ motif containing GTPase activating protein 1 [Source:HGNC Symbol;Acc:HGNC:6110]
AC103591.3	ENSG00000273338	-1.21439	0.00584162	lncRNA	novel transcript, antisense to DNAJB4
CAT	ENSG00000121691	2.30579	0.00584172	protein_coding	catalase [Source:HGNC Symbol;Acc:HGNC:1516]
CEP83	ENSG00000173588	0.659121	0.00586851	protein_coding	centrosomal protein 83 [Source:HGNC Symbol;Acc:HGNC:17966]
MIR920	ENSG00000216192	1.60011	0.00587532	miRNA	microRNA 920 [Source:HGNC Symbol;Acc:HGNC:33670]
ZNF562	ENSG00000171466	-0.796501	0.0058896	protein_coding	zinc finger protein 562 [Source:HGNC Symbol;Acc:HGNC:25950]
LINGO4	ENSG00000213171	2.99221	0.00590068	protein_coding	leucine rich repeat and Ig domain containing 4 [Source:HGNC Symbol;Acc:HGNC:31814]
TRERF1	ENSG00000124496	1.79382	0.00590068	protein_coding	transcriptional regulating factor 1 [Source:HGNC Symbol;Acc:HGNC:18273]
MT-ATP8	ENSG00000228253	1.37427	0.00596793	protein_coding	mitochondrially encoded ATP synthase membrane subunit 8 [Source:HGNC Symbol;Acc:HGNC:7415]
SLC2A3P4	ENSG00000254088	-1.16559	0.00596793	processed_pseudogene	solute carrier family 2 member 3 pseudogene 4 [Source:HGNC Symbol;Acc:HGNC:31076]
LINC01502	ENSG00000237339	2.93418	0.00597702	lncRNA	long intergenic non-protein coding RNA 1502 [Source:HGNC Symbol;Acc:HGNC:51183]
C11orf53	ENSG00000150750	2.7041	0.00604564	protein_coding	chromosome 11 open reading frame 53 [Source:HGNC Symbol;Acc:HGNC:30527]
NTAN1P2	ENSG00000250569	-1.35292	0.00605347	processed_pseudogene	N-terminal asparagine amidase pseudogene 2 [Source:HGNC Symbol;Acc:HGNC:45262]
AC005156.1	ENSG00000278819	-1.35192	0.00607414	unprocessed_pseudogene	EF-hand calcium binding domain 1 (EFCAB1) pseudogene
SEPTIN3	ENSG00000100167	2.44823	0.00608121	protein_coding	septin 3 [Source:HGNC Symbol;Acc:HGNC:10750]
FOXN3-AS2	ENSG00000259073	-1.24103	0.00609004	lncRNA	FOXN3 antisense RNA 2 [Source:HGNC Symbol;Acc:HGNC:30119]
SMG1P1	ENSG00000237296	-0.728976	0.00609906	transcribed_unprocessed_pseudogene	SMG1 pseudogene 1 [Source:HGNC Symbol;Acc:HGNC:44186]
FCRLB	ENSG00000162746	-1.47538	0.00613202	protein_coding	Fc receptor like B [Source:HGNC Symbol;Acc:HGNC:26431]
OR10AH1P	ENSG00000272595	-1.51219	0.00615033	transcribed_unprocessed_pseudogene	olfactory receptor family 10 subfamily AH member 1 pseudogene [Source:HGNC Symbol;Acc:HGNC:19647]
AC010285.3	ENSG00000285865	0.884748	0.00615711	lncRNA	Novel transcript, antisense to RNF130
AC012629.2	ENSG00000272324	1.4113	0.006162	lncRNA	novel transcript, antisense to DAP
MTIF3	ENSG00000122033	0.905519	0.00616239	protein_coding	mitochondrial translational initiation factor 3 [Source:HGNC Symbol;Acc:HGNC:29788]
AC005618.2	ENSG00000279855	-2.06708	0.00616903	lncRNA	novel transcript, antisense to protocadherin gamma cluster
SRD5A3-AS1	ENSG00000249700	0.792727	0.00618294	lncRNA	SRD5A3 antisense RNA 1 [Source:HGNC Symbol;Acc:HGNC:44138]
AC073657.2	ENSG00000270702	-1.42971	0.00621046	processed_pseudogene	ribosomal protein L6 (RPL6) pseudogene
AC002070.1	ENSG00000248636	-0.655508	0.00622535	lncRNA	novel transcript
AATBC	ENSG00000215458	-1.4128	0.0062254	lncRNA	apoptosis associated transcript in bladder cancer [Source:HGNC Symbol;Acc:HGNC:51526]
METTL21C	ENSG00000139780	-1.12265	0.00623415	protein_coding	methyltransferase like 21C [Source:HGNC Symbol;Acc:HGNC:33717]
ZNF710-AS1	ENSG00000259291	1.03895	0.00623623	lncRNA	ZNF710 antisense RNA 1 [Source:HGNC Symbol;Acc:HGNC:53141]
C8orf34-AS1	ENSG00000248801	2.92983	0.006259	lncRNA	C8orf34 antisense RNA 1 [Source:HGNC Symbol;Acc:HGNC:27840]
PFN1P6	ENSG00000227212	-1.24729	0.006259	processed_pseudogene	profilin 1 pseudogene 6 [Source:HGNC Symbol;Acc:HGNC:42988]
SRGAP3-AS3	ENSG00000227929	-1.80453	0.006259	lncRNA	SRGAP3 antisense RNA 3 [Source:HGNC Symbol;Acc:HGNC:40900]
HERC2P3	ENSG00000180229	2.97557	0.00626252	transcribed_unprocessed_pseudogene	hect domain and RLD 2 pseudogene 3 [Source:HGNC Symbol;Acc:HGNC:4871]
ACKR4	ENSG00000129048	-0.793899	0.00627977	protein_coding	atypical chemokine receptor 4 [Source:HGNC Symbol;Acc:HGNC:1611]
SGCE	ENSG00000127990	-0.940834	0.00627977	protein_coding	sarcoglycan epsilon [Source:HGNC Symbol;Acc:HGNC:10808]
RALGAPA2	ENSG00000188559	1.65783	0.00631415	protein_coding	Ral GTPase activating protein catalytic alpha subunit 2 [Source:HGNC Symbol;Acc:HGNC:16207]
BHLHE41	ENSG00000123095	1.15792	0.00635156	protein_coding	basic helix-loop-helix family member e41 [Source:HGNC Symbol;Acc:HGNC:16617]
AL121787.1	ENSG00000226455	-1.36687	0.00637613	lncRNA	novel transcript
AC246785.2	ENSG00000233586	-1.5222	0.00637798	processed_pseudogene	novel pseudogene (FLJ39739)
AC244669.1	ENSG00000223804	-1.25523	0.00637859	transcribed_unprocessed_pseudogene	Poly [ADP-ribose] polymerase 8 (PARP8) pseudogene
CREG1	ENSG00000143162	1.79891	0.00637927	protein_coding	cellular repressor of E1A stimulated genes 1 [Source:HGNC Symbol;Acc:HGNC:2351]
DTYMK	ENSG00000168393	-0.93106	0.00639969	protein_coding	deoxythymidylate kinase [Source:HGNC Symbol;Acc:HGNC:3061]
AC007292.2	ENSG00000269318	1.07427	0.006421	lncRNA	novel transcript, antisense to MPND
SUPT16HP1	ENSG00000256238	1.64992	0.00643594	processed_pseudogene	SPT16 homolog, facilitates chromatin remodeling subunit pseudogene 1 [Source:HGNC Symbol;Acc:HGNC:31388]
GNG3	ENSG00000162188	0.829869	0.00646652	protein_coding	G protein subunit gamma 3 [Source:HGNC Symbol;Acc:HGNC:4405]
SF3A3P2	ENSG00000254449	1.48574	0.00648706	processed_pseudogene	splicing factor 3a, subunit 3 pseudogene 2 [Source:HGNC Symbol;Acc:HGNC:23277]
RBIS	ENSG00000176731	1.08591	0.00649898	protein_coding	ribosomal biogenesis factor [Source:HGNC Symbol;Acc:HGNC:32235]
GTF2H5	ENSG00000272047	2.87373	0.00651053	protein_coding	general transcription factor IIH subunit 5 [Source:HGNC Symbol;Acc:HGNC:21157]
AP003064.1	ENSG00000255126	1.27212	0.00651053	lncRNA	novel transcript
BNIP3P40	ENSG00000268058	-1.06023	0.00651053	processed_pseudogene	BCL2 interacting protein 3 pseudogene 40 [Source:HGNC Symbol;Acc:HGNC:49720]
ZNF790-AS1	ENSG00000267254	-0.738086	0.00651341	lncRNA	ZNF790 antisense RNA 1 [Source:HGNC Symbol;Acc:HGNC:27617]
MRPS23	ENSG00000181610	2.8983	0.0065199	protein_coding	mitochondrial ribosomal protein S23 [Source:HGNC Symbol;Acc:HGNC:14509]
OSBPL8	ENSG00000091039	1.76803	0.0065199	protein_coding	oxysterol binding protein like 8 [Source:HGNC Symbol;Acc:HGNC:16396]
TMEM41A	ENSG00000163900	1.67972	0.0065199	protein_coding	transmembrane protein 41A [Source:HGNC Symbol;Acc:HGNC:30544]
ITFG2-AS1	ENSG00000256150	1.27041	0.0065199	lncRNA	ITFG2 antisense RNA 1 [Source:HGNC Symbol;Acc:HGNC:53128]
BIRC6-AS2	ENSG00000279897	-0.961612	0.0065199	transcribed_unprocessed_pseudogene	BIRC6 antisense RNA 2 [Source:HGNC Symbol;Acc:HGNC:50490]
AC110994.1	ENSG00000201554	-1.07522	0.0065199	misc_RNA
AGMO	ENSG00000187546	-1.49822	0.0065199	protein_coding	alkylglycerol monooxygenase [Source:HGNC Symbol;Acc:HGNC:33784]
REV3L	ENSG00000009413	-0.880893	0.00652639	protein_coding	REV3 like, DNA directed polymerase zeta catalytic subunit [Source:HGNC Symbol;Acc:HGNC:9968]
DDX5	ENSG00000108654	-0.956003	0.00652929	protein_coding	DEAD-box helicase 5 [Source:HGNC Symbol;Acc:HGNC:2746]
AC010973.1	ENSG00000243433	-0.917912	0.00653342	lncRNA	novel transcript
PARP4	ENSG00000102699	1.81053	0.0065845	protein_coding	poly(ADP-ribose) polymerase family member 4 [Source:HGNC Symbol;Acc:HGNC:271]
GADD45GIP1	ENSG00000179271	1.64034	0.00658676	protein_coding	GADD45G interacting protein 1 [Source:HGNC Symbol;Acc:HGNC:29996]
LIPH	ENSG00000163898	2.15182	0.00659021	protein_coding	lipase H [Source:HGNC Symbol;Acc:HGNC:18483]
MEAK7	ENSG00000140950	2.34527	0.00661469	protein_coding	MTOR associated protein, eak-7 homolog [Source:HGNC Symbol;Acc:HGNC:29325]
GMPPB	ENSG00000173540	1.48966	0.00661469	protein_coding	GDP-mannose pyrophosphorylase B [Source:HGNC Symbol;Acc:HGNC:22932]
TRNAU1AP	ENSG00000180098	-1.09823	0.00661471	protein_coding	tRNA selenocysteine 1 associated protein 1 [Source:HGNC Symbol;Acc:HGNC:30813]
CACYBP	ENSG00000116161	-0.524581	0.00664657	protein_coding	calcyclin binding protein [Source:HGNC Symbol;Acc:HGNC:30423]
AC008764.3	ENSG00000268309	0.717533	0.00666186	lncRNA	novel transcript, antisense SLC35E1
CCNYL1	ENSG00000163249	1.18174	0.00666913	protein_coding	cyclin Y like 1 [Source:HGNC Symbol;Acc:HGNC:26868]
ACTR3C	ENSG00000106526	0.795051	0.00666913	protein_coding	actin related protein 3C [Source:HGNC Symbol;Acc:HGNC:37282]
MID2	ENSG00000080561	3.23495	0.00667604	protein_coding	midline 2 [Source:HGNC Symbol;Acc:HGNC:7096]
SLC25A30-AS1	ENSG00000251015	-0.914174	0.00667604	lncRNA	SLC25A30 antisense RNA 1 [Source:HGNC Symbol;Acc:HGNC:42795]
UTP18	ENSG00000011260	-0.762993	0.0067012	protein_coding	UTP18 small subunit processome component [Source:HGNC Symbol;Acc:HGNC:24274]
AL136131.3	ENSG00000272114	-2.18977	0.0067012	lncRNA	novel transcript, antisense to VEGFA
PHKA2	ENSG00000044446	1.29589	0.00671412	protein_coding	phosphorylase kinase regulatory subunit alpha 2 [Source:HGNC Symbol;Acc:HGNC:8926]
IPO7	ENSG00000205339	2.0457	0.00671649	protein_coding	importin 7 [Source:HGNC Symbol;Acc:HGNC:9852]
ATP2C2-AS1	ENSG00000261286	2.11134	0.00672234	lncRNA	ATP2C2 antisense RNA 1 [Source:HGNC Symbol;Acc:HGNC:53167]
ZBTB38	ENSG00000177311	1.07589	0.00673131	protein_coding	zinc finger and BTB domain containing 38 [Source:HGNC Symbol;Acc:HGNC:26636]
AC098484.2	ENSG00000234917	-0.909859	0.00673131	lncRNA	novel transcript
FOXP1-AS1	ENSG00000244203	-0.933505	0.00674065	lncRNA	FOXP1 antisense RNA 1 [Source:HGNC Symbol;Acc:HGNC:41942]
HSPA5	ENSG00000044574	1.19763	0.00675684	protein_coding	heat shock protein family A (Hsp70) member 5 [Source:HGNC Symbol;Acc:HGNC:5238]
AC092640.1	ENSG00000287149	-1.21404	0.00678746	lncRNA	novel transcript, antisense to CCDC141and TTN
SPATA21	ENSG00000187144	0.76304	0.00682339	protein_coding	spermatogenesis associated 21 [Source:HGNC Symbol;Acc:HGNC:28026]
SEC62	ENSG00000008952	1.77189	0.00682444	protein_coding	SEC62 homolog, preprotein translocation factor [Source:HGNC Symbol;Acc:HGNC:11846]
AC026412.3	ENSG00000271119	-0.894065	0.00684284	lncRNA	novel transcript
DNAH8-AS1	ENSG00000231150	2.12888	0.00684487	lncRNA	DNAH8 antisense RNA 1 [Source:HGNC Symbol;Acc:HGNC:40188]
SPATA31D2P	ENSG00000237770	3.24108	0.0068571	unprocessed_pseudogene	SPATA31 subfamily D member 2, pseudogene [Source:HGNC Symbol;Acc:HGNC:38607]
GPM6B	ENSG00000046653	-0.923177	0.00687005	protein_coding	glycoprotein M6B [Source:HGNC Symbol;Acc:HGNC:4461]
SNAPIN	ENSG00000143553	-0.843004	0.00687387	protein_coding	SNAP associated protein [Source:HGNC Symbol;Acc:HGNC:17145]
AC079341.1	ENSG00000226757	2.1852	0.00687406	lncRNA	novel transcript, antisense to TMEM155
AC005609.5	ENSG00000279726	2.72696	0.00687849	lncRNA	novel transcript, antisense to PCDHA5, PCDHA4, PCDHA3, PCDHA2 and PCDHA1
RNU6ATAC23P	ENSG00000221375	-1.48103	0.00689673	snRNA	RNA, U6atac small nuclear 23, pseudogene [Source:HGNC Symbol;Acc:HGNC:46922]
ARL13A	ENSG00000174225	-1.01585	0.00690316	protein_coding	ADP ribosylation factor like GTPase 13A [Source:HGNC Symbol;Acc:HGNC:31709]
AP000688.4	ENSG00000236677	-0.862117	0.00694192	lncRNA	novel transcript
C12orf29	ENSG00000133641	-0.894218	0.0069449	protein_coding	chromosome 12 open reading frame 29 [Source:HGNC Symbol;Acc:HGNC:25322]
AC006364.1	ENSG00000287554	1.94457	0.00695812	lncRNA	novel transcript
RAMP3	ENSG00000122679	1.18685	0.00697787	protein_coding	receptor activity modifying protein 3 [Source:HGNC Symbol;Acc:HGNC:9845]
AF129075.2	ENSG00000231125	-1.01015	0.00697787	lncRNA	novel transcript, sense intronic to CCT8
TRAJ48	ENSG00000211841	-1.79869	0.00698143	TR_J_gene	T cell receptor alpha joining 48 [Source:HGNC Symbol;Acc:HGNC:12079]
TRIP12	ENSG00000153827	1.25262	0.00699043	protein_coding	thyroid hormone receptor interactor 12 [Source:HGNC Symbol;Acc:HGNC:12306]
DNASE1	ENSG00000213918	0.733359	0.00699043	protein_coding	deoxyribonuclease 1 [Source:HGNC Symbol;Acc:HGNC:2956]
PIGF	ENSG00000151665	0.546704	0.00703041	protein_coding	phosphatidylinositol glycan anchor biosynthesis class F [Source:HGNC Symbol;Acc:HGNC:8962]
AL669831.7	ENSG00000288531	2.37109	0.00703424	lncRNA	novel transcript
RPA3	ENSG00000106399	-0.630747	0.00703424	protein_coding	replication protein A3 [Source:HGNC Symbol;Acc:HGNC:10291]
MTCYBP23	ENSG00000259671	2.00019	0.00704082	processed_pseudogene	MT-CYB pseudogene 23 [Source:HGNC Symbol;Acc:HGNC:51980]
NDUFA13	ENSG00000186010	-1.00396	0.00705781	protein_coding	NADH:ubiquinone oxidoreductase subunit A13 [Source:HGNC Symbol;Acc:HGNC:17194]
AIMP1	ENSG00000164022	-0.721546	0.00707745	protein_coding	aminoacyl tRNA synthetase complex interacting multifunctional protein 1 [Source:HGNC Symbol;Acc:HGNC:10648]
WASHC5-AS1	ENSG00000253167	0.726931	0.00710408	lncRNA	WASHC5 antisense RNA 1 [Source:HGNC Symbol;Acc:HGNC:43440]
AC018868.1	ENSG00000231409	-0.783694	0.00710408	processed_pseudogene	ribosomal protein L36a (RPL36A) pseudogene
EPB41L4A-DT	ENSG00000278921	-1.4817	0.00710408	lncRNA	EPB41L4A divergent transcript [Source:HGNC Symbol;Acc:HGNC:25643]
AC079118.1	ENSG00000202014	-1.2507	0.00711758	misc_RNA
SNX10	ENSG00000086300	1.88758	0.00717929	protein_coding	sorting nexin 10 [Source:HGNC Symbol;Acc:HGNC:14974]
HEMGN	ENSG00000136929	1.8047	0.00720791	protein_coding	hemogen [Source:HGNC Symbol;Acc:HGNC:17509]
AC024940.1	ENSG00000177340	-0.718478	0.00720791	lncRNA	novel transcript, antisense to FAM60A
AC006130.1	ENSG00000267063	-1.22535	0.00720791	lncRNA	novel transcript, antisense to ZNF555
RORA-AS2	ENSG00000259482	-2.05577	0.00722134	lncRNA	RORA antisense RNA 2 [Source:HGNC Symbol;Acc:HGNC:51411]
GMPR	ENSG00000137198	1.66233	0.00722701	protein_coding	guanosine monophosphate reductase [Source:HGNC Symbol;Acc:HGNC:4376]
CNTD1	ENSG00000176563	0.794547	0.00722701	protein_coding	cyclin N-terminal domain containing 1 [Source:HGNC Symbol;Acc:HGNC:26847]
RAD51AP1P1	ENSG00000214283	-1.11983	0.00722701	processed_pseudogene	RAD51AP1 pseudogene 1 [Source:HGNC Symbol;Acc:HGNC:49646]
AC055854.1	ENSG00000253125	2.59727	0.00723055	lncRNA	novel transcript
MBOAT4	ENSG00000177669	-1.13457	0.00723055	protein_coding	membrane bound O-acyltransferase domain containing 4 [Source:HGNC Symbol;Acc:HGNC:32311]
LONRF2P1	ENSG00000266605	-1.82707	0.00723055	processed_pseudogene	LONRF2 pseudogene 1 [Source:HGNC Symbol;Acc:HGNC:39828]
AC027763.1	ENSG00000262503	-1.91797	0.00723055	processed_pseudogene	Spi-C transcription factor (Spi-1/PU.1 related) (SPIC) pseudogene
PRDX1	ENSG00000117450	1.27777	0.00725361	protein_coding	peroxiredoxin 1 [Source:HGNC Symbol;Acc:HGNC:9352]
AC025449.2	ENSG00000286193	-0.830794	0.00725361	lncRNA	novel transcript, antisense to CPLANE1
AL138831.3	ENSG00000279926	-1.27949	0.00725361	TEC	TEC
ATAD1	ENSG00000138138	1.40417	0.00726715	protein_coding	ATPase family AAA domain containing 1 [Source:HGNC Symbol;Acc:HGNC:25903]
MORC3	ENSG00000159256	1.8777	0.0073435	protein_coding	MORC family CW-type zinc finger 3 [Source:HGNC Symbol;Acc:HGNC:23572]
AC073254.1	ENSG00000237126	0.666347	0.00734387	lncRNA	novel transcript
NDUFB1P1	ENSG00000231884	2.84866	0.00741183	processed_pseudogene	NADH:ubiquinone oxidoreductase subunit B1 pseudogene 1 [Source:HGNC Symbol;Acc:HGNC:30893]
PRELP	ENSG00000188783	2.63609	0.00741239	protein_coding	proline and arginine rich end leucine rich repeat protein [Source:HGNC Symbol;Acc:HGNC:9357]
LILRA2	ENSG00000239998	1.79632	0.0074269	protein_coding	leukocyte immunoglobulin like receptor A2 [Source:HGNC Symbol;Acc:HGNC:6603]
AC068831.5	ENSG00000259661	0.744205	0.00744827	lncRNA	novel transcript, antisense to MAN2A2
AL356512.1	ENSG00000272195	-0.936015	0.00745478	lncRNA	novel transcript, antisense to EFCAB2
AL591135.1	ENSG00000218418	2.4433	0.0074636	processed_pseudogene	Rho GTPase activating protein 21 (ARHGAP21) pseudogene
AC116914.2	ENSG00000262692	1.52371	0.0074636	lncRNA	novel transcript, antisense to ITGAE
PAH	ENSG00000171759	2.61002	0.00747086	protein_coding	phenylalanine hydroxylase [Source:HGNC Symbol;Acc:HGNC:8582]
TMEM9B	ENSG00000175348	-0.852026	0.00750647	protein_coding	TMEM9 domain family member B [Source:HGNC Symbol;Acc:HGNC:1168]
SZT2	ENSG00000198198	1.01725	0.00752545	protein_coding	SZT2 subunit of KICSTOR complex [Source:HGNC Symbol;Acc:HGNC:29040]
AC118758.3	ENSG00000279072	2.66957	0.00752568	lncRNA	novel piRNA host transcript
MAP3K13	ENSG00000073803	-0.835961	0.00753119	protein_coding	mitogen-activated protein kinase kinase kinase 13 [Source:HGNC Symbol;Acc:HGNC:6852]
SELENBP1	ENSG00000143416	2.39861	0.00755045	protein_coding	selenium binding protein 1 [Source:HGNC Symbol;Acc:HGNC:10719]
PHF19	ENSG00000119403	-0.935156	0.00755098	protein_coding	PHD finger protein 19 [Source:HGNC Symbol;Acc:HGNC:24566]
AC090192.1	ENSG00000237586	-1.05374	0.0075901	processed_pseudogene	SRY (sex determining region Y)-box 2 (SOX2) pseudogene
STARD10	ENSG00000214530	1.44985	0.0075913	protein_coding	StAR related lipid transfer domain containing 10 [Source:NCBI gene;Acc:10809]
LINC00174	ENSG00000179406	1.29401	0.0075913	lncRNA	long intergenic non-protein coding RNA 174 [Source:HGNC Symbol;Acc:HGNC:27788]
AC084018.2	ENSG00000274292	-0.670295	0.0075981	lncRNA	novel transcript
PPP2R5A	ENSG00000066027	-0.826804	0.0075981	protein_coding	protein phosphatase 2 regulatory subunit B'alpha [Source:HGNC Symbol;Acc:HGNC:9309]
AC004381.4	ENSG00000285303	-1.90739	0.00760668	transcribed_unprocessed_pseudogene	mitochondrially encoded NADH dehydrogenase 5 (MT-ND5) pseudogene
GTF3C3	ENSG00000119041	1.53152	0.00762707	protein_coding	general transcription factor IIIC subunit 3 [Source:HGNC Symbol;Acc:HGNC:4666]
AL137060.5	ENSG00000275559	0.905086	0.00763022	misc_RNA
PRKD3	ENSG00000115825	-0.714937	0.00768386	protein_coding	protein kinase D3 [Source:HGNC Symbol;Acc:HGNC:9408]
SGF29	ENSG00000176476	-1.05237	0.00768538	protein_coding	SAGA complex associated factor 29 [Source:HGNC Symbol;Acc:HGNC:25156]
OR7E13P	ENSG00000197882	-1.47596	0.00768538	unprocessed_pseudogene	olfactory receptor family 7 subfamily E member 13 pseudogene [Source:HGNC Symbol;Acc:HGNC:8384]
SLC22A12	ENSG00000197891	3.29515	0.00768848	protein_coding	solute carrier family 22 member 12 [Source:HGNC Symbol;Acc:HGNC:17989]
SLC30A6	ENSG00000152683	0.980006	0.00769535	protein_coding	solute carrier family 30 member 6 [Source:HGNC Symbol;Acc:HGNC:19305]
DRGX	ENSG00000165606	3.04005	0.00770915	protein_coding	dorsal root ganglia homeobox [Source:HGNC Symbol;Acc:HGNC:21536]
TARS1	ENSG00000113407	2.20614	0.00770915	protein_coding	threonyl-tRNA synthetase 1 [Source:HGNC Symbol;Acc:HGNC:11572]
PELI1	ENSG00000197329	1.27049	0.00770915	protein_coding	pellino E3 ubiquitin protein ligase 1 [Source:HGNC Symbol;Acc:HGNC:8827]
AC090616.4	ENSG00000264497	-1.21933	0.00770915	processed_pseudogene	ADP-ribosylation factor-like 17B (ARL17B) pseudogene
AC023421.2	ENSG00000288545	-1.42125	0.00770915	lncRNA	novel transcript, antisense to SLC14A1 and SLC14A2
LINC02830	ENSG00000224899	-2.39952	0.00771923	lncRNA	long intergenic non-protein coding RNA 2830 [Source:HGNC Symbol;Acc:HGNC:54363]
PAPSS2	ENSG00000198682	-0.875042	0.0077222	protein_coding	3'-phosphoadenosine 5'-phosphosulfate synthase 2 [Source:HGNC Symbol;Acc:HGNC:8604]
AC097359.2	ENSG00000270194	-0.539711	0.00775212	lncRNA	novel transcript, antisense to GOLGA4
EEF1B2	ENSG00000114942	1.6051	0.00775221	protein_coding	eukaryotic translation elongation factor 1 beta 2 [Source:HGNC Symbol;Acc:HGNC:3208]
AL161668.3	ENSG00000258471	0.65676	0.00775693	lncRNA	novel transcript, antisense to SLC39A2
RN7SKP9	ENSG00000201793	2.68426	0.00775774	misc_RNA	RN7SK pseudogene 9 [Source:HGNC Symbol;Acc:HGNC:42627]
POLG2	ENSG00000256525	0.939238	0.00775774	protein_coding	DNA polymerase gamma 2, accessory subunit [Source:HGNC Symbol;Acc:HGNC:9180]
AL080276.2	ENSG00000227627	0.751068	0.00775774	lncRNA	novel transcript
TPT1-AS1	ENSG00000170919	-0.584722	0.00775774	lncRNA	TPT1 antisense RNA 1 [Source:HGNC Symbol;Acc:HGNC:43686]
CCNI	ENSG00000118816	-0.700736	0.00775774	protein_coding	cyclin I [Source:HGNC Symbol;Acc:HGNC:1595]
BX649632.1	ENSG00000273249	-1.27271	0.00775774	lncRNA	novel transcript, antisense to WDR5
RPS14	ENSG00000164587	1.36403	0.00777004	protein_coding	ribosomal protein S14 [Source:HGNC Symbol;Acc:HGNC:10387]
MRPS15	ENSG00000116898	2.4392	0.00777273	protein_coding	mitochondrial ribosomal protein S15 [Source:HGNC Symbol;Acc:HGNC:14504]
RPL7AP11	ENSG00000242445	2.65529	0.0077992	processed_pseudogene	ribosomal protein L7a pseudogene 11 [Source:HGNC Symbol;Acc:HGNC:35242]
AC018797.3	ENSG00000286242	-0.848034	0.0077992	lncRNA	novel transcript, antisense to UBE2D3
CEBPB-AS1	ENSG00000277449	0.917369	0.00782979	lncRNA	CEBPB antisense RNA 1 [Source:HGNC Symbol;Acc:HGNC:51226]
PUS10	ENSG00000162927	-0.89753	0.00783405	protein_coding	pseudouridine synthase 10 [Source:HGNC Symbol;Acc:HGNC:26505]
AC104078.2	ENSG00000251438	-1.32171	0.00783835	lncRNA	novel transcript
MHENCR	ENSG00000232442	-1.60489	0.00787387	lncRNA	melanoma highly expressed competing endogenous lncRNA for miR-425 and miR-489 [Source:HGNC Symbol;Acc:HGNC:53110]
LAPTM5	ENSG00000162511	1.5798	0.00794888	protein_coding	lysosomal protein transmembrane 5 [Source:HGNC Symbol;Acc:HGNC:29612]
LPGAT1	ENSG00000123684	1.32776	0.00800395	protein_coding	lysophosphatidylglycerol acyltransferase 1 [Source:HGNC Symbol;Acc:HGNC:28985]
AP000311.1	ENSG00000249209	-1.04572	0.0080065	protein_coding	novel protein similar to ATP synthase delta (OSCP) subunit domain
YKT6	ENSG00000106636	2.4029	0.00801054	protein_coding	YKT6 v-SNARE homolog [Source:HGNC Symbol;Acc:HGNC:16959]
AL391069.1	ENSG00000224645	0.609009	0.00801398	lncRNA	novel transcript
TCHP	ENSG00000139437	0.474771	0.00801742	protein_coding	trichoplein keratin filament binding [Source:HGNC Symbol;Acc:HGNC:28135]
AC015912.1	ENSG00000262112	0.867075	0.00804195	lncRNA	novel transcript, antisense to TRIM25
AC135983.3	ENSG00000223509	-1.25707	0.00804598	transcribed_processed_pseudogene	WAS protein homolog associated with actin, golgi membranes and microtubules (WHAMM) pseudogene
GNG7	ENSG00000176533	2.29999	0.00806978	protein_coding	G protein subunit gamma 7 [Source:HGNC Symbol;Acc:HGNC:4410]
CCNC	ENSG00000112237	-1.27964	0.00810136	protein_coding	cyclin C [Source:HGNC Symbol;Acc:HGNC:1581]
AC008750.1	ENSG00000254760	1.11109	0.00811634	lncRNA	novel transcript, antisense to SIGLEC10
LGALS1	ENSG00000100097	-0.915791	0.00812016	protein_coding	galectin 1 [Source:HGNC Symbol;Acc:HGNC:6561]
TXNIP	ENSG00000265972	1.0821	0.00812258	protein_coding	thioredoxin interacting protein [Source:HGNC Symbol;Acc:HGNC:16952]
CTHRC1P1	ENSG00000271005	-1.24791	0.00814686	processed_pseudogene	collagen triple helix repeat containing 1 pseudogene 1 [Source:HGNC Symbol;Acc:HGNC:50463]
AC087071.2	ENSG00000240571	0.630343	0.00815488	lncRNA	novel transcript
MIR3936HG	ENSG00000233006	1.14352	0.00815586	lncRNA	MIR3936 host gene [Source:HGNC Symbol;Acc:HGNC:40538]
AC011370.1	ENSG00000287630	-1.31618	0.00815586	lncRNA	novel transcript, antisense to JAKMIP2
ZNF124	ENSG00000196418	-1.18246	0.00816178	protein_coding	zinc finger protein 124 [Source:HGNC Symbol;Acc:HGNC:12907]
AC112497.2	ENSG00000279413	1.17991	0.00817953	pseudogene
ZNF771	ENSG00000179965	0.774287	0.00818536	protein_coding	zinc finger protein 771 [Source:HGNC Symbol;Acc:HGNC:29653]
CCDC186	ENSG00000165813	2.55385	0.00818647	protein_coding	coiled-coil domain containing 186 [Source:HGNC Symbol;Acc:HGNC:24349]
TMEM30B	ENSG00000182107	-0.977078	0.00818647	protein_coding	transmembrane protein 30B [Source:HGNC Symbol;Acc:HGNC:27254]
UQCRBP1	ENSG00000237748	-1.18601	0.00818647	processed_pseudogene	ubiquinol-cytochrome c reductase binding protein pseudogene 1 [Source:HGNC Symbol;Acc:HGNC:12583]
AL731563.2	ENSG00000232646	-1.25671	0.00819397	processed_pseudogene	novel pseudogene
ASCC2	ENSG00000100325	2.08111	0.00821115	protein_coding	activating signal cointegrator 1 complex subunit 2 [Source:HGNC Symbol;Acc:HGNC:24103]
ZNF557	ENSG00000130544	1.98235	0.00821115	protein_coding	zinc finger protein 557 [Source:HGNC Symbol;Acc:HGNC:28632]
FRY-AS1	ENSG00000237637	-1.01328	0.00822873	lncRNA	FRY antisense RNA 1 [Source:HGNC Symbol;Acc:HGNC:39725]
USF3	ENSG00000176542	-0.809363	0.00823402	protein_coding	upstream transcription factor family member 3 [Source:HGNC Symbol;Acc:HGNC:30494]
LINC00608	ENSG00000236445	3.37325	0.00824121	lncRNA	long intergenic non-protein coding RNA 608 [Source:HGNC Symbol;Acc:HGNC:27179]
H2BC11	ENSG00000124635	2.77422	0.00824121	protein_coding	H2B clustered histone 11 [Source:HGNC Symbol;Acc:HGNC:4761]
MIR215	ENSG00000207590	-1.40674	0.00824464	miRNA	microRNA 215 [Source:HGNC Symbol;Acc:HGNC:31592]
PNN	ENSG00000100941	1.33295	0.00824815	protein_coding	pinin, desmosome associated protein [Source:HGNC Symbol;Acc:HGNC:9162]
AL050331.1	ENSG00000233558	-1.04119	0.00824815	processed_pseudogene	RPS5 (40S Ribosomal Protein S5) pseudogene
RPL23AP55	ENSG00000243265	-1.27149	0.00824815	processed_pseudogene	ribosomal protein L23a pseudogene 55 [Source:HGNC Symbol;Acc:HGNC:35997]
AC131971.1	ENSG00000183562	-0.870562	0.00825544	lncRNA	novel transcript, antisense to NAP1L4
SCRT1	ENSG00000261678	2.75691	0.00829424	protein_coding	scratch family transcriptional repressor 1 [Source:HGNC Symbol;Acc:HGNC:15950]
TAF12	ENSG00000120656	2.66789	0.00829424	protein_coding	TATA-box binding protein associated factor 12 [Source:HGNC Symbol;Acc:HGNC:11545]
AC084024.3	ENSG00000253356	1.00999	0.00829424	lncRNA	novel transcript
NUP210	ENSG00000132182	2.26461	0.00830345	protein_coding	nucleoporin 210 [Source:HGNC Symbol;Acc:HGNC:30052]
ASPHD1	ENSG00000174939	-1.10878	0.00832572	protein_coding	aspartate beta-hydroxylase domain containing 1 [Source:HGNC Symbol;Acc:HGNC:27380]
KLHDC10	ENSG00000128607	2.40035	0.00835331	protein_coding	kelch domain containing 10 [Source:HGNC Symbol;Acc:HGNC:22194]
SOX11	ENSG00000176887	2.36931	0.00835734	protein_coding	SRY-box transcription factor 11 [Source:HGNC Symbol;Acc:HGNC:11191]
CAB39	ENSG00000135932	1.18995	0.00835734	protein_coding	calcium binding protein 39 [Source:HGNC Symbol;Acc:HGNC:20292]
AC007496.1	ENSG00000260194	-1.17271	0.00835734	lncRNA	novel transcript, antisense to FTO
AL669831.3	ENSG00000230021	0.86246	0.00836452	transcribed_processed_pseudogene	septin 14 (SEPT14) pseudogene
AP001273.1	ENSG00000279696	0.61174	0.00838842	TEC	novel transcript
CD101	ENSG00000134256	1.84216	0.00841796	protein_coding	CD101 molecule [Source:HGNC Symbol;Acc:HGNC:5949]
AC010202.1	ENSG00000257254	2.51928	0.00844011	processed_pseudogene	NADH dehydrogenase (ubiquinone) 1 alpha subcomplex, 2, 8kDa (NDUFA2) pseudogene
RBM5-AS1	ENSG00000281691	-0.570632	0.00844821	lncRNA	RBM5 antisense RNA 1 [Source:HGNC Symbol;Acc:HGNC:48871]
ZNF888	ENSG00000213793	2.3915	0.00849988	protein_coding	zinc finger protein 888 [Source:HGNC Symbol;Acc:HGNC:38695]
FPR1	ENSG00000171051	1.52511	0.0085159	protein_coding	formyl peptide receptor 1 [Source:HGNC Symbol;Acc:HGNC:3826]
PLEKHM1P1	ENSG00000214176	1.90308	0.00853415	transcribed_unprocessed_pseudogene	pleckstrin homology and RUN domain containing M1 pseudogene 1 [Source:HGNC Symbol;Acc:HGNC:35411]
AC013486.1	ENSG00000287543	0.999546	0.00853415	lncRNA	novel transcript, antisense to PML
OR10AD1	ENSG00000172640	-0.992451	0.00854611	protein_coding	olfactory receptor family 10 subfamily AD member 1 [Source:HGNC Symbol;Acc:HGNC:14819]
AC007879.1	ENSG00000224342	-1.53902	0.00854851	lncRNA	novel transcript
AC004817.5	ENSG00000286423	2.67583	0.00855697	lncRNA	novel transcript
ST13	ENSG00000100380	2.05218	0.00857892	protein_coding	ST13 Hsp70 interacting protein [Source:HGNC Symbol;Acc:HGNC:11343]
CD302	ENSG00000241399	-0.667221	0.00858222	protein_coding	CD302 molecule [Source:HGNC Symbol;Acc:HGNC:30843]
CHM	ENSG00000188419	2.96767	0.00858954	protein_coding	CHM Rab escort protein [Source:HGNC Symbol;Acc:HGNC:1940]
AC020595.1	ENSG00000226681	-1.14973	0.00858954	lncRNA	novel transcript
CYCSP38	ENSG00000259513	-1.26546	0.0086035	transcribed_processed_pseudogene	CYCS pseudogene 38 [Source:HGNC Symbol;Acc:HGNC:24411]
CLEC7A	ENSG00000172243	1.54124	0.00860806	protein_coding	C-type lectin domain containing 7A [Source:HGNC Symbol;Acc:HGNC:14558]
RASGRF2-AS1	ENSG00000251450	-0.823666	0.00861401	lncRNA	RASGRF2 antisense RNA 1 [Source:HGNC Symbol;Acc:HGNC:40499]
MCUB	ENSG00000005059	-0.656208	0.00867308	protein_coding	mitochondrial calcium uniporter dominant negative beta subunit [Source:HGNC Symbol;Acc:HGNC:26076]
SIX3	ENSG00000138083	2.92161	0.00867474	protein_coding	SIX homeobox 3 [Source:HGNC Symbol;Acc:HGNC:10889]
AC132192.1	ENSG00000254397	-0.880961	0.00867906	lncRNA	novel transcript
AC006159.1	ENSG00000235427	2.70074	0.00869541	lncRNA	novel transcript
UBFD1	ENSG00000103353	1.81375	0.00869541	protein_coding	ubiquitin family domain containing 1 [Source:HGNC Symbol;Acc:HGNC:30565]
AC069282.1	ENSG00000225507	-0.90013	0.00869541	processed_pseudogene	pseudogene similar to part of TTK protein kinase TTK
AC112250.2	ENSG00000272856	-1.61982	0.00869541	lncRNA	novel transcript
ABCA7	ENSG00000064687	1.92874	0.00870402	protein_coding	ATP binding cassette subfamily A member 7 [Source:HGNC Symbol;Acc:HGNC:37]
IGBP1-AS2	ENSG00000220925	1.10397	0.00870402	lncRNA	IGBP1 antisense RNA 2 [Source:HGNC Symbol;Acc:HGNC:40294]
AC083862.2	ENSG00000272941	0.455113	0.00870402	lncRNA	novel transcript, antisense to C7orf49
LILRB2	ENSG00000131042	1.4764	0.00872128	protein_coding	leukocyte immunoglobulin like receptor B2 [Source:HGNC Symbol;Acc:HGNC:6606]
RN7SL629P	ENSG00000241243	-1.29625	0.00876541	misc_RNA	RNA, 7SL, cytoplasmic 629, pseudogene [Source:HGNC Symbol;Acc:HGNC:46645]
EEF2	ENSG00000167658	1.55612	0.00879052	protein_coding	eukaryotic translation elongation factor 2 [Source:HGNC Symbol;Acc:HGNC:3214]
KCTD17	ENSG00000100379	2.67742	0.00879272	protein_coding	potassium channel tetramerization domain containing 17 [Source:HGNC Symbol;Acc:HGNC:25705]
ERI3	ENSG00000117419	1.79911	0.00879939	protein_coding	ERI1 exoribonuclease family member 3 [Source:HGNC Symbol;Acc:HGNC:17276]
RPS25	ENSG00000118181	1.1118	0.00879939	protein_coding	ribosomal protein S25 [Source:HGNC Symbol;Acc:HGNC:10413]
LINC00520	ENSG00000258791	2.01296	0.00883962	lncRNA	long intergenic non-protein coding RNA 520 [Source:HGNC Symbol;Acc:HGNC:19843]
EMX1	ENSG00000135638	1.80983	0.00884727	protein_coding	empty spiracles homeobox 1 [Source:HGNC Symbol;Acc:HGNC:3340]
RAN	ENSG00000132341	2.35252	0.00885059	protein_coding	RAN, member RAS oncogene family [Source:HGNC Symbol;Acc:HGNC:9846]
SEC63P1	ENSG00000228057	0.835977	0.00885274	processed_pseudogene	SEC63 homolog, protein translocation regulator pseudogene 1 [Source:HGNC Symbol;Acc:HGNC:41953]
MSRB2	ENSG00000148450	2.80557	0.0088602	protein_coding	methionine sulfoxide reductase B2 [Source:HGNC Symbol;Acc:HGNC:17061]
TBC1D31	ENSG00000156787	0.803909	0.00888464	protein_coding	TBC1 domain family member 31 [Source:HGNC Symbol;Acc:HGNC:30888]
CBR3	ENSG00000159231	-1.25205	0.00889606	protein_coding	carbonyl reductase 3 [Source:HGNC Symbol;Acc:HGNC:1549]
VAV3	ENSG00000134215	1.64303	0.00889853	protein_coding	vav guanine nucleotide exchange factor 3 [Source:HGNC Symbol;Acc:HGNC:12659]
MTPN	ENSG00000105887	1.5554	0.00889853	protein_coding	myotrophin [Source:HGNC Symbol;Acc:HGNC:15667]
AC025030.1	ENSG00000257864	-1.03277	0.00889853	processed_pseudogene	IQ motif containing F1 (IQCF1) pseudogene
PTCD1	ENSG00000106246	1.10304	0.00893882	protein_coding	pentatricopeptide repeat domain 1 [Source:HGNC Symbol;Acc:HGNC:22198]
IMPG1	ENSG00000112706	-1.27555	0.0089581	protein_coding	interphotoreceptor matrix proteoglycan 1 [Source:HGNC Symbol;Acc:HGNC:6055]
TBC1D22B	ENSG00000065491	1.74024	0.00897144	protein_coding	TBC1 domain family member 22B [Source:HGNC Symbol;Acc:HGNC:21602]
FAM3B	ENSG00000183844	1.67318	0.00897144	protein_coding	family with sequence similarity 3 member B [Source:HGNC Symbol;Acc:HGNC:1253]
RPL27	ENSG00000131469	2.19807	0.00898882	protein_coding	ribosomal protein L27 [Source:HGNC Symbol;Acc:HGNC:10328]
SEPTIN9	ENSG00000184640	-0.886497	0.00900307	protein_coding	septin 9 [Source:HGNC Symbol;Acc:HGNC:7323]
GTPBP8	ENSG00000163607	-0.681206	0.00903224	protein_coding	GTP binding protein 8 (putative) [Source:HGNC Symbol;Acc:HGNC:25007]
AL049776.1	ENSG00000279434	0.830807	0.00904843	TEC	TEC
AC007448.4	ENSG00000266473	-0.586545	0.00904843	lncRNA	novel transcript
CAVIN2	ENSG00000168497	1.74127	0.00906906	protein_coding	caveolae associated protein 2 [Source:HGNC Symbol;Acc:HGNC:10690]
ADRA1A	ENSG00000120907	2.45489	0.00910108	protein_coding	adrenoceptor alpha 1A [Source:HGNC Symbol;Acc:HGNC:277]
ALG3	ENSG00000214160	2.11941	0.00910108	protein_coding	ALG3 alpha-1,3- mannosyltransferase [Source:HGNC Symbol;Acc:HGNC:23056]
BTG2	ENSG00000159388	1.68314	0.00910988	protein_coding	BTG anti-proliferation factor 2 [Source:HGNC Symbol;Acc:HGNC:1131]
TRAV16	ENSG00000211796	-1.73872	0.00911387	TR_V_gene	T cell receptor alpha variable 16 [Source:HGNC Symbol;Acc:HGNC:12112]
ALPK1	ENSG00000073331	0.869319	0.00912279	protein_coding	alpha kinase 1 [Source:HGNC Symbol;Acc:HGNC:20917]
FCRL6	ENSG00000181036	1.18405	0.0091558	protein_coding	Fc receptor like 6 [Source:HGNC Symbol;Acc:HGNC:31910]
ZNF497	ENSG00000174586	0.976422	0.00916647	protein_coding	zinc finger protein 497 [Source:HGNC Symbol;Acc:HGNC:23714]
MEIS3	ENSG00000105419	2.49782	0.00916793	protein_coding	Meis homeobox 3 [Source:HGNC Symbol;Acc:HGNC:29537]
NMNAT3	ENSG00000163864	1.03816	0.0092081	protein_coding	nicotinamide nucleotide adenylyltransferase 3 [Source:HGNC Symbol;Acc:HGNC:20989]
KCNIP4	ENSG00000185774	-0.782695	0.00921886	protein_coding	potassium voltage-gated channel interacting protein 4 [Source:HGNC Symbol;Acc:HGNC:30083]
AC095030.1	ENSG00000233099	-2.07944	0.00927574	lncRNA	novel transcript
CASP1	ENSG00000137752	1.55607	0.00931959	protein_coding	caspase 1 [Source:HGNC Symbol;Acc:HGNC:1499]
AP000866.2	ENSG00000250073	-1.28987	0.00933232	lncRNA	novel transcript, antisense to ESAM
LINC01816	ENSG00000231327	-1.48515	0.00934772	lncRNA	long intergenic non-protein coding RNA 1816 [Source:HGNC Symbol;Acc:HGNC:52621]
SEC61A2	ENSG00000065665	0.898702	0.00934941	protein_coding	SEC61 translocon alpha 2 subunit [Source:HGNC Symbol;Acc:HGNC:17702]
AC244453.2	ENSG00000233029	1.47976	0.00935197	lncRNA	novel transcript
NCBP1	ENSG00000136937	-0.803774	0.0093741	protein_coding	nuclear cap binding protein subunit 1 [Source:HGNC Symbol;Acc:HGNC:7658]
UGT2B28	ENSG00000135226	-2.42438	0.00940358	protein_coding	UDP glucuronosyltransferase family 2 member B28 [Source:HGNC Symbol;Acc:HGNC:13479]
MMGT1	ENSG00000169446	2.37306	0.00944071	protein_coding	membrane magnesium transporter 1 [Source:HGNC Symbol;Acc:HGNC:28100]
ITPA	ENSG00000125877	1.2809	0.00944071	protein_coding	inosine triphosphatase [Source:HGNC Symbol;Acc:HGNC:6176]
AL645608.7	ENSG00000272512	3.13957	0.00944334	lncRNA	novel transcript
AC010320.6	ENSG00000277562	-2.43582	0.00944334	processed_pseudogene	vomeronasal 1 receptor 2 (VN1R2) pseudogene
P2RX6	ENSG00000099957	2.43139	0.00946969	protein_coding	purinergic receptor P2X 6 [Source:HGNC Symbol;Acc:HGNC:8538]
GUCY2C	ENSG00000070019	1.04383	0.00947235	protein_coding	guanylate cyclase 2C [Source:HGNC Symbol;Acc:HGNC:4688]
NPAS4	ENSG00000174576	2.9758	0.0094783	protein_coding	neuronal PAS domain protein 4 [Source:HGNC Symbol;Acc:HGNC:18983]
RNY4	ENSG00000252316	2.97559	0.0094783	misc_RNA	RNA, Ro60-associated Y4 [Source:HGNC Symbol;Acc:HGNC:10244]
CRX	ENSG00000105392	2.83749	0.0094783	protein_coding	cone-rod homeobox [Source:HGNC Symbol;Acc:HGNC:2383]
PPIEL	ENSG00000243970	1.97477	0.0094783	transcribed_unprocessed_pseudogene	peptidylprolyl isomerase E like pseudogene [Source:HGNC Symbol;Acc:HGNC:33195]
GABPB1	ENSG00000104064	-0.609284	0.0094783	protein_coding	GA binding protein transcription factor subunit beta 1 [Source:HGNC Symbol;Acc:HGNC:4074]
AC008883.2	ENSG00000251054	-1.48147	0.0094783	lncRNA	novel transcript
ZRANB3	ENSG00000121988	0.496319	0.0094843	protein_coding	zinc finger RANBP2-type containing 3 [Source:HGNC Symbol;Acc:HGNC:25249]
RSPH3	ENSG00000130363	-1.005	0.0094843	protein_coding	radial spoke head 3 [Source:HGNC Symbol;Acc:HGNC:21054]
OGA	ENSG00000198408	1.50941	0.00950405	protein_coding	O-GlcNAcase [Source:HGNC Symbol;Acc:HGNC:7056]
AC011455.1	ENSG00000269050	0.938904	0.00950405	lncRNA	novel transcript, antisense to RINL
MIR635	ENSG00000207561	-1.25502	0.00950405	miRNA	microRNA 635 [Source:HGNC Symbol;Acc:HGNC:32891]
AP003110.1	ENSG00000255084	-1.15084	0.00953498	lncRNA	novel transcript
AL450467.1	ENSG00000286670	-1.56689	0.00953498	lncRNA	novel transcript, antisense to VLDLR
CNGB1	ENSG00000070729	1.73694	0.00957467	protein_coding	cyclic nucleotide gated channel subunit beta 1 [Source:HGNC Symbol;Acc:HGNC:2151]
LINC02856	ENSG00000285594	-1.71758	0.00964125	lncRNA	long intergenic non-protein coding RNA 2856 [Source:HGNC Symbol;Acc:HGNC:54393]
C21orf62	ENSG00000205929	-0.970469	0.00964595	protein_coding	chromosome 21 open reading frame 62 [Source:HGNC Symbol;Acc:HGNC:1305]
TTR	ENSG00000118271	3.1334	0.00966797	protein_coding	transthyretin [Source:HGNC Symbol;Acc:HGNC:12405]
LINC01869	ENSG00000180279	3.11697	0.00966797	transcribed_unitary_pseudogene	long intergenic non-protein coding RNA 1869 [Source:HGNC Symbol;Acc:HGNC:25050]
OAF	ENSG00000184232	3.09308	0.00966797	protein_coding	out at first homolog [Source:HGNC Symbol;Acc:HGNC:28752]
CREB5	ENSG00000146592	1.59512	0.00966797	protein_coding	cAMP responsive element binding protein 5 [Source:HGNC Symbol;Acc:HGNC:16844]
FADS2	ENSG00000134824	1.28873	0.00966797	protein_coding	fatty acid desaturase 2 [Source:HGNC Symbol;Acc:HGNC:3575]
PABPC1	ENSG00000070756	1.1355	0.00966797	protein_coding	poly(A) binding protein cytoplasmic 1 [Source:HGNC Symbol;Acc:HGNC:8554]
PLPP5	ENSG00000147535	-0.844504	0.00966797	protein_coding	phospholipid phosphatase 5 [Source:HGNC Symbol;Acc:HGNC:25026]
TSC22D1	ENSG00000102804	-1.11291	0.00966797	protein_coding	TSC22 domain family member 1 [Source:HGNC Symbol;Acc:HGNC:16826]
AL390866.1	ENSG00000233472	-1.15506	0.00966797	lncRNA	novel transcript
[truncated: 2,520 more rows]

## Sheet: Protein Coding Genes in Stage 1
Gene Name	Gene ID	log2FoldChange	padj	Gene Type	GeneDescription
BMP6	ENSG00000153162	4.36689	2.072e-34	protein_coding	bone morphogenetic protein 6 [Source:HGNC Symbol;Acc:HGNC:1073]
ENOSF1	ENSG00000132199	3.94023	5.08183e-34	protein_coding	enolase superfamily member 1 [Source:HGNC Symbol;Acc:HGNC:30365]
EXOSC9	ENSG00000123737	2.85752	5.4615e-22	protein_coding	exosome component 9 [Source:HGNC Symbol;Acc:HGNC:9137]
SMARCB1	ENSG00000099956	3.65222	2.75162e-20	protein_coding	SWI/SNF related, matrix associated, actin dependent regulator of chromatin, subfamily b, member 1 [Source:HGNC Symbol;Acc:HGNC:11103]
LCORL	ENSG00000178177	3.02515	1.5125e-19	protein_coding	ligand dependent nuclear receptor corepressor like [Source:HGNC Symbol;Acc:HGNC:30776]
EMC9	ENSG00000100908	2.06427	4.63798e-19	protein_coding	ER membrane protein complex subunit 9 [Source:HGNC Symbol;Acc:HGNC:20273]
C12orf73	ENSG00000204954	2.76469	1.14442e-15	protein_coding	chromosome 12 open reading frame 73 [Source:HGNC Symbol;Acc:HGNC:34450]
IFI16	ENSG00000163565	2.09706	1.47412e-15	protein_coding	interferon gamma inducible protein 16 [Source:HGNC Symbol;Acc:HGNC:5395]
H1-5	ENSG00000184357	4.09718	1.3818e-14	protein_coding	H1.5 linker histone, cluster member [Source:HGNC Symbol;Acc:HGNC:4719]
LIPM	ENSG00000173239	3.84298	1.3818e-14	protein_coding	lipase family member M [Source:HGNC Symbol;Acc:HGNC:23455]
DTNB	ENSG00000138101	2.75636	1.3818e-14	protein_coding	dystrobrevin beta [Source:HGNC Symbol;Acc:HGNC:3058]
ATP6V1C2	ENSG00000143882	1.97139	2.00973e-14	protein_coding	ATPase H+ transporting V1 subunit C2 [Source:HGNC Symbol;Acc:HGNC:18264]
SNX32	ENSG00000172803	1.54571	3.18298e-14	protein_coding	sorting nexin 32 [Source:HGNC Symbol;Acc:HGNC:26423]
TECPR1	ENSG00000205356	3.25353	7.46851e-13	protein_coding	tectonin beta-propeller repeat containing 1 [Source:HGNC Symbol;Acc:HGNC:22214]
MNDA	ENSG00000163563	3.54088	1.56719e-12	protein_coding	myeloid cell nuclear differentiation antigen [Source:HGNC Symbol;Acc:HGNC:7183]
INTS8	ENSG00000164941	2.23693	8.41681e-12	protein_coding	integrator complex subunit 8 [Source:HGNC Symbol;Acc:HGNC:26048]
ACE2	ENSG00000130234	2.9686	1.3563e-11	protein_coding	angiotensin I converting enzyme 2 [Source:HGNC Symbol;Acc:HGNC:13557]
JCHAIN	ENSG00000132465	5.36614	2.50821e-11	protein_coding	joining chain of multimeric IgA and IgM [Source:HGNC Symbol;Acc:HGNC:5713]
PKMYT1	ENSG00000127564	2.28061	3.35996e-11	protein_coding	protein kinase, membrane associated tyrosine/threonine 1 [Source:HGNC Symbol;Acc:HGNC:29650]
CALR	ENSG00000179218	3.4069	5.64648e-11	protein_coding	calreticulin [Source:HGNC Symbol;Acc:HGNC:1455]
AP000812.5	ENSG00000284922	1.72481	5.64648e-11	protein_coding	novel protein
SNX22	ENSG00000157734	2.19383	6.585e-11	protein_coding	sorting nexin 22 [Source:HGNC Symbol;Acc:HGNC:16315]
ALG1	ENSG00000033011	1.35824	9.71439e-11	protein_coding	ALG1 chitobiosyldiphosphodolichol beta-mannosyltransferase [Source:HGNC Symbol;Acc:HGNC:18294]
LYZ	ENSG00000090382	3.13543	1.03775e-10	protein_coding	lysozyme [Source:HGNC Symbol;Acc:HGNC:6740]
S100A9	ENSG00000163220	3.84006	1.21225e-10	protein_coding	S100 calcium binding protein A9 [Source:HGNC Symbol;Acc:HGNC:10499]
TMEM223	ENSG00000168569	1.22624	2.24208e-10	protein_coding	transmembrane protein 223 [Source:HGNC Symbol;Acc:HGNC:28464]
RMND5B	ENSG00000145916	1.55427	3.52148e-10	protein_coding	required for meiotic nuclear division 5 homolog B [Source:HGNC Symbol;Acc:HGNC:26181]
SLC4A5	ENSG00000188687	1.50291	4.43884e-10	protein_coding	solute carrier family 4 member 5 [Source:HGNC Symbol;Acc:HGNC:18168]
EIF2AK1	ENSG00000086232	1.52176	4.64373e-10	protein_coding	eukaryotic translation initiation factor 2 alpha kinase 1 [Source:HGNC Symbol;Acc:HGNC:24921]
CAPN12	ENSG00000182472	1.44717	5.3789e-10	protein_coding	calpain 12 [Source:HGNC Symbol;Acc:HGNC:13249]
RAD9A	ENSG00000172613	1.70057	6.51912e-10	protein_coding	RAD9 checkpoint clamp component A [Source:HGNC Symbol;Acc:HGNC:9827]
IL21	ENSG00000138684	3.10877	7.83796e-10	protein_coding	interleukin 21 [Source:HGNC Symbol;Acc:HGNC:6005]
AC006030.1	ENSG00000264324	1.84575	1.08973e-09	protein_coding	novel protein
PSMC3IP	ENSG00000131470	1.15292	1.08973e-09	protein_coding	PSMC3 interacting protein [Source:HGNC Symbol;Acc:HGNC:17928]
LCP1	ENSG00000136167	2.93255	1.11893e-09	protein_coding	lymphocyte cytosolic protein 1 [Source:HGNC Symbol;Acc:HGNC:6528]
ACSBG1	ENSG00000103740	1.42008	1.11893e-09	protein_coding	acyl-CoA synthetase bubblegum family member 1 [Source:HGNC Symbol;Acc:HGNC:29567]
STXBP5L	ENSG00000145087	3.12794	1.36486e-09	protein_coding	syntaxin binding protein 5 like [Source:HGNC Symbol;Acc:HGNC:30757]
EVA1C	ENSG00000166979	-1.80737	1.56776e-09	protein_coding	eva-1 homolog C [Source:HGNC Symbol;Acc:HGNC:13239]
SRP14	ENSG00000140319	1.92717	1.9833e-09	protein_coding	signal recognition particle 14 [Source:HGNC Symbol;Acc:HGNC:11299]
EME1	ENSG00000154920	1.33309	2.43221e-09	protein_coding	essential meiotic structure-specific endonuclease 1 [Source:HGNC Symbol;Acc:HGNC:24965]
NOP9	ENSG00000196943	1.68983	3.11003e-09	protein_coding	NOP9 nucleolar protein [Source:HGNC Symbol;Acc:HGNC:19826]
PRKAR1A	ENSG00000108946	1.99664	3.77836e-09	protein_coding	protein kinase cAMP-dependent type I regulatory subunit alpha [Source:HGNC Symbol;Acc:HGNC:9388]
RPL19	ENSG00000108298	3.04731	4.09072e-09	protein_coding	ribosomal protein L19 [Source:HGNC Symbol;Acc:HGNC:10312]
SMIM10L1	ENSG00000256537	-1.10902	4.16155e-09	protein_coding	small integral membrane protein 10 like 1 [Source:HGNC Symbol;Acc:HGNC:49847]
H1-3	ENSG00000124575	2.61528	4.68878e-09	protein_coding	H1.3 linker histone, cluster member [Source:HGNC Symbol;Acc:HGNC:4717]
PLTP	ENSG00000100979	1.85587	5.41578e-09	protein_coding	phospholipid transfer protein [Source:HGNC Symbol;Acc:HGNC:9093]
MROH8	ENSG00000101353	1.36183	5.55747e-09	protein_coding	maestro heat like repeat family member 8 [Source:HGNC Symbol;Acc:HGNC:16125]
EPB41L5	ENSG00000115109	2.46275	5.9771e-09	protein_coding	erythrocyte membrane protein band 4.1 like 5 [Source:HGNC Symbol;Acc:HGNC:19819]
RBBP4	ENSG00000162521	2.70033	9.53861e-09	protein_coding	RB binding protein 4, chromatin remodeling factor [Source:HGNC Symbol;Acc:HGNC:9887]
PAQR4	ENSG00000162073	2.99113	1.1255e-08	protein_coding	progestin and adipoQ receptor family member 4 [Source:HGNC Symbol;Acc:HGNC:26386]
MGAM	ENSG00000257335	2.1889	1.39303e-08	protein_coding	maltase-glucoamylase [Source:HGNC Symbol;Acc:HGNC:7043]
TSR1	ENSG00000167721	1.17455	1.39303e-08	protein_coding	TSR1 ribosome maturation factor [Source:HGNC Symbol;Acc:HGNC:25542]
TMEM161B	ENSG00000164180	-1.2979	1.39303e-08	protein_coding	transmembrane protein 161B [Source:HGNC Symbol;Acc:HGNC:28483]
SCAMP1	ENSG00000085365	1.9151	1.56165e-08	protein_coding	secretory carrier membrane protein 1 [Source:HGNC Symbol;Acc:HGNC:10563]
PDZD11	ENSG00000120509	3.52586	1.61617e-08	protein_coding	PDZ domain containing 11 [Source:HGNC Symbol;Acc:HGNC:28034]
ARHGDIB	ENSG00000111348	2.0142	1.8599e-08	protein_coding	Rho GDP dissociation inhibitor beta [Source:HGNC Symbol;Acc:HGNC:679]
SELPLG	ENSG00000110876	2.42058	2.31061e-08	protein_coding	selectin P ligand [Source:HGNC Symbol;Acc:HGNC:10722]
CNNM2	ENSG00000148842	0.852198	2.41594e-08	protein_coding	cyclin and CBS domain divalent metal cation transport mediator 2 [Source:HGNC Symbol;Acc:HGNC:103]
ZNF638	ENSG00000075292	1.98738	2.97126e-08	protein_coding	zinc finger protein 638 [Source:HGNC Symbol;Acc:HGNC:17894]
TVP23A	ENSG00000166676	1.19918	3.62362e-08	protein_coding	trans-golgi network vesicle protein 23 homolog A [Source:HGNC Symbol;Acc:HGNC:20398]
LRRC59	ENSG00000108829	2.30984	3.6848e-08	protein_coding	leucine rich repeat containing 59 [Source:HGNC Symbol;Acc:HGNC:28817]
VCAN	ENSG00000038427	2.89619	4.77038e-08	protein_coding	versican [Source:HGNC Symbol;Acc:HGNC:2464]
TRAPPC4	ENSG00000196655	1.28265	4.84438e-08	protein_coding	trafficking protein particle complex 4 [Source:HGNC Symbol;Acc:HGNC:19943]
RPL10	ENSG00000147403	1.30711	5.945e-08	protein_coding	ribosomal protein L10 [Source:HGNC Symbol;Acc:HGNC:10298]
BSCL2	ENSG00000168000	2.22606	6.02301e-08	protein_coding	BSCL2 lipid droplet biogenesis associated, seipin [Source:HGNC Symbol;Acc:HGNC:15832]
NT5DC4	ENSG00000144130	2.46075	6.19824e-08	protein_coding	5'-nucleotidase domain containing 4 [Source:HGNC Symbol;Acc:HGNC:27678]
MMACHC	ENSG00000132763	1.72783	6.19824e-08	protein_coding	metabolism of cobalamin associated C [Source:HGNC Symbol;Acc:HGNC:24525]
HPS4	ENSG00000100099	1.37872	7.65864e-08	protein_coding	HPS4 biogenesis of lysosomal organelles complex 3 subunit 2 [Source:HGNC Symbol;Acc:HGNC:15844]
AL590560.2	ENSG00000256029	2.37355	9.06149e-08	protein_coding	novel protein
ZBED4	ENSG00000100426	-1.37916	9.31283e-08	protein_coding	zinc finger BED-type containing 4 [Source:HGNC Symbol;Acc:HGNC:20721]
PRR19	ENSG00000188368	1.44712	1.05434e-07	protein_coding	proline rich 19 [Source:HGNC Symbol;Acc:HGNC:33728]
CLEC4E	ENSG00000166523	2.13533	1.08685e-07	protein_coding	C-type lectin domain family 4 member E [Source:HGNC Symbol;Acc:HGNC:14555]
RNF39	ENSG00000204618	1.317	1.24401e-07	protein_coding	ring finger protein 39 [Source:HGNC Symbol;Acc:HGNC:18064]
TNFSF10	ENSG00000121858	2.41007	1.4265e-07	protein_coding	TNF superfamily member 10 [Source:HGNC Symbol;Acc:HGNC:11925]
TRABD2A	ENSG00000186854	1.40429	1.46493e-07	protein_coding	TraB domain containing 2A [Source:HGNC Symbol;Acc:HGNC:27013]
PANK2	ENSG00000125779	1.45382	1.64621e-07	protein_coding	pantothenate kinase 2 [Source:HGNC Symbol;Acc:HGNC:15894]
PHKG1	ENSG00000164776	1.28397	1.65359e-07	protein_coding	phosphorylase kinase catalytic subunit gamma 1 [Source:HGNC Symbol;Acc:HGNC:8930]
WDR55	ENSG00000120314	1.27175	1.68387e-07	protein_coding	WD repeat domain 55 [Source:HGNC Symbol;Acc:HGNC:25971]
RPS28	ENSG00000233927	1.3613	1.76599e-07	protein_coding	ribosomal protein S28 [Source:HGNC Symbol;Acc:HGNC:10418]
SEC22C	ENSG00000093183	-1.05595	1.7818e-07	protein_coding	SEC22 homolog C, vesicle trafficking protein [Source:HGNC Symbol;Acc:HGNC:16828]
UBA5	ENSG00000081307	-1.02181	2.43981e-07	protein_coding	ubiquitin like modifier activating enzyme 5 [Source:HGNC Symbol;Acc:HGNC:23230]
SPON1	ENSG00000262655	-1.58895	2.74269e-07	protein_coding	spondin 1 [Source:HGNC Symbol;Acc:HGNC:11252]
SMTNL1	ENSG00000214872	2.39886	2.75045e-07	protein_coding	smoothelin like 1 [Source:HGNC Symbol;Acc:HGNC:32394]
RIOK2	ENSG00000058729	-1.92008	3.10359e-07	protein_coding	RIO kinase 2 [Source:HGNC Symbol;Acc:HGNC:18999]
SELENOP	ENSG00000250722	-1.11296	3.67809e-07	protein_coding	selenoprotein P [Source:HGNC Symbol;Acc:HGNC:10751]
LRRK2	ENSG00000188906	1.9466	4.02036e-07	protein_coding	leucine rich repeat kinase 2 [Source:HGNC Symbol;Acc:HGNC:18618]
SLC12A6	ENSG00000140199	1.41719	4.32562e-07	protein_coding	solute carrier family 12 member 6 [Source:HGNC Symbol;Acc:HGNC:10914]
FAM200B	ENSG00000237765	1.68901	4.63408e-07	protein_coding	family with sequence similarity 200 member B [Source:HGNC Symbol;Acc:HGNC:27740]
PTPRC	ENSG00000081237	1.80373	4.75049e-07	protein_coding	protein tyrosine phosphatase receptor type C [Source:HGNC Symbol;Acc:HGNC:9666]
EEF2KMT	ENSG00000118894	1.5183	5.07641e-07	protein_coding	eukaryotic elongation factor 2 lysine methyltransferase [Source:HGNC Symbol;Acc:HGNC:32221]
RPL39	ENSG00000198918	3.35642	5.42276e-07	protein_coding	ribosomal protein L39 [Source:HGNC Symbol;Acc:HGNC:10350]
TMSB10	ENSG00000034510	3.0378	5.52634e-07	protein_coding	thymosin beta 10 [Source:HGNC Symbol;Acc:HGNC:11879]
AP003108.2	ENSG00000256591	-1.05207	5.87456e-07	protein_coding	novel transcript
TLDC2	ENSG00000101342	1.09687	6.02218e-07	protein_coding	TBC/LysM-associated domain containing 2 [Source:HGNC Symbol;Acc:HGNC:16112]
RUVBL1	ENSG00000175792	1.26189	7.29726e-07	protein_coding	RuvB like AAA ATPase 1 [Source:HGNC Symbol;Acc:HGNC:10474]
TSPAN31	ENSG00000135452	1.09453	7.29726e-07	protein_coding	tetraspanin 31 [Source:HGNC Symbol;Acc:HGNC:10539]
ADCY3	ENSG00000138031	1.49851	7.57448e-07	protein_coding	adenylate cyclase 3 [Source:HGNC Symbol;Acc:HGNC:234]
GPANK1	ENSG00000204438	1.47163	7.59959e-07	protein_coding	G-patch domain and ankyrin repeats 1 [Source:HGNC Symbol;Acc:HGNC:13920]
H3C2	ENSG00000286522	3.94379	7.69451e-07	protein_coding	H3 clustered histone 2 [Source:HGNC Symbol;Acc:HGNC:4776]
FYB1	ENSG00000082074	1.49851	8.35604e-07	protein_coding	FYN binding protein 1 [Source:HGNC Symbol;Acc:HGNC:4036]
POLG	ENSG00000140521	1.58673	8.49668e-07	protein_coding	DNA polymerase gamma, catalytic subunit [Source:HGNC Symbol;Acc:HGNC:9179]
TKFC	ENSG00000149476	1.20898	8.53715e-07	protein_coding	triokinase and FMN cyclase [Source:HGNC Symbol;Acc:HGNC:24552]
PZP	ENSG00000126838	-2.09835	9.53578e-07	protein_coding	PZP alpha-2-macroglobulin like [Source:HGNC Symbol;Acc:HGNC:9750]
PMCH	ENSG00000183395	1.50041	9.64859e-07	protein_coding	pro-melanin concentrating hormone [Source:HGNC Symbol;Acc:HGNC:9109]
HNRNPA3	ENSG00000170144	0.979077	1.06851e-06	protein_coding	heterogeneous nuclear ribonucleoprotein A3 [Source:HGNC Symbol;Acc:HGNC:24941]
HLA-DRA	ENSG00000204287	2.49045	1.07349e-06	protein_coding	major histocompatibility complex, class II, DR alpha [Source:HGNC Symbol;Acc:HGNC:4947]
AGBL3	ENSG00000146856	-1.10912	1.08917e-06	protein_coding	ATP/GTP binding protein like 3 [Source:HGNC Symbol;Acc:HGNC:27981]
DDI1	ENSG00000170967	-1.78359	1.15697e-06	protein_coding	DNA damage inducible 1 homolog 1 [Source:HGNC Symbol;Acc:HGNC:18961]
TAF10	ENSG00000166337	1.13129	1.18101e-06	protein_coding	TATA-box binding protein associated factor 10 [Source:HGNC Symbol;Acc:HGNC:11543]
THAP3	ENSG00000041988	1.49019	1.5051e-06	protein_coding	THAP domain containing 3 [Source:HGNC Symbol;Acc:HGNC:20855]
HERPUD1	ENSG00000051108	2.38673	1.57217e-06	protein_coding	homocysteine inducible ER protein with ubiquitin like domain 1 [Source:HGNC Symbol;Acc:HGNC:13744]
CIPC	ENSG00000198894	-1.87564	1.58841e-06	protein_coding	CLOCK interacting pacemaker [Source:HGNC Symbol;Acc:HGNC:20365]
CLEC4D	ENSG00000166527	2.81152	2.07948e-06	protein_coding	C-type lectin domain family 4 member D [Source:HGNC Symbol;Acc:HGNC:14554]
H2BC18	ENSG00000203814	2.63558	2.20632e-06	protein_coding	H2B clustered histone 18 [Source:HGNC Symbol;Acc:HGNC:24700]
ZNF575	ENSG00000176472	1.15384	2.20632e-06	protein_coding	zinc finger protein 575 [Source:HGNC Symbol;Acc:HGNC:27606]
LIPN	ENSG00000204020	1.94684	2.21429e-06	protein_coding	lipase family member N [Source:HGNC Symbol;Acc:HGNC:23452]
MPHOSPH8	ENSG00000196199	-1.2387	2.48258e-06	protein_coding	M-phase phosphoprotein 8 [Source:HGNC Symbol;Acc:HGNC:29810]
POLR2L	ENSG00000177700	1.68353	2.4893e-06	protein_coding	RNA polymerase II subunit L [Source:HGNC Symbol;Acc:HGNC:9199]
RHCE	ENSG00000188672	1.07902	2.67184e-06	protein_coding	Rh blood group CcEe antigens [Source:HGNC Symbol;Acc:HGNC:10008]
ZNF740	ENSG00000139651	1.24727	2.71063e-06	protein_coding	zinc finger protein 740 [Source:HGNC Symbol;Acc:HGNC:27465]
RFC5	ENSG00000111445	1.03083	2.71063e-06	protein_coding	replication factor C subunit 5 [Source:HGNC Symbol;Acc:HGNC:9973]
H3C3	ENSG00000287080	4.03175	2.94937e-06	protein_coding	H3 clustered histone 3 [Source:HGNC Symbol;Acc:HGNC:4768]
PPP2R5D	ENSG00000112640	1.37454	3.13902e-06	protein_coding	protein phosphatase 2 regulatory subunit B'delta [Source:HGNC Symbol;Acc:HGNC:9312]
WDR83	ENSG00000123154	1.3118	3.15063e-06	protein_coding	WD repeat domain 83 [Source:HGNC Symbol;Acc:HGNC:32672]
SLC25A35	ENSG00000125434	1.07801	3.15103e-06	protein_coding	solute carrier family 25 member 35 [Source:HGNC Symbol;Acc:HGNC:31921]
SBSPON	ENSG00000164764	-1.28421	3.25533e-06	protein_coding	somatomedin B and thrombospondin type 1 domain containing [Source:HGNC Symbol;Acc:HGNC:30362]
NPRL3	ENSG00000103148	1.10288	3.28945e-06	protein_coding	NPR3 like, GATOR1 complex subunit [Source:HGNC Symbol;Acc:HGNC:14124]
DHRS1	ENSG00000157379	1.32684	3.43183e-06	protein_coding	dehydrogenase/reductase 1 [Source:HGNC Symbol;Acc:HGNC:16445]
IL19	ENSG00000142224	2.36583	3.4493e-06	protein_coding	interleukin 19 [Source:HGNC Symbol;Acc:HGNC:5990]
AGK	ENSG00000006530	-1.42042	3.52811e-06	protein_coding	acylglycerol kinase [Source:HGNC Symbol;Acc:HGNC:21869]
SLC51A	ENSG00000163959	0.588399	3.64967e-06	protein_coding	solute carrier family 51 alpha subunit [Source:HGNC Symbol;Acc:HGNC:29955]
EMG1	ENSG00000126749	1.05069	3.67781e-06	protein_coding	EMG1 N1-specific pseudouridine methyltransferase [Source:HGNC Symbol;Acc:HGNC:16912]
C11orf65	ENSG00000166323	-1.07576	3.67781e-06	protein_coding	chromosome 11 open reading frame 65 [Source:HGNC Symbol;Acc:HGNC:28519]
ENO3	ENSG00000108515	1.37608	3.72098e-06	protein_coding	enolase 3 [Source:HGNC Symbol;Acc:HGNC:3354]
FUCA2	ENSG00000001036	-1.17444	3.72098e-06	protein_coding	alpha-L-fucosidase 2 [Source:HGNC Symbol;Acc:HGNC:4008]
S100A8	ENSG00000143546	2.10487	3.78765e-06	protein_coding	S100 calcium binding protein A8 [Source:HGNC Symbol;Acc:HGNC:10498]
LHFPL5	ENSG00000197753	1.04066	3.97678e-06	protein_coding	LHFPL tetraspan subfamily member 5 [Source:HGNC Symbol;Acc:HGNC:21253]
STUB1	ENSG00000103266	1.275	4.44401e-06	protein_coding	STIP1 homology and U-box containing protein 1 [Source:HGNC Symbol;Acc:HGNC:11427]
PSMD7	ENSG00000103035	-1.20765	4.44401e-06	protein_coding	proteasome 26S subunit, non-ATPase 7 [Source:HGNC Symbol;Acc:HGNC:9565]
A2M	ENSG00000175899	-2.02663	4.48064e-06	protein_coding	alpha-2-macroglobulin [Source:HGNC Symbol;Acc:HGNC:7]
NFE2L3	ENSG00000050344	-1.16924	4.52598e-06	protein_coding	nuclear factor, erythroid 2 like 3 [Source:HGNC Symbol;Acc:HGNC:7783]
FSIP2	ENSG00000188738	-1.16542	5.10171e-06	protein_coding	fibrous sheath interacting protein 2 [Source:HGNC Symbol;Acc:HGNC:21675]
NCOR1	ENSG00000141027	-1.03248	5.13715e-06	protein_coding	nuclear receptor corepressor 1 [Source:HGNC Symbol;Acc:HGNC:7672]
B2M	ENSG00000166710	1.69082	5.31363e-06	protein_coding	beta-2-microglobulin [Source:HGNC Symbol;Acc:HGNC:914]
SH3BGRL	ENSG00000131171	1.88919	5.33065e-06	protein_coding	SH3 domain binding glutamate rich protein like [Source:HGNC Symbol;Acc:HGNC:10823]
DIPK1A	ENSG00000154511	-1.02754	5.7361e-06	protein_coding	divergent protein kinase domain 1A [Source:HGNC Symbol;Acc:HGNC:32213]
RSPH9	ENSG00000172426	1.26445	6.18936e-06	protein_coding	radial spoke head component 9 [Source:HGNC Symbol;Acc:HGNC:21057]
PPT2-EGFL8	ENSG00000258388	1.42005	6.95336e-06	protein_coding	PPT2-EGFL8 readthrough (NMD candidate) [Source:HGNC Symbol;Acc:HGNC:48343]
POLR1C	ENSG00000171453	1.29838	6.95336e-06	protein_coding	RNA polymerase I and III subunit C [Source:HGNC Symbol;Acc:HGNC:20194]
PDAP1	ENSG00000106244	1.42121	7.01262e-06	protein_coding	PDGFA associated protein 1 [Source:HGNC Symbol;Acc:HGNC:14634]
FCN1	ENSG00000085265	2.16229	7.32486e-06	protein_coding	ficolin 1 [Source:HGNC Symbol;Acc:HGNC:3623]
TMEM126A	ENSG00000171202	-1.18815	8.05032e-06	protein_coding	transmembrane protein 126A [Source:HGNC Symbol;Acc:HGNC:25382]
MEF2A	ENSG00000068305	-1.1473	8.22742e-06	protein_coding	myocyte enhancer factor 2A [Source:HGNC Symbol;Acc:HGNC:6993]
CABP7	ENSG00000100314	1.19506	8.34618e-06	protein_coding	calcium binding protein 7 [Source:HGNC Symbol;Acc:HGNC:20834]
MXD3	ENSG00000213347	1.32	8.43484e-06	protein_coding	MAX dimerization protein 3 [Source:HGNC Symbol;Acc:HGNC:14008]
SWI5	ENSG00000175854	1.14986	8.53746e-06	protein_coding	SWI5 homologous recombination repair protein [Source:HGNC Symbol;Acc:HGNC:31412]
UBB	ENSG00000170315	2.91832	8.82108e-06	protein_coding	ubiquitin B [Source:HGNC Symbol;Acc:HGNC:12463]
LIX1	ENSG00000145721	-2.07527	9.03848e-06	protein_coding	limb and CNS expressed 1 [Source:HGNC Symbol;Acc:HGNC:18581]
H4C9	ENSG00000276180	1.89988	9.39039e-06	protein_coding	H4 clustered histone 9 [Source:HGNC Symbol;Acc:HGNC:4793]
LRRN3	ENSG00000173114	-1.34157	9.97155e-06	protein_coding	leucine rich repeat neuronal 3 [Source:HGNC Symbol;Acc:HGNC:17200]
RPS27	ENSG00000177954	2.64483	9.97366e-06	protein_coding	ribosomal protein S27 [Source:HGNC Symbol;Acc:HGNC:10416]
TPT1	ENSG00000133112	2.10961	1.04206e-05	protein_coding	tumor protein, translationally-controlled 1 [Source:HGNC Symbol;Acc:HGNC:12022]
ARMC5	ENSG00000140691	-1.00579	1.107e-05	protein_coding	armadillo repeat containing 5 [Source:HGNC Symbol;Acc:HGNC:25781]
LRRC41	ENSG00000132128	2.42139	1.18924e-05	protein_coding	leucine rich repeat containing 41 [Source:HGNC Symbol;Acc:HGNC:16917]
RPS15	ENSG00000115268	2.74268	1.20812e-05	protein_coding	ribosomal protein S15 [Source:HGNC Symbol;Acc:HGNC:10388]
TMEM14B	ENSG00000137210	-1.40626	1.20812e-05	protein_coding	transmembrane protein 14B [Source:HGNC Symbol;Acc:HGNC:21384]
ACTB	ENSG00000075624	1.81269	1.24331e-05	protein_coding	actin beta [Source:HGNC Symbol;Acc:HGNC:132]
UNC45A	ENSG00000140553	1.32362	1.24331e-05	protein_coding	unc-45 myosin chaperone A [Source:HGNC Symbol;Acc:HGNC:30594]
BOD1L1	ENSG00000038219	2.05117	1.26837e-05	protein_coding	biorientation of chromosomes in cell division 1 like 1 [Source:HGNC Symbol;Acc:HGNC:31792]
MAN1A1	ENSG00000111885	2.69689	1.35133e-05	protein_coding	mannosidase alpha class 1A member 1 [Source:HGNC Symbol;Acc:HGNC:6821]
ADAM28	ENSG00000042980	-1.44266	1.38255e-05	protein_coding	ADAM metallopeptidase domain 28 [Source:HGNC Symbol;Acc:HGNC:206]
SAMD9	ENSG00000205413	2.95586	1.52314e-05	protein_coding	sterile alpha motif domain containing 9 [Source:HGNC Symbol;Acc:HGNC:1348]
POLR3H	ENSG00000100413	1.5326	1.53166e-05	protein_coding	RNA polymerase III subunit H [Source:HGNC Symbol;Acc:HGNC:30349]
H2BC12	ENSG00000197903	2.20915	1.68667e-05	protein_coding	H2B clustered histone 12 [Source:HGNC Symbol;Acc:HGNC:13954]
SEL1L	ENSG00000071537	2.5499	1.69614e-05	protein_coding	SEL1L adaptor subunit of ERAD E3 ubiquitin ligase [Source:HGNC Symbol;Acc:HGNC:10717]
H3-2	ENSG00000273213	3.42903	1.73687e-05	protein_coding	H3.2 histone (putative) [Source:HGNC Symbol;Acc:HGNC:32060]
TRIM14	ENSG00000106785	1.17185	1.75404e-05	protein_coding	tripartite motif containing 14 [Source:HGNC Symbol;Acc:HGNC:16283]
TMC6	ENSG00000141524	-0.776469	1.86431e-05	protein_coding	transmembrane channel like 6 [Source:HGNC Symbol;Acc:HGNC:18021]
ORMDL1	ENSG00000128699	-1.03754	1.86631e-05	protein_coding	ORMDL sphingolipid biosynthesis regulator 1 [Source:HGNC Symbol;Acc:HGNC:16036]
ADAMDEC1	ENSG00000134028	-1.8538	1.96148e-05	protein_coding	ADAM like decysin 1 [Source:HGNC Symbol;Acc:HGNC:16299]
AGA	ENSG00000038002	-1.49789	1.99993e-05	protein_coding	aspartylglucosaminidase [Source:HGNC Symbol;Acc:HGNC:318]
DDX28	ENSG00000182810	-2.16911	2.03789e-05	protein_coding	DEAD-box helicase 28 [Source:HGNC Symbol;Acc:HGNC:17330]
ZNF354C	ENSG00000177932	1.85529	2.05125e-05	protein_coding	zinc finger protein 354C [Source:HGNC Symbol;Acc:HGNC:16736]
OR5K2	ENSG00000231861	-1.7416	2.14207e-05	protein_coding	olfactory receptor family 5 subfamily K member 2 [Source:HGNC Symbol;Acc:HGNC:14774]
RPL13A	ENSG00000142541	1.85245	2.1735e-05	protein_coding	ribosomal protein L13a [Source:HGNC Symbol;Acc:HGNC:10304]
AFTPH	ENSG00000119844	1.07282	2.18494e-05	protein_coding	aftiphilin [Source:HGNC Symbol;Acc:HGNC:25951]
RPL21	ENSG00000122026	2.77784	2.26e-05	protein_coding	ribosomal protein L21 [Source:HGNC Symbol;Acc:HGNC:10313]
ELP5	ENSG00000170291	1.58628	2.26018e-05	protein_coding	elongator acetyltransferase complex subunit 5 [Source:HGNC Symbol;Acc:HGNC:30617]
MTHFD1	ENSG00000100714	-1.04002	2.27282e-05	protein_coding	methylenetetrahydrofolate dehydrogenase, cyclohydrolase and formyltetrahydrofolate synthetase 1 [Source:HGNC Symbol;Acc:HGNC:7432]
NFKB1	ENSG00000109320	-1.05858	2.27282e-05	protein_coding	nuclear factor kappa B subunit 1 [Source:HGNC Symbol;Acc:HGNC:7794]
PRPF39	ENSG00000185246	1.03864	2.4256e-05	protein_coding	pre-mRNA processing factor 39 [Source:HGNC Symbol;Acc:HGNC:20314]
HBZ	ENSG00000130656	2.16445	2.4476e-05	protein_coding	hemoglobin subunit zeta [Source:HGNC Symbol;Acc:HGNC:4835]
ITGB2	ENSG00000160255	1.09918	2.54732e-05	protein_coding	integrin subunit beta 2 [Source:HGNC Symbol;Acc:HGNC:6155]
SPDYE5	ENSG00000170092	-1.17703	3.12136e-05	protein_coding	speedy/RINGO cell cycle regulator family member E5 [Source:HGNC Symbol;Acc:HGNC:35464]
TRIM59	ENSG00000213186	0.945979	3.19839e-05	protein_coding	tripartite motif containing 59 [Source:HGNC Symbol;Acc:HGNC:30834]
GBP5	ENSG00000154451	1.38445	3.20386e-05	protein_coding	guanylate binding protein 5 [Source:HGNC Symbol;Acc:HGNC:19895]
RPS3A	ENSG00000145425	2.76656	3.33169e-05	protein_coding	ribosomal protein S3A [Source:HGNC Symbol;Acc:HGNC:10421]
STARD3NL	ENSG00000010270	-1.23029	3.5312e-05	protein_coding	STARD3 N-terminal like [Source:HGNC Symbol;Acc:HGNC:19169]
PSAP	ENSG00000197746	2.08535	3.57214e-05	protein_coding	prosaposin [Source:HGNC Symbol;Acc:HGNC:9498]
DUSP28	ENSG00000188542	-0.890178	3.75502e-05	protein_coding	dual specificity phosphatase 28 [Source:HGNC Symbol;Acc:HGNC:33237]
CYFIP1	ENSG00000273749	0.838951	3.8077e-05	protein_coding	cytoplasmic FMR1 interacting protein 1 [Source:HGNC Symbol;Acc:HGNC:13759]
TCFL5	ENSG00000101190	1.70544	3.86076e-05	protein_coding	transcription factor like 5 [Source:HGNC Symbol;Acc:HGNC:11646]
MSN	ENSG00000147065	2.0014	4.14758e-05	protein_coding	moesin [Source:HGNC Symbol;Acc:HGNC:7373]
PCGF3	ENSG00000185619	-1.32497	4.14758e-05	protein_coding	polycomb group ring finger 3 [Source:HGNC Symbol;Acc:HGNC:10066]
TMEM79	ENSG00000163472	1.34772	4.24534e-05	protein_coding	transmembrane protein 79 [Source:HGNC Symbol;Acc:HGNC:28196]
SETX	ENSG00000107290	2.23272	4.3201e-05	protein_coding	senataxin [Source:HGNC Symbol;Acc:HGNC:445]
SETD6	ENSG00000103037	0.626778	4.39173e-05	protein_coding	SET domain containing 6, protein lysine methyltransferase [Source:HGNC Symbol;Acc:HGNC:26116]
GIMAP4	ENSG00000133574	2.02838	4.55102e-05	protein_coding	GTPase, IMAP family member 4 [Source:HGNC Symbol;Acc:HGNC:21872]
ANXA1	ENSG00000135046	3.23258	4.58828e-05	protein_coding	annexin A1 [Source:HGNC Symbol;Acc:HGNC:533]
RIPOR2	ENSG00000111913	1.32265	4.61191e-05	protein_coding	RHO family interacting cell polarization regulator 2 [Source:HGNC Symbol;Acc:HGNC:13872]
PRICKLE3	ENSG00000012211	1.45406	4.62015e-05	protein_coding	prickle planar cell polarity protein 3 [Source:HGNC Symbol;Acc:HGNC:6645]
SLC5A2	ENSG00000140675	1.16598	4.66158e-05	protein_coding	solute carrier family 5 member 2 [Source:HGNC Symbol;Acc:HGNC:11037]
ECT2L	ENSG00000203734	-1.1323	4.68185e-05	protein_coding	epithelial cell transforming 2 like [Source:HGNC Symbol;Acc:HGNC:21118]
HMGB2	ENSG00000164104	1.76341	4.72277e-05	protein_coding	high mobility group box 2 [Source:HGNC Symbol;Acc:HGNC:5000]
SPEF2	ENSG00000152582	-1.34482	4.72839e-05	protein_coding	sperm flagellar 2 [Source:HGNC Symbol;Acc:HGNC:26293]
NR2C2AP	ENSG00000184162	1.33587	4.74495e-05	protein_coding	nuclear receptor 2C2 associated protein [Source:HGNC Symbol;Acc:HGNC:30763]
PDE3B	ENSG00000152270	-0.635994	4.74495e-05	protein_coding	phosphodiesterase 3B [Source:HGNC Symbol;Acc:HGNC:8779]
TMEM107	ENSG00000179029	-1.46055	4.76037e-05	protein_coding	transmembrane protein 107 [Source:HGNC Symbol;Acc:HGNC:28128]
MAL	ENSG00000172005	-1.63718	4.82172e-05	protein_coding	mal, T cell differentiation protein [Source:HGNC Symbol;Acc:HGNC:6817]
BTF3	ENSG00000145741	3.25576	5.02433e-05	protein_coding	basic transcription factor 3 [Source:HGNC Symbol;Acc:HGNC:1125]
AKAP5	ENSG00000179841	-1.34797	5.37875e-05	protein_coding	A-kinase anchoring protein 5 [Source:HGNC Symbol;Acc:HGNC:375]
HLA-B	ENSG00000234745	2.04772	5.4723e-05	protein_coding	major histocompatibility complex, class I, B [Source:HGNC Symbol;Acc:HGNC:4932]
TSPYL1	ENSG00000189241	-1.03618	5.4911e-05	protein_coding	TSPY like 1 [Source:HGNC Symbol;Acc:HGNC:12382]
SIAH1	ENSG00000196470	-0.925569	6.06078e-05	protein_coding	siah E3 ubiquitin protein ligase 1 [Source:HGNC Symbol;Acc:HGNC:10857]
FOXRED1	ENSG00000110074	1.60286	6.08251e-05	protein_coding	FAD dependent oxidoreductase domain containing 1 [Source:HGNC Symbol;Acc:HGNC:26927]
SLF1	ENSG00000133302	1.25571	6.13938e-05	protein_coding	SMC5-SMC6 complex localization factor 1 [Source:HGNC Symbol;Acc:HGNC:25408]
NBPF20	ENSG00000162825	-1.4708	6.44083e-05	protein_coding	NBPF member 20 [Source:HGNC Symbol;Acc:HGNC:32000]
NUDT11	ENSG00000196368	-1.53768	6.5108e-05	protein_coding	nudix hydrolase 11 [Source:HGNC Symbol;Acc:HGNC:18011]
PRCP	ENSG00000137509	1.2325	6.68807e-05	protein_coding	prolylcarboxypeptidase [Source:HGNC Symbol;Acc:HGNC:9344]
NECAP2	ENSG00000157191	-1.17311	6.7226e-05	protein_coding	NECAP endocytosis associated 2 [Source:HGNC Symbol;Acc:HGNC:25528]
ZACN	ENSG00000186919	1.03509	7.24284e-05	protein_coding	zinc activated ion channel [Source:HGNC Symbol;Acc:HGNC:29504]
PROB1	ENSG00000228672	1.9381	7.35485e-05	protein_coding	proline rich basic protein 1 [Source:HGNC Symbol;Acc:HGNC:41906]
HEXIM2	ENSG00000168517	-0.775533	7.35485e-05	protein_coding	HEXIM P-TEFb complex subunit 2 [Source:HGNC Symbol;Acc:HGNC:28591]
CYBB	ENSG00000165168	2.41412	7.44495e-05	protein_coding	cytochrome b-245 beta chain [Source:HGNC Symbol;Acc:HGNC:2578]
TASOR	ENSG00000163946	-0.96058	7.89809e-05	protein_coding	transcription activation suppressor [Source:HGNC Symbol;Acc:HGNC:30314]
ACTR1A	ENSG00000138107	0.924926	8.06214e-05	protein_coding	actin related protein 1A [Source:HGNC Symbol;Acc:HGNC:167]
WDR86	ENSG00000187260	1.04851	8.10111e-05	protein_coding	WD repeat domain 86 [Source:HGNC Symbol;Acc:HGNC:28020]
GLS	ENSG00000115419	0.972004	8.29404e-05	protein_coding	glutaminase [Source:HGNC Symbol;Acc:HGNC:4331]
C11orf21	ENSG00000110665	-0.870477	8.31513e-05	protein_coding	chromosome 11 open reading frame 21 [Source:HGNC Symbol;Acc:HGNC:13231]
SLC26A3	ENSG00000091138	-1.18931	8.35874e-05	protein_coding	solute carrier family 26 member 3 [Source:HGNC Symbol;Acc:HGNC:3018]
PMS1	ENSG00000064933	-0.726977	8.57106e-05	protein_coding	PMS1 homolog 1, mismatch repair system component [Source:HGNC Symbol;Acc:HGNC:9121]
PTPRK	ENSG00000152894	-1.62582	8.67947e-05	protein_coding	protein tyrosine phosphatase receptor type K [Source:HGNC Symbol;Acc:HGNC:9674]
ATP5F1B	ENSG00000110955	2.43508	8.70551e-05	protein_coding	ATP synthase F1 subunit beta [Source:HGNC Symbol;Acc:HGNC:830]
LRRC19	ENSG00000184434	-1.30599	8.72545e-05	protein_coding	leucine rich repeat containing 19 [Source:HGNC Symbol;Acc:HGNC:23379]
ZNF814	ENSG00000204514	-0.672367	8.89296e-05	protein_coding	zinc finger protein 814 [Source:HGNC Symbol;Acc:HGNC:33258]
PEX12	ENSG00000108733	-1.10989	8.89296e-05	protein_coding	peroxisomal biogenesis factor 12 [Source:HGNC Symbol;Acc:HGNC:8854]
RPL37A	ENSG00000197756	2.21371	9.25571e-05	protein_coding	ribosomal protein L37a [Source:HGNC Symbol;Acc:HGNC:10348]
KLB	ENSG00000134962	-1.03021	9.69137e-05	protein_coding	klotho beta [Source:HGNC Symbol;Acc:HGNC:15527]
HSP90AA1	ENSG00000080824	2.85188	0.000100782	protein_coding	heat shock protein 90 alpha family class A member 1 [Source:HGNC Symbol;Acc:HGNC:5253]
CSDE1	ENSG00000009307	2.37096	0.000102863	protein_coding	cold shock domain containing E1 [Source:HGNC Symbol;Acc:HGNC:29905]
ADAM17	ENSG00000151694	-0.775262	0.000103974	protein_coding	ADAM metallopeptidase domain 17 [Source:HGNC Symbol;Acc:HGNC:195]
IAH1	ENSG00000134330	0.659443	0.000104072	protein_coding	isoamyl acetate hydrolyzing esterase 1 (putative) [Source:HGNC Symbol;Acc:HGNC:27696]
RPL29	ENSG00000162244	2.02794	0.000105791	protein_coding	ribosomal protein L29 [Source:HGNC Symbol;Acc:HGNC:10331]
RPS7	ENSG00000171863	2.36431	0.000106402	protein_coding	ribosomal protein S7 [Source:HGNC Symbol;Acc:HGNC:10440]
NCAPH2	ENSG00000025770	1.64168	0.000106402	protein_coding	non-SMC condensin II complex subunit H2 [Source:HGNC Symbol;Acc:HGNC:25071]
AC025287.4	ENSG00000284484	-1.08323	0.000106742	protein_coding	novel protein similar to cytoplasmic polyadenylated homeobox like CPHXL
FCER1G	ENSG00000158869	2.17623	0.000107589	protein_coding	Fc fragment of IgE receptor Ig [Source:HGNC Symbol;Acc:HGNC:3611]
LCTL	ENSG00000188501	1.09069	0.000108071	protein_coding	lactase like [Source:HGNC Symbol;Acc:HGNC:15583]
SLAMF7	ENSG00000026751	2.06975	0.000113485	protein_coding	SLAM family member 7 [Source:HGNC Symbol;Acc:HGNC:21394]
DAZAP2	ENSG00000183283	0.752844	0.000113485	protein_coding	DAZ associated protein 2 [Source:HGNC Symbol;Acc:HGNC:2684]
RPL37	ENSG00000145592	2.23562	0.000113908	protein_coding	ribosomal protein L37 [Source:HGNC Symbol;Acc:HGNC:10347]
AP1AR	ENSG00000138660	1.18822	0.000113908	protein_coding	adaptor related protein complex 1 associated regulatory protein [Source:HGNC Symbol;Acc:HGNC:28808]
MTFR1	ENSG00000066855	-1.11482	0.000114731	protein_coding	mitochondrial fission regulator 1 [Source:HGNC Symbol;Acc:HGNC:29510]
RPLP0	ENSG00000089157	2.40535	0.000115741	protein_coding	ribosomal protein lateral stalk subunit P0 [Source:HGNC Symbol;Acc:HGNC:10371]
SAMD9L	ENSG00000177409	2.24028	0.000118173	protein_coding	sterile alpha motif domain containing 9 like [Source:HGNC Symbol;Acc:HGNC:1349]
AL391650.1	ENSG00000236782	1.1022	0.00011976	protein_coding	novel protein
ACAT2	ENSG00000120437	0.876779	0.000124003	protein_coding	acetyl-CoA acetyltransferase 2 [Source:HGNC Symbol;Acc:HGNC:94]
CD74	ENSG00000019582	1.2098	0.000124063	protein_coding	CD74 molecule [Source:HGNC Symbol;Acc:HGNC:1697]
ZNF550	ENSG00000251369	-0.967652	0.00012494	protein_coding	zinc finger protein 550 [Source:HGNC Symbol;Acc:HGNC:28643]
SELL	ENSG00000188404	1.22264	0.000137546	protein_coding	selectin L [Source:HGNC Symbol;Acc:HGNC:10720]
TMSB4X	ENSG00000205542	1.67392	0.000141042	protein_coding	thymosin beta 4 X-linked [Source:HGNC Symbol;Acc:HGNC:11881]
LIPT2	ENSG00000175536	-1.49638	0.000141042	protein_coding	lipoyl(octanoyl) transferase 2 [Source:HGNC Symbol;Acc:HGNC:37216]
CTSS	ENSG00000163131	2.15686	0.000142091	protein_coding	cathepsin S [Source:HGNC Symbol;Acc:HGNC:2545]
NOP10	ENSG00000182117	3.59308	0.000142976	protein_coding	NOP10 ribonucleoprotein [Source:HGNC Symbol;Acc:HGNC:14378]
LIN9	ENSG00000183814	2.90645	0.0001446	protein_coding	lin-9 DREAM MuvB core complex component [Source:HGNC Symbol;Acc:HGNC:30830]
ZBTB1	ENSG00000126804	-1.24698	0.000145531	protein_coding	zinc finger and BTB domain containing 1 [Source:HGNC Symbol;Acc:HGNC:20259]
MYOT	ENSG00000120729	-0.975747	0.000146563	protein_coding	myotilin [Source:HGNC Symbol;Acc:HGNC:12399]
PEX2	ENSG00000164751	-0.991975	0.000146563	protein_coding	peroxisomal biogenesis factor 2 [Source:HGNC Symbol;Acc:HGNC:9717]
MATN2	ENSG00000132561	-1.00595	0.000146563	protein_coding	matrilin 2 [Source:HGNC Symbol;Acc:HGNC:6908]
PFN2	ENSG00000070087	1.1497	0.000146774	protein_coding	profilin 2 [Source:HGNC Symbol;Acc:HGNC:8882]
DOCK10	ENSG00000135905	1.81358	0.000147815	protein_coding	dedicator of cytokinesis 10 [Source:HGNC Symbol;Acc:HGNC:23479]
RPL13	ENSG00000167526	2.1932	0.000148797	protein_coding	ribosomal protein L13 [Source:HGNC Symbol;Acc:HGNC:10303]
ZNF518A	ENSG00000177853	1.21722	0.000148797	protein_coding	zinc finger protein 518A [Source:HGNC Symbol;Acc:HGNC:29009]
ZNF790	ENSG00000197863	-1.01485	0.000148878	protein_coding	zinc finger protein 790 [Source:HGNC Symbol;Acc:HGNC:33114]
H3C8	ENSG00000273983	1.78853	0.000150182	protein_coding	H3 clustered histone 8 [Source:HGNC Symbol;Acc:HGNC:4772]
H3-3B	ENSG00000132475	-0.536235	0.000151425	protein_coding	H3.3 histone B [Source:HGNC Symbol;Acc:HGNC:4765]
TRAPPC2	ENSG00000196459	-0.706146	0.000152244	protein_coding	trafficking protein particle complex 2 [Source:HGNC Symbol;Acc:HGNC:23068]
C19orf54	ENSG00000188493	0.759943	0.000158465	protein_coding	chromosome 19 open reading frame 54 [Source:HGNC Symbol;Acc:HGNC:24758]
C1QTNF7	ENSG00000163145	1.31939	0.000160352	protein_coding	C1q and TNF related 7 [Source:HGNC Symbol;Acc:HGNC:14342]
RAC2	ENSG00000128340	1.71236	0.000161502	protein_coding	Rac family small GTPase 2 [Source:HGNC Symbol;Acc:HGNC:9802]
RPL6	ENSG00000089009	2.54	0.000162806	protein_coding	ribosomal protein L6 [Source:HGNC Symbol;Acc:HGNC:10362]
TBC1D8	ENSG00000204634	-0.928114	0.000163873	protein_coding	TBC1 domain family member 8 [Source:HGNC Symbol;Acc:HGNC:17791]
COX20	ENSG00000203667	-0.916352	0.000165534	protein_coding	cytochrome c oxidase assembly factor COX20 [Source:HGNC Symbol;Acc:HGNC:26970]
NOSTRIN	ENSG00000163072	1.85205	0.000165917	protein_coding	nitric oxide synthase trafficking [Source:HGNC Symbol;Acc:HGNC:20203]
C19orf53	ENSG00000104979	2.99277	0.000166625	protein_coding	chromosome 19 open reading frame 53 [Source:HGNC Symbol;Acc:HGNC:24991]
GAPDH	ENSG00000111640	1.62413	0.000166839	protein_coding	glyceraldehyde-3-phosphate dehydrogenase [Source:HGNC Symbol;Acc:HGNC:4141]
CYP17A1	ENSG00000148795	1.69636	0.000168558	protein_coding	cytochrome P450 family 17 subfamily A member 1 [Source:HGNC Symbol;Acc:HGNC:2593]
FCGR1B	ENSG00000198019	1.95927	0.000168716	protein_coding	Fc fragment of IgG receptor Ib [Source:HGNC Symbol;Acc:HGNC:3614]
ERMP1	ENSG00000099219	0.780583	0.000169973	protein_coding	endoplasmic reticulum metallopeptidase 1 [Source:HGNC Symbol;Acc:HGNC:23703]
RPL8	ENSG00000161016	2.35029	0.000171695	protein_coding	ribosomal protein L8 [Source:HGNC Symbol;Acc:HGNC:10368]
UBA52	ENSG00000221983	2.17526	0.000172703	protein_coding	ubiquitin A-52 residue ribosomal protein fusion product 1 [Source:HGNC Symbol;Acc:HGNC:12458]
PFN1	ENSG00000108518	0.815777	0.000172703	protein_coding	profilin 1 [Source:HGNC Symbol;Acc:HGNC:8881]
C12orf45	ENSG00000151131	2.92377	0.000177125	protein_coding	chromosome 12 open reading frame 45 [Source:HGNC Symbol;Acc:HGNC:28628]
LIPJ	ENSG00000204022	2.22994	0.000184333	protein_coding	lipase family member J [Source:HGNC Symbol;Acc:HGNC:21773]
CREB3	ENSG00000107175	0.922678	0.000184376	protein_coding	cAMP responsive element binding protein 3 [Source:HGNC Symbol;Acc:HGNC:2347]
UBXN11	ENSG00000158062	1.28374	0.000187279	protein_coding	UBX domain protein 11 [Source:HGNC Symbol;Acc:HGNC:30600]
RPL35	ENSG00000136942	2.74674	0.000190477	protein_coding	ribosomal protein L35 [Source:HGNC Symbol;Acc:HGNC:10344]
BSN	ENSG00000164061	1.36864	0.000191827	protein_coding	bassoon presynaptic cytomatrix protein [Source:HGNC Symbol;Acc:HGNC:1117]
MEA1	ENSG00000124733	0.815176	0.000191981	protein_coding	male-enhanced antigen 1 [Source:HGNC Symbol;Acc:HGNC:6986]
ENDOG	ENSG00000167136	1.22458	0.000197605	protein_coding	endonuclease G [Source:HGNC Symbol;Acc:HGNC:3346]
ATP8B4	ENSG00000104043	1.74801	0.000197999	protein_coding	ATPase phospholipid transporting 8B4 (putative) [Source:HGNC Symbol;Acc:HGNC:13536]
RESF1	ENSG00000174718	1.65908	0.000197999	protein_coding	retroelement silencing factor 1 [Source:HGNC Symbol;Acc:HGNC:25559]
SLC25A30	ENSG00000174032	-0.989093	0.000202209	protein_coding	solute carrier family 25 member 30 [Source:HGNC Symbol;Acc:HGNC:27371]
KIF5A	ENSG00000155980	0.980792	0.000202765	protein_coding	kinesin family member 5A [Source:HGNC Symbol;Acc:HGNC:6323]
FRAT1	ENSG00000165879	1.41939	0.000208374	protein_coding	FRAT regulator of WNT signaling pathway 1 [Source:HGNC Symbol;Acc:HGNC:3944]
TMEM184C	ENSG00000164168	-0.853502	0.000211406	protein_coding	transmembrane protein 184C [Source:HGNC Symbol;Acc:HGNC:25587]
EIF4G2	ENSG00000110321	1.40038	0.000213137	protein_coding	eukaryotic translation initiation factor 4 gamma 2 [Source:HGNC Symbol;Acc:HGNC:3297]
SLC6A6	ENSG00000131389	1.39937	0.000214046	protein_coding	solute carrier family 6 member 6 [Source:HGNC Symbol;Acc:HGNC:11052]
RANBP3L	ENSG00000164188	-1.45498	0.000218761	protein_coding	RAN binding protein 3 like [Source:HGNC Symbol;Acc:HGNC:26353]
BTN3A1	ENSG00000026950	1.82928	0.000229461	protein_coding	butyrophilin subfamily 3 member A1 [Source:HGNC Symbol;Acc:HGNC:1138]
BBS1	ENSG00000174483	1.03808	0.000229482	protein_coding	Bardet-Biedl syndrome 1 [Source:HGNC Symbol;Acc:HGNC:966]
COX15	ENSG00000014919	0.993816	0.00022975	protein_coding	cytochrome c oxidase assembly homolog COX15 [Source:HGNC Symbol;Acc:HGNC:2263]
BTBD1	ENSG00000064726	-1.0266	0.000234872	protein_coding	BTB domain containing 1 [Source:HGNC Symbol;Acc:HGNC:1120]
UTS2B	ENSG00000188958	0.990225	0.000240924	protein_coding	urotensin 2B [Source:HGNC Symbol;Acc:HGNC:30894]
GPR82	ENSG00000171657	-1.44383	0.00024137	protein_coding	G protein-coupled receptor 82 [Source:HGNC Symbol;Acc:HGNC:4533]
CTRL	ENSG00000141086	1.24957	0.000250211	protein_coding	chymotrypsin like [Source:HGNC Symbol;Acc:HGNC:2524]
TMPO	ENSG00000120802	1.32638	0.000253733	protein_coding	thymopoietin [Source:HGNC Symbol;Acc:HGNC:11875]
GATC	ENSG00000257218	0.553468	0.000254425	protein_coding	glutamyl-tRNA amidotransferase subunit C [Source:HGNC Symbol;Acc:HGNC:25068]
KRAS	ENSG00000133703	-0.869066	0.000257405	protein_coding	KRAS proto-oncogene, GTPase [Source:HGNC Symbol;Acc:HGNC:6407]
CMC1	ENSG00000187118	0.792319	0.000258896	protein_coding	C-X9-C motif containing 1 [Source:HGNC Symbol;Acc:HGNC:28783]
KIAA1614	ENSG00000135835	1.25173	0.00026761	protein_coding	KIAA1614 [Source:HGNC Symbol;Acc:HGNC:29327]
RPS8	ENSG00000142937	1.78052	0.000275724	protein_coding	ribosomal protein S8 [Source:HGNC Symbol;Acc:HGNC:10441]
FANCD2OS	ENSG00000163705	0.879411	0.000275984	protein_coding	FANCD2 opposite strand [Source:HGNC Symbol;Acc:HGNC:28623]
UTRN	ENSG00000152818	1.81577	0.000277537	protein_coding	utrophin [Source:HGNC Symbol;Acc:HGNC:12635]
PIGW	ENSG00000277161	-0.699896	0.000293783	protein_coding	phosphatidylinositol glycan anchor biosynthesis class W [Source:HGNC Symbol;Acc:HGNC:23213]
HCAR2	ENSG00000182782	2.78158	0.000298929	protein_coding	hydroxycarboxylic acid receptor 2 [Source:HGNC Symbol;Acc:HGNC:24827]
SPATA31E1	ENSG00000177992	3.53087	0.000302596	protein_coding	SPATA31 subfamily E member 1 [Source:HGNC Symbol;Acc:HGNC:26672]
EIF4E3	ENSG00000163412	1.35018	0.000303522	protein_coding	eukaryotic translation initiation factor 4E family member 3 [Source:HGNC Symbol;Acc:HGNC:31837]
CASP4	ENSG00000196954	2.00273	0.000304507	protein_coding	caspase 4 [Source:HGNC Symbol;Acc:HGNC:1505]
ERG28	ENSG00000133935	1.62096	0.000306514	protein_coding	ergosterol biosynthesis 28 homolog [Source:HGNC Symbol;Acc:HGNC:1187]
SLC24A5	ENSG00000188467	-1.21365	0.000308689	protein_coding	solute carrier family 24 member 5 [Source:HGNC Symbol;Acc:HGNC:20611]
S100A12	ENSG00000163221	1.67306	0.000310169	protein_coding	S100 calcium binding protein A12 [Source:HGNC Symbol;Acc:HGNC:10489]
SARM1	ENSG00000004139	1.17159	0.000310169	protein_coding	sterile alpha and TIR motif containing 1 [Source:HGNC Symbol;Acc:HGNC:17074]
TLCD1	ENSG00000160606	-0.794938	0.000310169	protein_coding	TLC domain containing 1 [Source:HGNC Symbol;Acc:HGNC:25177]
CD53	ENSG00000143119	1.58758	0.000315444	protein_coding	CD53 molecule [Source:HGNC Symbol;Acc:HGNC:1686]
PHF11	ENSG00000136147	-0.992795	0.000315932	protein_coding	PHD finger protein 11 [Source:HGNC Symbol;Acc:HGNC:17024]
MRPL49	ENSG00000149792	0.872958	0.000324273	protein_coding	mitochondrial ribosomal protein L49 [Source:HGNC Symbol;Acc:HGNC:1176]
PTGR1	ENSG00000106853	-1.27489	0.000327835	protein_coding	prostaglandin reductase 1 [Source:HGNC Symbol;Acc:HGNC:18429]
NRDE2	ENSG00000119720	1.03386	0.00033579	protein_coding	NRDE-2, necessary for RNA interference, domain containing [Source:HGNC Symbol;Acc:HGNC:20186]
ENPP7	ENSG00000182156	3.70633	0.000337613	protein_coding	ectonucleotide pyrophosphatase/phosphodiesterase 7 [Source:HGNC Symbol;Acc:HGNC:23764]
GABPA	ENSG00000154727	1.1523	0.000341158	protein_coding	GA binding protein transcription factor subunit alpha [Source:HGNC Symbol;Acc:HGNC:4071]
SMC1B	ENSG00000077935	-1.40593	0.000341158	protein_coding	structural maintenance of chromosomes 1B [Source:HGNC Symbol;Acc:HGNC:11112]
STAB1	ENSG00000010327	2.61787	0.000354282	protein_coding	stabilin 1 [Source:HGNC Symbol;Acc:HGNC:18628]
SLA2	ENSG00000101082	1.18678	0.000354433	protein_coding	Src like adaptor 2 [Source:HGNC Symbol;Acc:HGNC:17329]
NEIL2	ENSG00000154328	1.37005	0.000355475	protein_coding	nei like DNA glycosylase 2 [Source:HGNC Symbol;Acc:HGNC:18956]
CTNS	ENSG00000040531	1.10077	0.000357722	protein_coding	cystinosin, lysosomal cystine transporter [Source:HGNC Symbol;Acc:HGNC:2518]
PIAS1	ENSG00000033800	0.900066	0.000358712	protein_coding	protein inhibitor of activated STAT 1 [Source:HGNC Symbol;Acc:HGNC:2752]
SRGN	ENSG00000122862	2.16094	0.000360909	protein_coding	serglycin [Source:HGNC Symbol;Acc:HGNC:9361]
BBS2	ENSG00000125124	0.898302	0.000377945	protein_coding	Bardet-Biedl syndrome 2 [Source:HGNC Symbol;Acc:HGNC:967]
LILRB1	ENSG00000104972	2.9179	0.000387192	protein_coding	leukocyte immunoglobulin like receptor B1 [Source:HGNC Symbol;Acc:HGNC:6605]
SLC26A8	ENSG00000112053	1.50502	0.000396022	protein_coding	solute carrier family 26 member 8 [Source:HGNC Symbol;Acc:HGNC:14468]
UBE2J1	ENSG00000198833	2.73303	0.000396766	protein_coding	ubiquitin conjugating enzyme E2 J1 [Source:HGNC Symbol;Acc:HGNC:17598]
CHPF2	ENSG00000033100	1.43	0.000398867	protein_coding	chondroitin polymerizing factor 2 [Source:HGNC Symbol;Acc:HGNC:29270]
RMDN1	ENSG00000176623	-0.921142	0.000407188	protein_coding	regulator of microtubule dynamics 1 [Source:HGNC Symbol;Acc:HGNC:24285]
NAXE	ENSG00000163382	0.719473	0.000410136	protein_coding	NAD(P)HX epimerase [Source:HGNC Symbol;Acc:HGNC:18453]
LRRC34	ENSG00000171757	-0.793561	0.000416602	protein_coding	leucine rich repeat containing 34 [Source:HGNC Symbol;Acc:HGNC:28408]
RPL23A	ENSG00000198242	2.80928	0.000427664	protein_coding	ribosomal protein L23a [Source:HGNC Symbol;Acc:HGNC:10317]
NSA2	ENSG00000164346	-0.948522	0.000432074	protein_coding	NSA2 ribosome biogenesis factor [Source:HGNC Symbol;Acc:HGNC:30728]
CHPT1	ENSG00000111666	-0.795198	0.000433	protein_coding	choline phosphotransferase 1 [Source:HGNC Symbol;Acc:HGNC:17852]
ITGA7	ENSG00000135424	2.88589	0.000439738	protein_coding	integrin subunit alpha 7 [Source:HGNC Symbol;Acc:HGNC:6143]
SND1	ENSG00000197157	1.13219	0.00043987	protein_coding	staphylococcal nuclease and tudor domain containing 1 [Source:HGNC Symbol;Acc:HGNC:30646]
SP140	ENSG00000079263	1.00386	0.00043987	protein_coding	SP140 nuclear body protein [Source:HGNC Symbol;Acc:HGNC:17133]
CYBA	ENSG00000051523	1.67	0.000442364	protein_coding	cytochrome b-245 alpha chain [Source:HGNC Symbol;Acc:HGNC:2577]
USP32	ENSG00000170832	1.56843	0.000442364	protein_coding	ubiquitin specific peptidase 32 [Source:HGNC Symbol;Acc:HGNC:19143]
CCT8	ENSG00000156261	-1.01787	0.000442694	protein_coding	chaperonin containing TCP1 subunit 8 [Source:HGNC Symbol;Acc:HGNC:1623]
HM13	ENSG00000101294	1.80879	0.000445464	protein_coding	histocompatibility minor 13 [Source:HGNC Symbol;Acc:HGNC:16435]
C22orf15	ENSG00000169314	1.61156	0.000450535	protein_coding	chromosome 22 open reading frame 15 [Source:HGNC Symbol;Acc:HGNC:15558]
MLX	ENSG00000108788	1.11687	0.000450535	protein_coding	MAX dimerization protein MLX [Source:HGNC Symbol;Acc:HGNC:11645]
NEK6	ENSG00000119408	-1.10646	0.000462455	protein_coding	NIMA related kinase 6 [Source:HGNC Symbol;Acc:HGNC:7749]
MAGT1	ENSG00000102158	3.0813	0.000464402	protein_coding	magnesium transporter 1 [Source:HGNC Symbol;Acc:HGNC:28880]
SLAMF1	ENSG00000117090	-0.99224	0.000472068	protein_coding	signaling lymphocytic activation molecule family member 1 [Source:HGNC Symbol;Acc:HGNC:10903]
OSGEPL1	ENSG00000128694	-1.11754	0.000474076	protein_coding	O-sialoglycoprotein endopeptidase like 1 [Source:HGNC Symbol;Acc:HGNC:23075]
CD244	ENSG00000122223	-1.58939	0.000476076	protein_coding	CD244 molecule [Source:HGNC Symbol;Acc:HGNC:18171]
FAM32A	ENSG00000105058	2.26844	0.00048334	protein_coding	family with sequence similarity 32 member A [Source:HGNC Symbol;Acc:HGNC:24563]
PTPMT1	ENSG00000110536	0.883596	0.000484848	protein_coding	protein tyrosine phosphatase mitochondrial 1 [Source:HGNC Symbol;Acc:HGNC:26965]
ATL1	ENSG00000198513	-0.651913	0.000484848	protein_coding	atlastin GTPase 1 [Source:HGNC Symbol;Acc:HGNC:11231]
BCAS4	ENSG00000124243	1.3718	0.000500812	protein_coding	breast carcinoma amplified sequence 4 [Source:HGNC Symbol;Acc:HGNC:14367]
H2BC14	ENSG00000273703	3.66492	0.000512925	protein_coding	H2B clustered histone 14 [Source:HGNC Symbol;Acc:HGNC:4750]
CLUL1	ENSG00000079101	2.8615	0.000512925	protein_coding	clusterin like 1 [Source:HGNC Symbol;Acc:HGNC:2096]
TMEM131L	ENSG00000121210	1.69088	0.000517598	protein_coding	transmembrane 131 like [Source:HGNC Symbol;Acc:HGNC:29146]
H3C7	ENSG00000277775	2.5629	0.000526222	protein_coding	H3 clustered histone 7 [Source:HGNC Symbol;Acc:HGNC:4773]
SP100	ENSG00000067066	1.61008	0.000529738	protein_coding	SP100 nuclear antigen [Source:HGNC Symbol;Acc:HGNC:11206]
SESN3	ENSG00000149212	-0.995864	0.000553781	protein_coding	sestrin 3 [Source:HGNC Symbol;Acc:HGNC:23060]
PTRH2	ENSG00000141378	0.492797	0.000554815	protein_coding	peptidyl-tRNA hydrolase 2 [Source:HGNC Symbol;Acc:HGNC:24265]
FAM210B	ENSG00000124098	2.09822	0.000556851	protein_coding	family with sequence similarity 210 member B [Source:HGNC Symbol;Acc:HGNC:16102]
RPS26	ENSG00000197728	1.99465	0.000572415	protein_coding	ribosomal protein S26 [Source:HGNC Symbol;Acc:HGNC:10414]
SMIM19	ENSG00000176209	-0.911982	0.000579314	protein_coding	small integral membrane protein 19 [Source:HGNC Symbol;Acc:HGNC:25166]
GPR34	ENSG00000171659	-1.44326	0.000581344	protein_coding	G protein-coupled receptor 34 [Source:HGNC Symbol;Acc:HGNC:4490]
CRB2	ENSG00000148204	1.393	0.000582635	protein_coding	crumbs cell polarity complex component 2 [Source:HGNC Symbol;Acc:HGNC:18688]
CDK4	ENSG00000135446	0.835777	0.000584235	protein_coding	cyclin dependent kinase 4 [Source:HGNC Symbol;Acc:HGNC:1773]
IQCG	ENSG00000114473	-0.746051	0.000584235	protein_coding	IQ motif containing G [Source:HGNC Symbol;Acc:HGNC:25251]
SPDYE6	ENSG00000260097	-1.48166	0.000586114	protein_coding	speedy/RINGO cell cycle regulator family member E6 [Source:HGNC Symbol;Acc:HGNC:35465]
CD86	ENSG00000114013	1.59712	0.000592306	protein_coding	CD86 molecule [Source:HGNC Symbol;Acc:HGNC:1705]
KCNS2	ENSG00000156486	1.54718	0.000596314	protein_coding	potassium voltage-gated channel modifier subfamily S member 2 [Source:HGNC Symbol;Acc:HGNC:6301]
FUT11	ENSG00000196968	-0.821368	0.000606009	protein_coding	fucosyltransferase 11 [Source:HGNC Symbol;Acc:HGNC:19233]
DNAJC8	ENSG00000126698	2.99723	0.000627087	protein_coding	DnaJ heat shock protein family (Hsp40) member C8 [Source:HGNC Symbol;Acc:HGNC:15470]
LYST	ENSG00000143669	1.62472	0.000637837	protein_coding	lysosomal trafficking regulator [Source:HGNC Symbol;Acc:HGNC:1968]
WDFY2	ENSG00000139668	1.09091	0.000637908	protein_coding	WD repeat and FYVE domain containing 2 [Source:HGNC Symbol;Acc:HGNC:20482]
SNAPC3	ENSG00000164975	-0.776067	0.000647615	protein_coding	small nuclear RNA activating complex polypeptide 3 [Source:HGNC Symbol;Acc:HGNC:11136]
MYL5	ENSG00000215375	1.08769	0.00065429	protein_coding	myosin light chain 5 [Source:HGNC Symbol;Acc:HGNC:7586]
LILRA1	ENSG00000104974	2.56694	0.000669157	protein_coding	leukocyte immunoglobulin like receptor A1 [Source:HGNC Symbol;Acc:HGNC:6602]
SPATA24	ENSG00000170469	2.26273	0.000679463	protein_coding	spermatogenesis associated 24 [Source:HGNC Symbol;Acc:HGNC:27322]
AC092718.8	ENSG00000284512	1.49866	0.000699408	protein_coding	novel protein
KLC1	ENSG00000126214	1.04814	0.000699871	protein_coding	kinesin light chain 1 [Source:HGNC Symbol;Acc:HGNC:6387]
AGT	ENSG00000135744	0.66364	0.000707487	protein_coding	angiotensinogen [Source:HGNC Symbol;Acc:HGNC:333]
ACTG1	ENSG00000184009	1.42304	0.0007243	protein_coding	actin gamma 1 [Source:HGNC Symbol;Acc:HGNC:144]
NAALAD2	ENSG00000077616	-1.02373	0.000724712	protein_coding	N-acetylated alpha-linked acidic dipeptidase 2 [Source:HGNC Symbol;Acc:HGNC:14526]
NPIPB11	ENSG00000254206	-1.19021	0.000730771	protein_coding	nuclear pore complex interacting protein family member B11 [Source:HGNC Symbol;Acc:HGNC:37453]
RAPGEF3	ENSG00000079337	1.05396	0.000732613	protein_coding	Rap guanine nucleotide exchange factor 3 [Source:HGNC Symbol;Acc:HGNC:16629]
RPL32	ENSG00000144713	1.68339	0.000760202	protein_coding	ribosomal protein L32 [Source:HGNC Symbol;Acc:HGNC:10336]
FANCL	ENSG00000115392	0.819616	0.000763062	protein_coding	FA complementation group L [Source:HGNC Symbol;Acc:HGNC:20748]
TXNL1	ENSG00000091164	-0.859132	0.000767554	protein_coding	thioredoxin like 1 [Source:HGNC Symbol;Acc:HGNC:12436]
CCDC61	ENSG00000104983	1.64417	0.000773526	protein_coding	coiled-coil domain containing 61 [Source:HGNC Symbol;Acc:HGNC:33629]
GSDMD	ENSG00000104518	1.32508	0.000774139	protein_coding	gasdermin D [Source:HGNC Symbol;Acc:HGNC:25697]
PHYKPL	ENSG00000175309	0.933358	0.000795548	protein_coding	5-phosphohydroxy-L-lysine phospho-lyase [Source:HGNC Symbol;Acc:HGNC:28249]
SLC24A1	ENSG00000074621	-0.868931	0.000795548	protein_coding	solute carrier family 24 member 1 [Source:HGNC Symbol;Acc:HGNC:10975]
MRPL40	ENSG00000185608	-1.22411	0.000806355	protein_coding	mitochondrial ribosomal protein L40 [Source:HGNC Symbol;Acc:HGNC:14491]
ATP2B4	ENSG00000058668	2.10738	0.0008191	protein_coding	ATPase plasma membrane Ca2+ transporting 4 [Source:HGNC Symbol;Acc:HGNC:817]
NOP16	ENSG00000048162	1.01731	0.000819859	protein_coding	NOP16 nucleolar protein [Source:HGNC Symbol;Acc:HGNC:26934]
ZNF585A	ENSG00000196967	-1.13638	0.00085778	protein_coding	zinc finger protein 585A [Source:HGNC Symbol;Acc:HGNC:26305]
LAMA5	ENSG00000130702	1.05706	0.00085928	protein_coding	laminin subunit alpha 5 [Source:HGNC Symbol;Acc:HGNC:6485]
CLUAP1	ENSG00000103351	-1.08473	0.00085928	protein_coding	clusterin associated protein 1 [Source:HGNC Symbol;Acc:HGNC:19009]
IMP3	ENSG00000177971	-1.00161	0.000861449	protein_coding	IMP U3 small nucleolar ribonucleoprotein 3 [Source:HGNC Symbol;Acc:HGNC:14497]
TSPAN18	ENSG00000157570	1.28791	0.00086777	protein_coding	tetraspanin 18 [Source:HGNC Symbol;Acc:HGNC:20660]
ZC3H8	ENSG00000144161	-1.09834	0.000886191	protein_coding	zinc finger CCCH-type containing 8 [Source:HGNC Symbol;Acc:HGNC:30941]
ARHGAP11B	ENSG00000285077	-1.24326	0.000894461	protein_coding	Rho GTPase activating protein 11B [Source:HGNC Symbol;Acc:HGNC:15782]
ZCCHC14	ENSG00000140948	-0.990938	0.000895803	protein_coding	zinc finger CCHC-type containing 14 [Source:HGNC Symbol;Acc:HGNC:24134]
HECTD1	ENSG00000092148	-0.884093	0.000910612	protein_coding	HECT domain E3 ubiquitin protein ligase 1 [Source:HGNC Symbol;Acc:HGNC:20157]
TATDN1	ENSG00000147687	0.755347	0.00091111	protein_coding	TatD DNase domain containing 1 [Source:HGNC Symbol;Acc:HGNC:24220]
SLAMF9	ENSG00000162723	3.01721	0.000917612	protein_coding	SLAM family member 9 [Source:HGNC Symbol;Acc:HGNC:18430]
COX6C	ENSG00000164919	0.891673	0.000926495	protein_coding	cytochrome c oxidase subunit 6C [Source:HGNC Symbol;Acc:HGNC:2285]
PSMA3	ENSG00000100567	-0.918846	0.000938992	protein_coding	proteasome 20S subunit alpha 3 [Source:HGNC Symbol;Acc:HGNC:9532]
CXCR6	ENSG00000172215	-1.13825	0.000941749	protein_coding	C-X-C motif chemokine receptor 6 [Source:HGNC Symbol;Acc:HGNC:16647]
STARD4	ENSG00000164211	-1.36848	0.000946564	protein_coding	StAR related lipid transfer domain containing 4 [Source:HGNC Symbol;Acc:HGNC:18058]
OLIG2	ENSG00000205927	-2.02348	0.000946564	protein_coding	oligodendrocyte transcription factor 2 [Source:HGNC Symbol;Acc:HGNC:9398]
DNAH10	ENSG00000197653	-0.789337	0.000960543	protein_coding	dynein axonemal heavy chain 10 [Source:HGNC Symbol;Acc:HGNC:2941]
NDUFA3	ENSG00000170906	1.00103	0.000975647	protein_coding	NADH:ubiquinone oxidoreductase subunit A3 [Source:HGNC Symbol;Acc:HGNC:7686]
RHCG	ENSG00000140519	3.17305	0.000997485	protein_coding	Rh family C glycoprotein [Source:HGNC Symbol;Acc:HGNC:18140]
DLEU7	ENSG00000186047	-1.13495	0.000997485	protein_coding	deleted in lymphocytic leukemia 7 [Source:HGNC Symbol;Acc:HGNC:17567]
ZDHHC12	ENSG00000160446	2.95503	0.00100895	protein_coding	zinc finger DHHC-type containing 12 [Source:HGNC Symbol;Acc:HGNC:19159]
ZNF48	ENSG00000180035	1.17078	0.00101155	protein_coding	zinc finger protein 48 [Source:HGNC Symbol;Acc:HGNC:13114]
HVCN1	ENSG00000122986	-1.43651	0.00102156	protein_coding	hydrogen voltage gated channel 1 [Source:HGNC Symbol;Acc:HGNC:28240]
NFE2L2	ENSG00000116044	-1.18423	0.00102897	protein_coding	nuclear factor, erythroid 2 like 2 [Source:HGNC Symbol;Acc:HGNC:7782]
AC023055.1	ENSG00000257390	1.16175	0.00103513	protein_coding	novel protein
NAT8	ENSG00000144035	2.60062	0.00103778	protein_coding	N-acetyltransferase 8 (putative) [Source:HGNC Symbol;Acc:HGNC:18069]
CDK5RAP2	ENSG00000136861	1.99365	0.00105556	protein_coding	CDK5 regulatory subunit associated protein 2 [Source:HGNC Symbol;Acc:HGNC:18672]
IK	ENSG00000113141	1.23898	0.00105556	protein_coding	IK cytokine [Source:HGNC Symbol;Acc:HGNC:5958]
THUMPD3	ENSG00000134077	-0.729178	0.00105556	protein_coding	THUMP domain containing 3 [Source:HGNC Symbol;Acc:HGNC:24493]
MTRR	ENSG00000124275	0.780471	0.00107242	protein_coding	5-methyltetrahydrofolate-homocysteine methyltransferase reductase [Source:HGNC Symbol;Acc:HGNC:7473]
BCAS1	ENSG00000064787	1.19086	0.00107242	protein_coding	breast carcinoma amplified sequence 1 [Source:HGNC Symbol;Acc:HGNC:974]
ATF7IP	ENSG00000171681	0.970222	0.00107242	protein_coding	activating transcription factor 7 interacting protein [Source:HGNC Symbol;Acc:HGNC:20092]
MED23	ENSG00000112282	1.95248	0.0010726	protein_coding	mediator complex subunit 23 [Source:HGNC Symbol;Acc:HGNC:2372]
H3C12	ENSG00000197153	2.75727	0.00108478	protein_coding	H3 clustered histone 12 [Source:HGNC Symbol;Acc:HGNC:4774]
NDUFA6	ENSG00000184983	-1.22746	0.00109336	protein_coding	NADH:ubiquinone oxidoreductase subunit A6 [Source:HGNC Symbol;Acc:HGNC:7690]
FAM161B	ENSG00000156050	0.891056	0.00109501	protein_coding	FAM161 centrosomal protein B [Source:HGNC Symbol;Acc:HGNC:19854]
PLEKHM1	ENSG00000225190	2.25028	0.00109538	protein_coding	pleckstrin homology and RUN domain containing M1 [Source:HGNC Symbol;Acc:HGNC:29017]
GBP2	ENSG00000162645	1.15358	0.0011197	protein_coding	guanylate binding protein 2 [Source:HGNC Symbol;Acc:HGNC:4183]
CHST7	ENSG00000147119	-1.2662	0.00113025	protein_coding	carbohydrate sulfotransferase 7 [Source:HGNC Symbol;Acc:HGNC:13817]
GUF1	ENSG00000151806	-1.00286	0.00113603	protein_coding	GUF1 homolog, GTPase [Source:HGNC Symbol;Acc:HGNC:25799]
SETMAR	ENSG00000170364	-1.05581	0.00113813	protein_coding	SET domain and mariner transposase fusion gene [Source:HGNC Symbol;Acc:HGNC:10762]
IGFL4	ENSG00000204869	1.17636	0.00113899	protein_coding	IGF like family member 4 [Source:HGNC Symbol;Acc:HGNC:32931]
RAB5B	ENSG00000111540	2.02859	0.00114834	protein_coding	RAB5B, member RAS oncogene family [Source:HGNC Symbol;Acc:HGNC:9784]
SNX30	ENSG00000148158	1.31666	0.00116181	protein_coding	sorting nexin family member 30 [Source:HGNC Symbol;Acc:HGNC:23685]
H3C11	ENSG00000275379	1.87565	0.00116783	protein_coding	H3 clustered histone 11 [Source:HGNC Symbol;Acc:HGNC:4771]
FTL	ENSG00000087086	1.42885	0.00117876	protein_coding	ferritin light chain [Source:HGNC Symbol;Acc:HGNC:3999]
CLVS1	ENSG00000177182	0.982164	0.00120292	protein_coding	clavesin 1 [Source:HGNC Symbol;Acc:HGNC:23139]
CIP2A	ENSG00000163507	-1.28464	0.00123055	protein_coding	cell proliferation regulating inhibitor of protein phosphatase 2A [Source:HGNC Symbol;Acc:HGNC:29302]
PCYOX1	ENSG00000116005	-0.73777	0.00127252	protein_coding	prenylcysteine oxidase 1 [Source:HGNC Symbol;Acc:HGNC:20588]
TWNK	ENSG00000107815	0.810806	0.00128098	protein_coding	twinkle mtDNA helicase [Source:HGNC Symbol;Acc:HGNC:1160]
SEC14L4	ENSG00000133488	3.79294	0.00128218	protein_coding	SEC14 like lipid binding 4 [Source:HGNC Symbol;Acc:HGNC:20627]
PRC1	ENSG00000198901	-1.33874	0.00129081	protein_coding	protein regulator of cytokinesis 1 [Source:HGNC Symbol;Acc:HGNC:9341]
CEP95	ENSG00000258890	-0.714744	0.00129665	protein_coding	centrosomal protein 95 [Source:HGNC Symbol;Acc:HGNC:25141]
TMA16	ENSG00000198498	1.02984	0.00132027	protein_coding	translation machinery associated 16 homolog [Source:HGNC Symbol;Acc:HGNC:25638]
SPAG5	ENSG00000076382	1.89584	0.00132384	protein_coding	sperm associated antigen 5 [Source:HGNC Symbol;Acc:HGNC:13452]
H2BC10	ENSG00000278588	3.06136	0.00132391	protein_coding	H2B clustered histone 10 [Source:HGNC Symbol;Acc:HGNC:4756]
PTPN14	ENSG00000152104	-0.830233	0.001326	protein_coding	protein tyrosine phosphatase non-receptor type 14 [Source:HGNC Symbol;Acc:HGNC:9647]
CCDC107	ENSG00000159884	1.9089	0.00133573	protein_coding	coiled-coil domain containing 107 [Source:HGNC Symbol;Acc:HGNC:28465]
AKAP7	ENSG00000118507	-1.0022	0.00135165	protein_coding	A-kinase anchoring protein 7 [Source:HGNC Symbol;Acc:HGNC:377]
CD274	ENSG00000120217	1.19206	0.00136465	protein_coding	CD274 molecule [Source:HGNC Symbol;Acc:HGNC:17635]
ANAPC11	ENSG00000141552	0.978992	0.00136564	protein_coding	anaphase promoting complex subunit 11 [Source:HGNC Symbol;Acc:HGNC:14452]
WDR73	ENSG00000177082	-0.833195	0.00140635	protein_coding	WD repeat domain 73 [Source:HGNC Symbol;Acc:HGNC:25928]
ZNF611	ENSG00000213020	2.98563	0.00141153	protein_coding	zinc finger protein 611 [Source:HGNC Symbol;Acc:HGNC:28766]
H1-2	ENSG00000187837	1.54956	0.00141153	protein_coding	H1.2 linker histone, cluster member [Source:HGNC Symbol;Acc:HGNC:4716]
CCDC179	ENSG00000255359	-1.82707	0.00141209	protein_coding	coiled-coil domain containing 179 [Source:HGNC Symbol;Acc:HGNC:44653]
HNRNPK	ENSG00000165119	1.41108	0.00141499	protein_coding	heterogeneous nuclear ribonucleoprotein K [Source:HGNC Symbol;Acc:HGNC:5044]
CSTF3	ENSG00000176102	-0.804847	0.00144368	protein_coding	cleavage stimulation factor subunit 3 [Source:HGNC Symbol;Acc:HGNC:2485]
TSNAX	ENSG00000116918	1.68303	0.00145214	protein_coding	translin associated factor X [Source:HGNC Symbol;Acc:HGNC:12380]
TTC33	ENSG00000113638	-0.923464	0.00145815	protein_coding	tetratricopeptide repeat domain 33 [Source:HGNC Symbol;Acc:HGNC:29959]
CAPZA1	ENSG00000116489	1.61771	0.00145924	protein_coding	capping actin protein of muscle Z-line subunit alpha 1 [Source:HGNC Symbol;Acc:HGNC:1488]
AP4M1	ENSG00000221838	1.24006	0.00146683	protein_coding	adaptor related protein complex 4 subunit mu 1 [Source:HGNC Symbol;Acc:HGNC:574]
NRN1	ENSG00000124785	2.18356	0.00146764	protein_coding	neuritin 1 [Source:HGNC Symbol;Acc:HGNC:17972]
EOMES	ENSG00000163508	-1.36103	0.00146975	protein_coding	eomesodermin [Source:HGNC Symbol;Acc:HGNC:3372]
SPDYE16	ENSG00000185040	-1.22021	0.00148634	protein_coding	speedy/RINGO cell cycle regulator family member E16 [Source:HGNC Symbol;Acc:HGNC:51512]
IFT46	ENSG00000118096	-0.850864	0.00149006	protein_coding	intraflagellar transport 46 [Source:HGNC Symbol;Acc:HGNC:26146]
MARCHF8	ENSG00000165406	1.07447	0.00149502	protein_coding	membrane associated ring-CH-type finger 8 [Source:HGNC Symbol;Acc:HGNC:23356]
RGS16	ENSG00000143333	2.14869	0.00150979	protein_coding	regulator of G protein signaling 16 [Source:HGNC Symbol;Acc:HGNC:9997]
SSB	ENSG00000138385	0.97415	0.00150979	protein_coding	small RNA binding exonuclease protection factor La [Source:HGNC Symbol;Acc:HGNC:11316]
TNFRSF10C	ENSG00000173535	2.60377	0.00152149	protein_coding	TNF receptor superfamily member 10c [Source:HGNC Symbol;Acc:HGNC:11906]
MIER1	ENSG00000198160	-0.735225	0.00154591	protein_coding	MIER1 transcriptional regulator [Source:HGNC Symbol;Acc:HGNC:29657]
AFG3L2	ENSG00000141385	1.1516	0.00155169	protein_coding	AFG3 like matrix AAA peptidase subunit 2 [Source:HGNC Symbol;Acc:HGNC:315]
LGALS3	ENSG00000131981	2.31011	0.00156253	protein_coding	galectin 3 [Source:HGNC Symbol;Acc:HGNC:6563]
NR3C2	ENSG00000151623	-1.17743	0.00156625	protein_coding	nuclear receptor subfamily 3 group C member 2 [Source:HGNC Symbol;Acc:HGNC:7979]
CCDC73	ENSG00000186714	-0.700977	0.00157838	protein_coding	coiled-coil domain containing 73 [Source:HGNC Symbol;Acc:HGNC:23261]
NAPA	ENSG00000105402	1.2454	0.00158155	protein_coding	NSF attachment protein alpha [Source:HGNC Symbol;Acc:HGNC:7641]
RPS4X	ENSG00000198034	1.74093	0.00158439	protein_coding	ribosomal protein S4 X-linked [Source:HGNC Symbol;Acc:HGNC:10424]
GNPNAT1	ENSG00000100522	-0.961868	0.00160969	protein_coding	glucosamine-phosphate N-acetyltransferase 1 [Source:HGNC Symbol;Acc:HGNC:19980]
NDUFB2	ENSG00000090266	-0.772247	0.00162318	protein_coding	NADH:ubiquinone oxidoreductase subunit B2 [Source:HGNC Symbol;Acc:HGNC:7697]
PSPC1	ENSG00000121390	-0.821302	0.00163344	protein_coding	paraspeckle component 1 [Source:HGNC Symbol;Acc:HGNC:20320]
RPS3	ENSG00000149273	1.90292	0.00164148	protein_coding	ribosomal protein S3 [Source:HGNC Symbol;Acc:HGNC:10420]
THOC6	ENSG00000131652	1.46916	0.00165458	protein_coding	THO complex 6 [Source:HGNC Symbol;Acc:HGNC:28369]
PPIE	ENSG00000084072	1.69184	0.00165685	protein_coding	peptidylprolyl isomerase E [Source:HGNC Symbol;Acc:HGNC:9258]
PHC2	ENSG00000134686	1.71911	0.00165783	protein_coding	polyhomeotic homolog 2 [Source:HGNC Symbol;Acc:HGNC:3183]
RPS6KA2	ENSG00000071242	-0.956593	0.00167478	protein_coding	ribosomal protein S6 kinase A2 [Source:HGNC Symbol;Acc:HGNC:10431]
GOLGA6L2	ENSG00000174450	3.2902	0.00171136	protein_coding	golgin A6 family like 2 [Source:HGNC Symbol;Acc:HGNC:26695]
N4BP1	ENSG00000102921	2.53914	0.00171136	protein_coding	NEDD4 binding protein 1 [Source:HGNC Symbol;Acc:HGNC:29850]
TRIM73	ENSG00000178809	-1.61176	0.00171136	protein_coding	tripartite motif containing 73 [Source:HGNC Symbol;Acc:HGNC:18162]
AQP11	ENSG00000178301	-1.0629	0.00171378	protein_coding	aquaporin 11 [Source:HGNC Symbol;Acc:HGNC:19940]
TEFM	ENSG00000172171	1.31034	0.00171637	protein_coding	transcription elongation factor, mitochondrial [Source:HGNC Symbol;Acc:HGNC:26223]
SWT1	ENSG00000116668	1.15797	0.00173991	protein_coding	SWT1 RNA endoribonuclease homolog [Source:HGNC Symbol;Acc:HGNC:16785]
IFT22	ENSG00000128581	2.51717	0.00174115	protein_coding	intraflagellar transport 22 [Source:HGNC Symbol;Acc:HGNC:21895]
MMP19	ENSG00000123342	1.17437	0.00175976	protein_coding	matrix metallopeptidase 19 [Source:HGNC Symbol;Acc:HGNC:7165]
NONO	ENSG00000147140	1.64762	0.00176329	protein_coding	non-POU domain containing octamer binding [Source:HGNC Symbol;Acc:HGNC:7871]
ATG4A	ENSG00000101844	3.55827	0.00176974	protein_coding	autophagy related 4A cysteine peptidase [Source:HGNC Symbol;Acc:HGNC:16489]
C6orf226	ENSG00000221821	-1.32337	0.00176974	protein_coding	chromosome 6 open reading frame 226 [Source:HGNC Symbol;Acc:HGNC:34431]
MTRNR2L8	ENSG00000255823	-1.081	0.00177054	protein_coding	MT-RNR2 like 8 [Source:HGNC Symbol;Acc:HGNC:37165]
ROPN1B	ENSG00000114547	-1.32632	0.00177054	protein_coding	rhophilin associated tail protein 1B [Source:HGNC Symbol;Acc:HGNC:31927]
GLIPR1L1	ENSG00000173401	-1.20487	0.0017713	protein_coding	GLIPR1 like 1 [Source:HGNC Symbol;Acc:HGNC:28392]
PRELID1	ENSG00000169230	1.22954	0.00177225	protein_coding	PRELI domain containing 1 [Source:HGNC Symbol;Acc:HGNC:30255]
DERL3	ENSG00000099958	1.342	0.00178541	protein_coding	derlin 3 [Source:HGNC Symbol;Acc:HGNC:14236]
C6orf89	ENSG00000198663	1.37034	0.00179337	protein_coding	chromosome 6 open reading frame 89 [Source:HGNC Symbol;Acc:HGNC:21114]
PLLP	ENSG00000102934	0.812928	0.00179885	protein_coding	plasmolipin [Source:HGNC Symbol;Acc:HGNC:18553]
POU2F1	ENSG00000143190	-1.01587	0.00179907	protein_coding	POU class 2 homeobox 1 [Source:HGNC Symbol;Acc:HGNC:9212]
SCNM1	ENSG00000163156	1.41627	0.00179984	protein_coding	sodium channel modifier 1 [Source:HGNC Symbol;Acc:HGNC:23136]
CD48	ENSG00000117091	1.1911	0.00180056	protein_coding	CD48 molecule [Source:HGNC Symbol;Acc:HGNC:1683]
RDH14	ENSG00000240857	-0.871502	0.00181082	protein_coding	retinol dehydrogenase 14 [Source:HGNC Symbol;Acc:HGNC:19979]
PLET1	ENSG00000188771	-1.08125	0.00182377	protein_coding	placenta expressed transcript 1 [Source:HGNC Symbol;Acc:HGNC:30053]
REST	ENSG00000084093	0.862527	0.00183197	protein_coding	RE1 silencing transcription factor [Source:HGNC Symbol;Acc:HGNC:9966]
DPM1	ENSG00000000419	-0.600986	0.00183666	protein_coding	dolichyl-phosphate mannosyltransferase subunit 1, catalytic [Source:HGNC Symbol;Acc:HGNC:3005]
ILDR1	ENSG00000145103	1.79059	0.00186969	protein_coding	immunoglobulin like domain containing receptor 1 [Source:HGNC Symbol;Acc:HGNC:28741]
KIF7	ENSG00000166813	1.89401	0.0018881	protein_coding	kinesin family member 7 [Source:HGNC Symbol;Acc:HGNC:30497]
JPT1	ENSG00000189159	1.26247	0.00191351	protein_coding	Jupiter microtubule associated homolog 1 [Source:HGNC Symbol;Acc:HGNC:14569]
TLR8	ENSG00000101916	1.59639	0.00191608	protein_coding	toll like receptor 8 [Source:HGNC Symbol;Acc:HGNC:15632]
RPS13	ENSG00000110700	2.0904	0.00191698	protein_coding	ribosomal protein S13 [Source:HGNC Symbol;Acc:HGNC:10386]
HMGA2	ENSG00000149948	1.60789	0.00193657	protein_coding	high mobility group AT-hook 2 [Source:HGNC Symbol;Acc:HGNC:5009]
C5orf34	ENSG00000172244	-0.939995	0.00193657	protein_coding	chromosome 5 open reading frame 34 [Source:HGNC Symbol;Acc:HGNC:24738]
ADAR	ENSG00000160710	1.52028	0.00194009	protein_coding	adenosine deaminase RNA specific [Source:HGNC Symbol;Acc:HGNC:225]
GLT8D2	ENSG00000120820	-0.6886	0.00194009	protein_coding	glycosyltransferase 8 domain containing 2 [Source:HGNC Symbol;Acc:HGNC:24890]
KCNH3	ENSG00000135519	1.02504	0.00194785	protein_coding	potassium voltage-gated channel subfamily H member 3 [Source:HGNC Symbol;Acc:HGNC:6252]
DDX24	ENSG00000089737	1.62069	0.00196427	protein_coding	DEAD-box helicase 24 [Source:HGNC Symbol;Acc:HGNC:13266]
CNP	ENSG00000173786	1.03968	0.00197645	protein_coding	2',3'-cyclic nucleotide 3' phosphodiesterase [Source:HGNC Symbol;Acc:HGNC:2158]
GCA	ENSG00000115271	1.08004	0.00198458	protein_coding	grancalcin [Source:HGNC Symbol;Acc:HGNC:15990]
UBAP1	ENSG00000165006	1.84608	0.00201502	protein_coding	ubiquitin associated protein 1 [Source:HGNC Symbol;Acc:HGNC:12461]
CHPF	ENSG00000123989	2.84735	0.00202598	protein_coding	chondroitin polymerizing factor [Source:HGNC Symbol;Acc:HGNC:24291]
SNX21	ENSG00000124104	0.805993	0.00202944	protein_coding	sorting nexin family member 21 [Source:HGNC Symbol;Acc:HGNC:16154]
TPRG1	ENSG00000188001	1.31744	0.00203307	protein_coding	tumor protein p63 regulated 1 [Source:HGNC Symbol;Acc:HGNC:24759]
PKD1L3	ENSG00000277481	-0.566205	0.0020622	protein_coding	polycystin 1 like 3, transient receptor potential channel interacting [Source:HGNC Symbol;Acc:HGNC:21716]
NUDT10	ENSG00000122824	-1.57505	0.00206353	protein_coding	nudix hydrolase 10 [Source:HGNC Symbol;Acc:HGNC:17621]
SF3B1	ENSG00000115524	1.68655	0.00207139	protein_coding	splicing factor 3b subunit 1 [Source:HGNC Symbol;Acc:HGNC:10768]
EPB41	ENSG00000159023	1.9277	0.00209215	protein_coding	erythrocyte membrane protein band 4.1 [Source:HGNC Symbol;Acc:HGNC:3377]
ANXA2	ENSG00000182718	1.80027	0.00209336	protein_coding	annexin A2 [Source:HGNC Symbol;Acc:HGNC:537]
DOK6	ENSG00000206052	-1.09178	0.0020984	protein_coding	docking protein 6 [Source:HGNC Symbol;Acc:HGNC:28301]
WNT1	ENSG00000125084	-0.877675	0.00209905	protein_coding	Wnt family member 1 [Source:HGNC Symbol;Acc:HGNC:12774]
TCTE3	ENSG00000184786	-1.30885	0.0021291	protein_coding	t-complex-associated-testis-expressed 3 [Source:HGNC Symbol;Acc:HGNC:11695]
RGS10	ENSG00000148908	3.11989	0.00216692	protein_coding	regulator of G protein signaling 10 [Source:HGNC Symbol;Acc:HGNC:9992]
RPSA	ENSG00000168028	2.07075	0.00217171	protein_coding	ribosomal protein SA [Source:HGNC Symbol;Acc:HGNC:6502]
SRPK2	ENSG00000135250	-0.441439	0.00217618	protein_coding	SRSF protein kinase 2 [Source:HGNC Symbol;Acc:HGNC:11306]
RPL18	ENSG00000063177	2.44231	0.00221466	protein_coding	ribosomal protein L18 [Source:HGNC Symbol;Acc:HGNC:10310]
FXR1	ENSG00000114416	-1.04362	0.00221466	protein_coding	FMR1 autosomal homolog 1 [Source:HGNC Symbol;Acc:HGNC:4023]
ARHGAP15	ENSG00000075884	2.16411	0.00221804	protein_coding	Rho GTPase activating protein 15 [Source:HGNC Symbol;Acc:HGNC:21030]
GDF9	ENSG00000164404	1.03479	0.00221804	protein_coding	growth differentiation factor 9 [Source:HGNC Symbol;Acc:HGNC:4224]
RNF175	ENSG00000145428	0.946109	0.00221804	protein_coding	ring finger protein 175 [Source:HGNC Symbol;Acc:HGNC:27735]
SPDYE1	ENSG00000136206	-0.913668	0.00223852	protein_coding	speedy/RINGO cell cycle regulator family member E1 [Source:HGNC Symbol;Acc:HGNC:16408]
ZNF83	ENSG00000167766	-0.988558	0.00223852	protein_coding	zinc finger protein 83 [Source:HGNC Symbol;Acc:HGNC:13158]
GGACT	ENSG00000134864	0.968862	0.00224724	protein_coding	gamma-glutamylamine cyclotransferase [Source:HGNC Symbol;Acc:HGNC:25100]
CD3EAP	ENSG00000117877	0.930635	0.00224724	protein_coding	CD3e molecule associated protein [Source:HGNC Symbol;Acc:HGNC:24219]
DCAF13	ENSG00000164934	-0.674525	0.00224724	protein_coding	DDB1 and CUL4 associated factor 13 [Source:HGNC Symbol;Acc:HGNC:24535]
CCDC152	ENSG00000198865	1.61638	0.00228509	protein_coding	coiled-coil domain containing 152 [Source:HGNC Symbol;Acc:HGNC:34438]
TMEM97	ENSG00000109084	1.35706	0.00229361	protein_coding	transmembrane protein 97 [Source:HGNC Symbol;Acc:HGNC:28106]
TTC14	ENSG00000163728	1.81025	0.00232244	protein_coding	tetratricopeptide repeat domain 14 [Source:HGNC Symbol;Acc:HGNC:24697]
AC093323.1	ENSG00000170846	-0.968157	0.0023248	protein_coding	Putative MORF4 family-associated protein 1-like protein UPP [Source:UniProtKB/Swiss-Prot;Acc:B2RBV5]
TRIM23	ENSG00000113595	-0.686084	0.00233056	protein_coding	tripartite motif containing 23 [Source:HGNC Symbol;Acc:HGNC:660]
ZNF80	ENSG00000174255	-1.1643	0.00233831	protein_coding	zinc finger protein 80 [Source:HGNC Symbol;Acc:HGNC:13155]
B4GALT3	ENSG00000158850	0.999561	0.0023439	protein_coding	beta-1,4-galactosyltransferase 3 [Source:HGNC Symbol;Acc:HGNC:926]
PTCHD1	ENSG00000165186	1.77444	0.00240113	protein_coding	patched domain containing 1 [Source:HGNC Symbol;Acc:HGNC:26392]
PARP9	ENSG00000138496	0.887989	0.00241238	protein_coding	poly(ADP-ribose) polymerase family member 9 [Source:HGNC Symbol;Acc:HGNC:24118]
GPR150	ENSG00000178015	-1.23725	0.00241779	protein_coding	G protein-coupled receptor 150 [Source:HGNC Symbol;Acc:HGNC:23628]
VAT1	ENSG00000108828	1.09411	0.00243164	protein_coding	vesicle amine transport 1 [Source:HGNC Symbol;Acc:HGNC:16919]
ATG5	ENSG00000057663	1.71614	0.00244246	protein_coding	autophagy related 5 [Source:HGNC Symbol;Acc:HGNC:589]
NAALADL1	ENSG00000168060	2.36555	0.00245327	protein_coding	N-acetylated alpha-linked acidic dipeptidase like 1 [Source:HGNC Symbol;Acc:HGNC:23536]
TAPT1	ENSG00000169762	-0.825669	0.00245598	protein_coding	transmembrane anterior posterior transformation 1 [Source:HGNC Symbol;Acc:HGNC:26887]
EIF3H	ENSG00000147677	0.78212	0.00245676	protein_coding	eukaryotic translation initiation factor 3 subunit H [Source:HGNC Symbol;Acc:HGNC:3273]
FMO2	ENSG00000094963	2.11176	0.00248127	protein_coding	flavin containing dimethylaniline monoxygenase 2 [Source:HGNC Symbol;Acc:HGNC:3770]
GLOD5	ENSG00000171433	-2.11955	0.00253471	protein_coding	glyoxalase domain containing 5 [Source:HGNC Symbol;Acc:HGNC:33358]
NIT1	ENSG00000158793	0.821587	0.00254423	protein_coding	nitrilase 1 [Source:HGNC Symbol;Acc:HGNC:7828]
KISS1R	ENSG00000116014	-1.54483	0.00254732	protein_coding	KISS1 receptor [Source:HGNC Symbol;Acc:HGNC:4510]
SSR1	ENSG00000124783	1.2551	0.00255567	protein_coding	signal sequence receptor subunit 1 [Source:HGNC Symbol;Acc:HGNC:11323]
RIPK3	ENSG00000129465	3.10733	0.00259486	protein_coding	receptor interacting serine/threonine kinase 3 [Source:HGNC Symbol;Acc:HGNC:10021]
JMJD8	ENSG00000161999	0.967745	0.00261191	protein_coding	jumonji domain containing 8 [Source:HGNC Symbol;Acc:HGNC:14148]
CYP11B2	ENSG00000179142	3.88001	0.00261999	protein_coding	cytochrome P450 family 11 subfamily B member 2 [Source:HGNC Symbol;Acc:HGNC:2592]
ZNF506	ENSG00000081665	-1.0204	0.00261999	protein_coding	zinc finger protein 506 [Source:HGNC Symbol;Acc:HGNC:23780]
PSME3IP1	ENSG00000172775	2.11364	0.00263091	protein_coding	proteasome activator subunit 3 interacting protein 1 [Source:HGNC Symbol;Acc:HGNC:29856]
RPS2	ENSG00000140988	1.32957	0.00263091	protein_coding	ribosomal protein S2 [Source:HGNC Symbol;Acc:HGNC:10404]
DDX53	ENSG00000184735	2.2672	0.00263433	protein_coding	DEAD-box helicase 53 [Source:HGNC Symbol;Acc:HGNC:20083]
SUMF1	ENSG00000144455	1.49468	0.00263641	protein_coding	sulfatase modifying factor 1 [Source:HGNC Symbol;Acc:HGNC:20376]
CNTFR	ENSG00000122756	3.15934	0.00264975	protein_coding	ciliary neurotrophic factor receptor [Source:HGNC Symbol;Acc:HGNC:2170]
C1orf146	ENSG00000203910	-1.03467	0.00264975	protein_coding	chromosome 1 open reading frame 146 [Source:HGNC Symbol;Acc:HGNC:24032]
TRIO	ENSG00000038382	2.19771	0.002672	protein_coding	trio Rho guanine nucleotide exchange factor [Source:HGNC Symbol;Acc:HGNC:12303]
H2BC17	ENSG00000274641	2.8694	0.00268184	protein_coding	H2B clustered histone 17 [Source:HGNC Symbol;Acc:HGNC:4758]
MEFV	ENSG00000103313	2.08696	0.0026938	protein_coding	MEFV innate immuity regulator, pyrin [Source:HGNC Symbol;Acc:HGNC:6998]
ALAS2	ENSG00000158578	2.15101	0.00275299	protein_coding	5'-aminolevulinate synthase 2 [Source:HGNC Symbol;Acc:HGNC:397]
TMEM183A	ENSG00000163444	1.51165	0.00275634	protein_coding	transmembrane protein 183A [Source:HGNC Symbol;Acc:HGNC:20173]
PDLIM3	ENSG00000154553	2.68428	0.00276567	protein_coding	PDZ and LIM domain 3 [Source:HGNC Symbol;Acc:HGNC:20767]
METTL5	ENSG00000138382	0.904837	0.00277479	protein_coding	methyltransferase like 5 [Source:HGNC Symbol;Acc:HGNC:25006]
TCP11L1	ENSG00000176148	0.728546	0.00277479	protein_coding	t-complex 11 like 1 [Source:HGNC Symbol;Acc:HGNC:25655]
RAB1A	ENSG00000138069	-0.723159	0.00279082	protein_coding	RAB1A, member RAS oncogene family [Source:HGNC Symbol;Acc:HGNC:9758]
H2BC15	ENSG00000233822	1.07933	0.00280706	protein_coding	H2B clustered histone 15 [Source:HGNC Symbol;Acc:HGNC:4749]
MAP3K15	ENSG00000180815	0.661002	0.00280706	protein_coding	mitogen-activated protein kinase kinase kinase 15 [Source:HGNC Symbol;Acc:HGNC:31689]
ALDOB	ENSG00000136872	-0.791716	0.00282066	protein_coding	aldolase, fructose-bisphosphate B [Source:HGNC Symbol;Acc:HGNC:417]
SH3BGRL3	ENSG00000142669	1.34471	0.00284598	protein_coding	SH3 domain binding glutamate rich protein like 3 [Source:HGNC Symbol;Acc:HGNC:15568]
PRR29	ENSG00000224383	0.928181	0.00289274	protein_coding	proline rich 29 [Source:HGNC Symbol;Acc:HGNC:25673]
TMEM44	ENSG00000145014	1.29839	0.00291943	protein_coding	transmembrane protein 44 [Source:HGNC Symbol;Acc:HGNC:25120]
KCTD2	ENSG00000180901	1.14371	0.00293273	protein_coding	potassium channel tetramerization domain containing 2 [Source:HGNC Symbol;Acc:HGNC:21294]
SIGLEC14	ENSG00000254415	2.91068	0.00294248	protein_coding	sialic acid binding Ig like lectin 14 [Source:HGNC Symbol;Acc:HGNC:32926]
CAPN3	ENSG00000092529	0.725006	0.00295634	protein_coding	calpain 3 [Source:HGNC Symbol;Acc:HGNC:1480]
COX6B1	ENSG00000126267	2.97712	0.00297851	protein_coding	cytochrome c oxidase subunit 6B1 [Source:HGNC Symbol;Acc:HGNC:2280]
CNNM3	ENSG00000168763	-0.772847	0.00298336	protein_coding	cyclin and CBS domain divalent metal cation transport mediator 3 [Source:HGNC Symbol;Acc:HGNC:104]
CDC40	ENSG00000168438	-1.67661	0.00308217	protein_coding	cell division cycle 40 [Source:HGNC Symbol;Acc:HGNC:17350]
APEX2	ENSG00000169188	2.38609	0.00308322	protein_coding	apurinic/apyrimidinic endodeoxyribonuclease 2 [Source:HGNC Symbol;Acc:HGNC:17889]
ZNF214	ENSG00000149050	2.12479	0.00311694	protein_coding	zinc finger protein 214 [Source:HGNC Symbol;Acc:HGNC:13006]
HECTD4	ENSG00000173064	1.13478	0.00314171	protein_coding	HECT domain E3 ubiquitin protein ligase 4 [Source:HGNC Symbol;Acc:HGNC:26611]
B3GAT2	ENSG00000112309	0.631602	0.00314837	protein_coding	beta-1,3-glucuronyltransferase 2 [Source:HGNC Symbol;Acc:HGNC:922]
MALSU1	ENSG00000156928	1.24934	0.00316333	protein_coding	mitochondrial assembly of ribosomal large subunit 1 [Source:HGNC Symbol;Acc:HGNC:21721]
CDK5	ENSG00000164885	3.22949	0.00319082	protein_coding	cyclin dependent kinase 5 [Source:HGNC Symbol;Acc:HGNC:1774]
PIK3R4	ENSG00000196455	3.37616	0.00320909	protein_coding	phosphoinositide-3-kinase regulatory subunit 4 [Source:HGNC Symbol;Acc:HGNC:8982]
MEF2D	ENSG00000116604	2.34253	0.00321601	protein_coding	myocyte enhancer factor 2D [Source:HGNC Symbol;Acc:HGNC:6997]
RASA1	ENSG00000145715	-0.778587	0.00322743	protein_coding	RAS p21 protein activator 1 [Source:HGNC Symbol;Acc:HGNC:9871]
YRDC	ENSG00000196449	1.25857	0.00323328	protein_coding	yrdC N6-threonylcarbamoyltransferase domain containing [Source:HGNC Symbol;Acc:HGNC:28905]
DHFR	ENSG00000228716	1.02247	0.00325396	protein_coding	dihydrofolate reductase [Source:HGNC Symbol;Acc:HGNC:2861]
ACTR2	ENSG00000138071	1.49942	0.00326562	protein_coding	actin related protein 2 [Source:HGNC Symbol;Acc:HGNC:169]
KLF14	ENSG00000266265	2.60484	0.00328965	protein_coding	Kruppel like factor 14 [Source:HGNC Symbol;Acc:HGNC:23025]
ZMAT2	ENSG00000146007	2.30475	0.00328965	protein_coding	zinc finger matrin-type 2 [Source:HGNC Symbol;Acc:HGNC:26433]
KANSL1L	ENSG00000144445	-0.874888	0.00329254	protein_coding	KAT8 regulatory NSL complex subunit 1 like [Source:HGNC Symbol;Acc:HGNC:26310]
RASGRP1	ENSG00000172575	-1.02458	0.0032928	protein_coding	RAS guanyl releasing protein 1 [Source:HGNC Symbol;Acc:HGNC:9878]
IRAK3	ENSG00000090376	1.49932	0.00330011	protein_coding	interleukin 1 receptor associated kinase 3 [Source:HGNC Symbol;Acc:HGNC:17020]
SRRD	ENSG00000100104	0.662571	0.00330011	protein_coding	SRR1 domain containing [Source:HGNC Symbol;Acc:HGNC:33910]
KIF1C	ENSG00000129250	1.71764	0.00330213	protein_coding	kinesin family member 1C [Source:HGNC Symbol;Acc:HGNC:6317]
HCRTR1	ENSG00000121764	0.902198	0.00331552	protein_coding	hypocretin receptor 1 [Source:HGNC Symbol;Acc:HGNC:4848]
OR9A4	ENSG00000258083	2.21256	0.00331572	protein_coding	olfactory receptor family 9 subfamily A member 4 [Source:HGNC Symbol;Acc:HGNC:15095]
RMC1	ENSG00000141452	-0.938839	0.00332081	protein_coding	regulator of MON1-CCZ1 [Source:HGNC Symbol;Acc:HGNC:24326]
SLC22A23	ENSG00000137266	-1.05271	0.00333994	protein_coding	solute carrier family 22 member 23 [Source:HGNC Symbol;Acc:HGNC:21106]
CNBP	ENSG00000169714	2.27776	0.00336539	protein_coding	CCHC-type zinc finger nucleic acid binding protein [Source:HGNC Symbol;Acc:HGNC:13164]
ADH4	ENSG00000198099	-1.22668	0.00336539	protein_coding	alcohol dehydrogenase 4 (class II), pi polypeptide [Source:HGNC Symbol;Acc:HGNC:252]
SYNPO2L	ENSG00000166317	2.7445	0.00337874	protein_coding	synaptopodin 2 like [Source:HGNC Symbol;Acc:HGNC:23532]
C13orf46	ENSG00000283199	3.05576	0.0033897	protein_coding	chromosome 13 open reading frame 46 [Source:HGNC Symbol;Acc:HGNC:53786]
SKP1	ENSG00000113558	-1.49107	0.0033949	protein_coding	S-phase kinase associated protein 1 [Source:HGNC Symbol;Acc:HGNC:10899]
GHITM	ENSG00000165678	1.78821	0.00341682	protein_coding	growth hormone inducible transmembrane protein [Source:HGNC Symbol;Acc:HGNC:17281]
S100A1	ENSG00000160678	1.12129	0.00343	protein_coding	S100 calcium binding protein A1 [Source:HGNC Symbol;Acc:HGNC:10486]
FAM149B1	ENSG00000138286	0.623717	0.00343	protein_coding	family with sequence similarity 149 member B1 [Source:HGNC Symbol;Acc:HGNC:29162]
SLAMF6	ENSG00000162739	1.65309	0.00343861	protein_coding	SLAM family member 6 [Source:HGNC Symbol;Acc:HGNC:21392]
SIRPB1	ENSG00000101307	1.74274	0.00344938	protein_coding	signal regulatory protein beta 1 [Source:HGNC Symbol;Acc:HGNC:15928]
MINDY4B	ENSG00000214237	2.02823	0.00345198	protein_coding	MINDY family member 4B [Source:HGNC Symbol;Acc:HGNC:35475]
PSMA4	ENSG00000041357	2.07227	0.00346314	protein_coding	proteasome 20S subunit alpha 4 [Source:HGNC Symbol;Acc:HGNC:9533]
ITM2B	ENSG00000136156	1.12582	0.00347372	protein_coding	integral membrane protein 2B [Source:HGNC Symbol;Acc:HGNC:6174]
CIITA	ENSG00000179583	0.763877	0.00348451	protein_coding	class II major histocompatibility complex transactivator [Source:HGNC Symbol;Acc:HGNC:7067]
ATP2B1	ENSG00000070961	-0.697316	0.00355363	protein_coding	ATPase plasma membrane Ca2+ transporting 1 [Source:HGNC Symbol;Acc:HGNC:814]
ZNF121	ENSG00000197961	2.84293	0.00356785	protein_coding	zinc finger protein 121 [Source:HGNC Symbol;Acc:HGNC:12904]
LRIG2	ENSG00000198799	2.46422	0.00359421	protein_coding	leucine rich repeats and immunoglobulin like domains 2 [Source:HGNC Symbol;Acc:HGNC:20889]
CERS2	ENSG00000143418	0.688079	0.00362404	protein_coding	ceramide synthase 2 [Source:HGNC Symbol;Acc:HGNC:14076]
SMURF1	ENSG00000198742	-0.900003	0.00362971	protein_coding	SMAD specific E3 ubiquitin protein ligase 1 [Source:HGNC Symbol;Acc:HGNC:16807]
SRP9	ENSG00000143742	-0.883229	0.00364918	protein_coding	signal recognition particle 9 [Source:HGNC Symbol;Acc:HGNC:11304]
SAMD11	ENSG00000187634	0.87152	0.00364978	protein_coding	sterile alpha motif domain containing 11 [Source:HGNC Symbol;Acc:HGNC:28706]
RPS18	ENSG00000231500	0.962239	0.00366303	protein_coding	ribosomal protein S18 [Source:HGNC Symbol;Acc:HGNC:10401]
PEX1	ENSG00000127980	-0.828987	0.00366303	protein_coding	peroxisomal biogenesis factor 1 [Source:HGNC Symbol;Acc:HGNC:8850]
CCT5	ENSG00000150753	2.33406	0.00367777	protein_coding	chaperonin containing TCP1 subunit 5 [Source:HGNC Symbol;Acc:HGNC:1618]
MCTP2	ENSG00000140563	1.71179	0.0036872	protein_coding	multiple C2 and transmembrane domain containing 2 [Source:HGNC Symbol;Acc:HGNC:25636]
H2BC13	ENSG00000185130	2.86195	0.00370815	protein_coding	H2B clustered histone 13 [Source:HGNC Symbol;Acc:HGNC:4748]
KRTAP10-3	ENSG00000212935	3.22993	0.00371835	protein_coding	keratin associated protein 10-3 [Source:HGNC Symbol;Acc:HGNC:22968]
LGALS3BP	ENSG00000108679	3.12518	0.00374227	protein_coding	galectin 3 binding protein [Source:HGNC Symbol;Acc:HGNC:6564]
ZNF277	ENSG00000198839	2.7223	0.00376656	protein_coding	zinc finger protein 277 [Source:HGNC Symbol;Acc:HGNC:13070]
SH3KBP1	ENSG00000147010	1.44045	0.00376656	protein_coding	SH3 domain containing kinase binding protein 1 [Source:HGNC Symbol;Acc:HGNC:13867]
ATP5F1A	ENSG00000152234	1.15059	0.00376798	protein_coding	ATP synthase F1 subunit alpha [Source:HGNC Symbol;Acc:HGNC:823]
AMPH	ENSG00000078053	-1.24435	0.00377055	protein_coding	amphiphysin [Source:HGNC Symbol;Acc:HGNC:471]
OST4	ENSG00000228474	1.63431	0.00377491	protein_coding	oligosaccharyltransferase complex subunit 4, non-catalytic [Source:HGNC Symbol;Acc:HGNC:32483]
U2SURP	ENSG00000163714	2.27876	0.00377949	protein_coding	U2 snRNP associated SURP domain containing [Source:HGNC Symbol;Acc:HGNC:30855]
MT-ND6	ENSG00000198695	1.44014	0.00377949	protein_coding	mitochondrially encoded NADH:ubiquinone oxidoreductase core subunit 6 [Source:HGNC Symbol;Acc:HGNC:7462]
NFYC	ENSG00000066136	-0.673472	0.00377949	protein_coding	nuclear transcription factor Y subunit gamma [Source:HGNC Symbol;Acc:HGNC:7806]
OGT	ENSG00000147162	1.27348	0.00378491	protein_coding	O-linked N-acetylglucosamine (GlcNAc) transferase [Source:HGNC Symbol;Acc:HGNC:8127]
ANKRD39	ENSG00000213337	-0.897894	0.00378491	protein_coding	ankyrin repeat domain 39 [Source:HGNC Symbol;Acc:HGNC:28640]
PKIG	ENSG00000168734	0.875127	0.00381147	protein_coding	cAMP-dependent protein kinase inhibitor gamma [Source:HGNC Symbol;Acc:HGNC:9019]
MKI67	ENSG00000148773	1.87818	0.00381854	protein_coding	marker of proliferation Ki-67 [Source:HGNC Symbol;Acc:HGNC:7107]
NIPSNAP3B	ENSG00000165028	0.891612	0.00383675	protein_coding	nipsnap homolog 3B [Source:HGNC Symbol;Acc:HGNC:23641]
MSANTD2	ENSG00000120458	-0.855603	0.00384844	protein_coding	Myb/SANT DNA binding domain containing 2 [Source:HGNC Symbol;Acc:HGNC:26266]
ARPC3	ENSG00000111229	2.17863	0.00385498	protein_coding	actin related protein 2/3 complex subunit 3 [Source:HGNC Symbol;Acc:HGNC:706]
SLC9A3R1	ENSG00000109062	1.8527	0.00386695	protein_coding	SLC9A3 regulator 1 [Source:HGNC Symbol;Acc:HGNC:11075]
RPS15A	ENSG00000134419	2.83517	0.0039386	protein_coding	ribosomal protein S15a [Source:HGNC Symbol;Acc:HGNC:10389]
STOM	ENSG00000148175	1.04313	0.00396457	protein_coding	stomatin [Source:HGNC Symbol;Acc:HGNC:3383]
KCNH7	ENSG00000184611	1.56131	0.00397679	protein_coding	potassium voltage-gated channel subfamily H member 7 [Source:HGNC Symbol;Acc:HGNC:18863]
GOLGA1	ENSG00000136935	-0.785552	0.00400101	protein_coding	golgin A1 [Source:HGNC Symbol;Acc:HGNC:4424]
HOXB4	ENSG00000182742	3.06096	0.00401927	protein_coding	homeobox B4 [Source:HGNC Symbol;Acc:HGNC:5115]
XYLT1	ENSG00000103489	0.93509	0.00401951	protein_coding	xylosyltransferase 1 [Source:HGNC Symbol;Acc:HGNC:15516]
MLANA	ENSG00000120215	-0.975147	0.00401951	protein_coding	melan-A [Source:HGNC Symbol;Acc:HGNC:7124]
H1-4	ENSG00000168298	1.39267	0.00402586	protein_coding	H1.4 linker histone, cluster member [Source:HGNC Symbol;Acc:HGNC:4718]
PPP1R14A	ENSG00000167641	3.65551	0.00404876	protein_coding	protein phosphatase 1 regulatory inhibitor subunit 14A [Source:HGNC Symbol;Acc:HGNC:14871]
SLC35F6	ENSG00000213699	2.90683	0.00404876	protein_coding	solute carrier family 35 member F6 [Source:HGNC Symbol;Acc:HGNC:26055]
CDCA3	ENSG00000111665	2.32739	0.00406082	protein_coding	cell division cycle associated 3 [Source:HGNC Symbol;Acc:HGNC:14624]
CLEC2B	ENSG00000110852	-1.47243	0.00408071	protein_coding	C-type lectin domain family 2 member B [Source:HGNC Symbol;Acc:HGNC:2053]
ZNF701	ENSG00000167562	2.26868	0.00408599	protein_coding	zinc finger protein 701 [Source:HGNC Symbol;Acc:HGNC:25597]
PSMB9	ENSG00000240065	1.82614	0.00415582	protein_coding	proteasome 20S subunit beta 9 [Source:HGNC Symbol;Acc:HGNC:9546]
KIAA0040	ENSG00000235750	1.70695	0.00422524	protein_coding	KIAA0040 [Source:HGNC Symbol;Acc:HGNC:28950]
H2BC21	ENSG00000184678	1.5927	0.00422524	protein_coding	H2B clustered histone 21 [Source:HGNC Symbol;Acc:HGNC:4760]
CSPG5	ENSG00000114646	3.41469	0.00422609	protein_coding	chondroitin sulfate proteoglycan 5 [Source:HGNC Symbol;Acc:HGNC:2467]
RILPL1	ENSG00000188026	0.807347	0.004242	protein_coding	Rab interacting lysosomal protein like 1 [Source:HGNC Symbol;Acc:HGNC:26814]
COA7	ENSG00000162377	-1.03651	0.00426546	protein_coding	cytochrome c oxidase assembly factor 7 (putative) [Source:HGNC Symbol;Acc:HGNC:25716]
KIN	ENSG00000151657	3.03333	0.00428532	protein_coding	Kin17 DNA and RNA binding protein [Source:HGNC Symbol;Acc:HGNC:6327]
MAPK1	ENSG00000100030	1.55877	0.0042926	protein_coding	mitogen-activated protein kinase 1 [Source:HGNC Symbol;Acc:HGNC:6871]
CETP	ENSG00000087237	1.31491	0.00431108	protein_coding	cholesteryl ester transfer protein [Source:HGNC Symbol;Acc:HGNC:1869]
H4C4	ENSG00000277157	2.21656	0.00432121	protein_coding	H4 clustered histone 4 [Source:HGNC Symbol;Acc:HGNC:4782]
HNRNPA1	ENSG00000135486	1.11866	0.0043417	protein_coding	heterogeneous nuclear ribonucleoprotein A1 [Source:HGNC Symbol;Acc:HGNC:5031]
RGS18	ENSG00000150681	2.23935	0.00435749	protein_coding	regulator of G protein signaling 18 [Source:HGNC Symbol;Acc:HGNC:14261]
PDXDC1	ENSG00000179889	1.20745	0.00437189	protein_coding	pyridoxal dependent decarboxylase domain containing 1 [Source:HGNC Symbol;Acc:HGNC:28995]
RXYLT1	ENSG00000118600	3.16628	0.00438626	protein_coding	ribitol xylosyltransferase 1 [Source:HGNC Symbol;Acc:HGNC:13530]
GJD3	ENSG00000183153	1.68781	0.00440716	protein_coding	gap junction protein delta 3 [Source:HGNC Symbol;Acc:HGNC:19147]
MRPS7	ENSG00000125445	0.981883	0.00442588	protein_coding	mitochondrial ribosomal protein S7 [Source:HGNC Symbol;Acc:HGNC:14499]
CSPP1	ENSG00000104218	-0.731412	0.00444289	protein_coding	centrosome and spindle pole associated protein 1 [Source:HGNC Symbol;Acc:HGNC:26193]
ANKH	ENSG00000154122	-0.992769	0.00444289	protein_coding	ANKH inorganic pyrophosphate transport regulator [Source:HGNC Symbol;Acc:HGNC:15492]
DOCK6	ENSG00000130158	1.80912	0.00444384	protein_coding	dedicator of cytokinesis 6 [Source:HGNC Symbol;Acc:HGNC:19189]
RABEP2	ENSG00000177548	1.16454	0.00444536	protein_coding	rabaptin, RAB GTPase binding effector protein 2 [Source:HGNC Symbol;Acc:HGNC:24817]
HSCB	ENSG00000100209	-1.361	0.00444627	protein_coding	HscB mitochondrial iron-sulfur cluster cochaperone [Source:HGNC Symbol;Acc:HGNC:28913]
MYO5B	ENSG00000167306	-1.33884	0.00445057	protein_coding	myosin VB [Source:HGNC Symbol;Acc:HGNC:7603]
ZNF211	ENSG00000121417	3.19691	0.00447821	protein_coding	zinc finger protein 211 [Source:HGNC Symbol;Acc:HGNC:13003]
WDR6	ENSG00000178252	0.865718	0.00448679	protein_coding	WD repeat domain 6 [Source:HGNC Symbol;Acc:HGNC:12758]
C12orf76	ENSG00000174456	0.565082	0.00451702	protein_coding	chromosome 12 open reading frame 76 [Source:HGNC Symbol;Acc:HGNC:33790]
CARD16	ENSG00000204397	2.41046	0.00451993	protein_coding	caspase recruitment domain family member 16 [Source:HGNC Symbol;Acc:HGNC:33701]
FCHO1	ENSG00000130475	2.71661	0.00457065	protein_coding	FCH and mu domain containing endocytic adaptor 1 [Source:HGNC Symbol;Acc:HGNC:29002]
FCRLA	ENSG00000132185	2.5674	0.00457655	protein_coding	Fc receptor like A [Source:HGNC Symbol;Acc:HGNC:18504]
WDR91	ENSG00000105875	1.93609	0.00457655	protein_coding	WD repeat domain 91 [Source:HGNC Symbol;Acc:HGNC:24997]
RPL9	ENSG00000163682	1.40356	0.00457655	protein_coding	ribosomal protein L9 [Source:HGNC Symbol;Acc:HGNC:10369]
DDTL	ENSG00000099974	1.10507	0.00457655	protein_coding	D-dopachrome tautomerase like [Source:HGNC Symbol;Acc:HGNC:33446]
SYT2	ENSG00000143858	1.00957	0.00457655	protein_coding	synaptotagmin 2 [Source:HGNC Symbol;Acc:HGNC:11510]
UBE2Q1	ENSG00000160714	2.82587	0.00458799	protein_coding	ubiquitin conjugating enzyme E2 Q1 [Source:HGNC Symbol;Acc:HGNC:15698]
TMEM50A	ENSG00000183726	2.05753	0.00460767	protein_coding	transmembrane protein 50A [Source:HGNC Symbol;Acc:HGNC:30590]
RPL14	ENSG00000188846	1.8896	0.00462135	protein_coding	ribosomal protein L14 [Source:HGNC Symbol;Acc:HGNC:10305]
XRCC1	ENSG00000073050	2.62113	0.0046248	protein_coding	X-ray repair cross complementing 1 [Source:HGNC Symbol;Acc:HGNC:12828]
HFE	ENSG00000010704	0.980863	0.00462741	protein_coding	homeostatic iron regulator [Source:HGNC Symbol;Acc:HGNC:4886]
MAX	ENSG00000125952	0.817939	0.00466097	protein_coding	MYC associated factor X [Source:HGNC Symbol;Acc:HGNC:6913]
TMEM198	ENSG00000188760	1.80003	0.00474539	protein_coding	transmembrane protein 198 [Source:HGNC Symbol;Acc:HGNC:33704]
SECISBP2	ENSG00000187742	0.6368	0.00474539	protein_coding	SECIS binding protein 2 [Source:HGNC Symbol;Acc:HGNC:30972]
RPL18A	ENSG00000105640	1.48513	0.00474542	protein_coding	ribosomal protein L18a [Source:HGNC Symbol;Acc:HGNC:10311]
SYNC	ENSG00000162520	0.544146	0.00476922	protein_coding	syncoilin, intermediate filament protein [Source:HGNC Symbol;Acc:HGNC:28897]
ANKRD28	ENSG00000206560	-1.31498	0.00476922	protein_coding	ankyrin repeat domain 28 [Source:HGNC Symbol;Acc:HGNC:29024]
OXSM	ENSG00000151093	-0.992977	0.00477667	protein_coding	3-oxoacyl-ACP synthase, mitochondrial [Source:HGNC Symbol;Acc:HGNC:26063]
ATP6V0E2	ENSG00000171130	-0.91125	0.0047913	protein_coding	ATPase H+ transporting V0 subunit e2 [Source:HGNC Symbol;Acc:HGNC:21723]
SMAD9	ENSG00000120693	-1.19353	0.00480208	protein_coding	SMAD family member 9 [Source:HGNC Symbol;Acc:HGNC:6774]
LAMP2	ENSG00000005893	2.21547	0.00483948	protein_coding	lysosomal associated membrane protein 2 [Source:HGNC Symbol;Acc:HGNC:6501]
POP4	ENSG00000105171	2.43964	0.00485507	protein_coding	POP4 homolog, ribonuclease P/MRP subunit [Source:HGNC Symbol;Acc:HGNC:30081]
SATL1	ENSG00000184788	0.815196	0.00486676	protein_coding	spermidine/spermine N1-acetyl transferase like 1 [Source:HGNC Symbol;Acc:HGNC:27992]
TMEM62	ENSG00000137842	-1.16902	0.00488715	protein_coding	transmembrane protein 62 [Source:HGNC Symbol;Acc:HGNC:26269]
LARP7	ENSG00000174720	1.31371	0.00489103	protein_coding	La ribonucleoprotein 7, transcriptional regulator [Source:HGNC Symbol;Acc:HGNC:24912]
SPTY2D1OS	ENSG00000247595	0.754142	0.00489157	protein_coding	SPTY2D1 opposite strand [Source:HGNC Symbol;Acc:HGNC:44122]
TRIM58	ENSG00000162722	2.05549	0.00490125	protein_coding	tripartite motif containing 58 [Source:HGNC Symbol;Acc:HGNC:24150]
PSTPIP2	ENSG00000152229	1.7961	0.00490128	protein_coding	proline-serine-threonine phosphatase interacting protein 2 [Source:HGNC Symbol;Acc:HGNC:9581]
MYO1E	ENSG00000157483	1.63071	0.00490128	protein_coding	myosin IE [Source:HGNC Symbol;Acc:HGNC:7599]
GNAI2	ENSG00000114353	1.80404	0.00490399	protein_coding	G protein subunit alpha i2 [Source:HGNC Symbol;Acc:HGNC:4385]
H2BC6	ENSG00000274290	0.996725	0.00493164	protein_coding	H2B clustered histone 6 [Source:HGNC Symbol;Acc:HGNC:4753]
DNM2	ENSG00000079805	0.918297	0.00495925	protein_coding	dynamin 2 [Source:HGNC Symbol;Acc:HGNC:2974]
ELFN2	ENSG00000166897	2.53889	0.00496196	protein_coding	extracellular leucine rich repeat and fibronectin type III domain containing 2 [Source:HGNC Symbol;Acc:HGNC:29396]
NDUFA4L2	ENSG00000185633	1.35448	0.00496196	protein_coding	NDUFA4 mitochondrial complex associated like 2 [Source:HGNC Symbol;Acc:HGNC:29836]
DLEC1	ENSG00000008226	0.802364	0.00497813	protein_coding	DLEC1 cilia and flagella associated protein [Source:HGNC Symbol;Acc:HGNC:2899]
KATNA1	ENSG00000186625	-0.810812	0.00498001	protein_coding	katanin catalytic subunit A1 [Source:HGNC Symbol;Acc:HGNC:6216]
SRP72	ENSG00000174780	2.44458	0.00499412	protein_coding	signal recognition particle 72 [Source:HGNC Symbol;Acc:HGNC:11303]
RNASEL	ENSG00000135828	1.2754	0.00501824	protein_coding	ribonuclease L [Source:HGNC Symbol;Acc:HGNC:10050]
TMEM220	ENSG00000187824	-0.898733	0.00501824	protein_coding	transmembrane protein 220 [Source:HGNC Symbol;Acc:HGNC:33757]
FCRL1	ENSG00000163534	2.36361	0.00501959	protein_coding	Fc receptor like 1 [Source:HGNC Symbol;Acc:HGNC:18509]
KLHL18	ENSG00000114648	2.905	0.00502648	protein_coding	kelch like family member 18 [Source:HGNC Symbol;Acc:HGNC:29120]
MYL9	ENSG00000101335	1.88576	0.00503064	protein_coding	myosin light chain 9 [Source:HGNC Symbol;Acc:HGNC:15754]
ARL8B	ENSG00000134108	1.53406	0.00504002	protein_coding	ADP ribosylation factor like GTPase 8B [Source:HGNC Symbol;Acc:HGNC:25564]
TIMM13	ENSG00000099800	-1.85329	0.00504299	protein_coding	translocase of inner mitochondrial membrane 13 [Source:HGNC Symbol;Acc:HGNC:11816]
OPRM1	ENSG00000112038	-0.812886	0.00504781	protein_coding	opioid receptor mu 1 [Source:HGNC Symbol;Acc:HGNC:8156]
KAT2B	ENSG00000114166	1.31927	0.0050519	protein_coding	lysine acetyltransferase 2B [Source:HGNC Symbol;Acc:HGNC:8638]
THAP9	ENSG00000168152	-0.64249	0.00507385	protein_coding	THAP domain containing 9 [Source:HGNC Symbol;Acc:HGNC:23192]
PROSER1	ENSG00000120685	2.00988	0.00508358	protein_coding	proline and serine rich 1 [Source:HGNC Symbol;Acc:HGNC:20291]
FTSJ3	ENSG00000108592	0.571513	0.00515404	protein_coding	FtsJ RNA 2'-O-methyltransferase 3 [Source:HGNC Symbol;Acc:HGNC:17136]
TMEM50B	ENSG00000142188	1.01622	0.0052171	protein_coding	transmembrane protein 50B [Source:HGNC Symbol;Acc:HGNC:1280]
PBK	ENSG00000168078	1.4588	0.00521893	protein_coding	PDZ binding kinase [Source:HGNC Symbol;Acc:HGNC:18282]
MME	ENSG00000196549	1.57298	0.00522226	protein_coding	membrane metalloendopeptidase [Source:HGNC Symbol;Acc:HGNC:7154]
HES7	ENSG00000179111	2.92983	0.00524144	protein_coding	hes family bHLH transcription factor 7 [Source:HGNC Symbol;Acc:HGNC:15977]
GASK1B	ENSG00000164125	1.17091	0.00529128	protein_coding	golgi associated kinase 1B [Source:HGNC Symbol;Acc:HGNC:25312]
PNP	ENSG00000198805	2.23289	0.0052973	protein_coding	purine nucleoside phosphorylase [Source:HGNC Symbol;Acc:HGNC:7892]
HSBP1L1	ENSG00000226742	-1.06147	0.0052973	protein_coding	heat shock factor binding protein 1 like 1 [Source:HGNC Symbol;Acc:HGNC:37243]
METTL21A	ENSG00000144401	-0.938035	0.00536879	protein_coding	methyltransferase like 21A [Source:HGNC Symbol;Acc:HGNC:30476]
SLFN5	ENSG00000166750	1.80025	0.00541963	protein_coding	schlafen family member 5 [Source:HGNC Symbol;Acc:HGNC:28286]
CRTC3	ENSG00000140577	1.27554	0.00543838	protein_coding	CREB regulated transcription coactivator 3 [Source:HGNC Symbol;Acc:HGNC:26148]
PDE6C	ENSG00000095464	-0.828125	0.00543838	protein_coding	phosphodiesterase 6C [Source:HGNC Symbol;Acc:HGNC:8787]
OR5AS1	ENSG00000181785	3.49293	0.00545804	protein_coding	olfactory receptor family 5 subfamily AS member 1 [Source:HGNC Symbol;Acc:HGNC:15261]
KLHL14	ENSG00000197705	1.78694	0.00552866	protein_coding	kelch like family member 14 [Source:HGNC Symbol;Acc:HGNC:29266]
BOLA1	ENSG00000178096	1.09629	0.00552866	protein_coding	bolA family member 1 [Source:HGNC Symbol;Acc:HGNC:24263]
RFC4	ENSG00000163918	-0.776859	0.00554737	protein_coding	replication factor C subunit 4 [Source:HGNC Symbol;Acc:HGNC:9972]
CNMD	ENSG00000136110	-1.01279	0.00555419	protein_coding	chondromodulin [Source:HGNC Symbol;Acc:HGNC:17005]
IPO9	ENSG00000198700	1.46332	0.00557712	protein_coding	importin 9 [Source:HGNC Symbol;Acc:HGNC:19425]
BRICD5	ENSG00000182685	1.34309	0.00559161	protein_coding	BRICHOS domain containing 5 [Source:HGNC Symbol;Acc:HGNC:28309]
DNAJC14	ENSG00000135392	0.632517	0.00559161	protein_coding	DnaJ heat shock protein family (Hsp40) member C14 [Source:HGNC Symbol;Acc:HGNC:24581]
RBBP5	ENSG00000117222	2.47382	0.00559877	protein_coding	RB binding protein 5, histone lysine methyltransferase complex subunit [Source:HGNC Symbol;Acc:HGNC:9888]
KLHL38	ENSG00000175946	3.27483	0.00560659	protein_coding	kelch like family member 38 [Source:HGNC Symbol;Acc:HGNC:34435]
MYO1G	ENSG00000136286	1.93278	0.00563466	protein_coding	myosin IG [Source:HGNC Symbol;Acc:HGNC:13880]
YPEL4	ENSG00000166793	2.01513	0.00568101	protein_coding	yippee like 4 [Source:HGNC Symbol;Acc:HGNC:18328]
RPS24	ENSG00000138326	2.31611	0.00569588	protein_coding	ribosomal protein S24 [Source:HGNC Symbol;Acc:HGNC:10411]
TUBB6	ENSG00000176014	0.588641	0.00571706	protein_coding	tubulin beta 6 class V [Source:HGNC Symbol;Acc:HGNC:20776]
MYBL1	ENSG00000185697	-0.988976	0.00580974	protein_coding	MYB proto-oncogene like 1 [Source:HGNC Symbol;Acc:HGNC:7547]
THUMPD1	ENSG00000066654	-1.58576	0.00581522	protein_coding	THUMP domain containing 1 [Source:HGNC Symbol;Acc:HGNC:23807]
IQGAP1	ENSG00000140575	1.81813	0.00582727	protein_coding	IQ motif containing GTPase activating protein 1 [Source:HGNC Symbol;Acc:HGNC:6110]
CAT	ENSG00000121691	2.30579	0.00584172	protein_coding	catalase [Source:HGNC Symbol;Acc:HGNC:1516]
CEP83	ENSG00000173588	0.659121	0.00586851	protein_coding	centrosomal protein 83 [Source:HGNC Symbol;Acc:HGNC:17966]
ZNF562	ENSG00000171466	-0.796501	0.0058896	protein_coding	zinc finger protein 562 [Source:HGNC Symbol;Acc:HGNC:25950]
LINGO4	ENSG00000213171	2.99221	0.00590068	protein_coding	leucine rich repeat and Ig domain containing 4 [Source:HGNC Symbol;Acc:HGNC:31814]
TRERF1	ENSG00000124496	1.79382	0.00590068	protein_coding	transcriptional regulating factor 1 [Source:HGNC Symbol;Acc:HGNC:18273]
MT-ATP8	ENSG00000228253	1.37427	0.00596793	protein_coding	mitochondrially encoded ATP synthase membrane subunit 8 [Source:HGNC Symbol;Acc:HGNC:7415]
C11orf53	ENSG00000150750	2.7041	0.00604564	protein_coding	chromosome 11 open reading frame 53 [Source:HGNC Symbol;Acc:HGNC:30527]
SEPTIN3	ENSG00000100167	2.44823	0.00608121	protein_coding	septin 3 [Source:HGNC Symbol;Acc:HGNC:10750]
FCRLB	ENSG00000162746	-1.47538	0.00613202	protein_coding	Fc receptor like B [Source:HGNC Symbol;Acc:HGNC:26431]
MTIF3	ENSG00000122033	0.905519	0.00616239	protein_coding	mitochondrial translational initiation factor 3 [Source:HGNC Symbol;Acc:HGNC:29788]
METTL21C	ENSG00000139780	-1.12265	0.00623415	protein_coding	methyltransferase like 21C [Source:HGNC Symbol;Acc:HGNC:33717]
ACKR4	ENSG00000129048	-0.793899	0.00627977	protein_coding	atypical chemokine receptor 4 [Source:HGNC Symbol;Acc:HGNC:1611]
SGCE	ENSG00000127990	-0.940834	0.00627977	protein_coding	sarcoglycan epsilon [Source:HGNC Symbol;Acc:HGNC:10808]
RALGAPA2	ENSG00000188559	1.65783	0.00631415	protein_coding	Ral GTPase activating protein catalytic alpha subunit 2 [Source:HGNC Symbol;Acc:HGNC:16207]
BHLHE41	ENSG00000123095	1.15792	0.00635156	protein_coding	basic helix-loop-helix family member e41 [Source:HGNC Symbol;Acc:HGNC:16617]
CREG1	ENSG00000143162	1.79891	0.00637927	protein_coding	cellular repressor of E1A stimulated genes 1 [Source:HGNC Symbol;Acc:HGNC:2351]
DTYMK	ENSG00000168393	-0.93106	0.00639969	protein_coding	deoxythymidylate kinase [Source:HGNC Symbol;Acc:HGNC:3061]
GNG3	ENSG00000162188	0.829869	0.00646652	protein_coding	G protein subunit gamma 3 [Source:HGNC Symbol;Acc:HGNC:4405]
RBIS	ENSG00000176731	1.08591	0.00649898	protein_coding	ribosomal biogenesis factor [Source:HGNC Symbol;Acc:HGNC:32235]
GTF2H5	ENSG00000272047	2.87373	0.00651053	protein_coding	general transcription factor IIH subunit 5 [Source:HGNC Symbol;Acc:HGNC:21157]
MRPS23	ENSG00000181610	2.8983	0.0065199	protein_coding	mitochondrial ribosomal protein S23 [Source:HGNC Symbol;Acc:HGNC:14509]
OSBPL8	ENSG00000091039	1.76803	0.0065199	protein_coding	oxysterol binding protein like 8 [Source:HGNC Symbol;Acc:HGNC:16396]
TMEM41A	ENSG00000163900	1.67972	0.0065199	protein_coding	transmembrane protein 41A [Source:HGNC Symbol;Acc:HGNC:30544]
AGMO	ENSG00000187546	-1.49822	0.0065199	protein_coding	alkylglycerol monooxygenase [Source:HGNC Symbol;Acc:HGNC:33784]
REV3L	ENSG00000009413	-0.880893	0.00652639	protein_coding	REV3 like, DNA directed polymerase zeta catalytic subunit [Source:HGNC Symbol;Acc:HGNC:9968]
DDX5	ENSG00000108654	-0.956003	0.00652929	protein_coding	DEAD-box helicase 5 [Source:HGNC Symbol;Acc:HGNC:2746]
PARP4	ENSG00000102699	1.81053	0.0065845	protein_coding	poly(ADP-ribose) polymerase family member 4 [Source:HGNC Symbol;Acc:HGNC:271]
GADD45GIP1	ENSG00000179271	1.64034	0.00658676	protein_coding	GADD45G interacting protein 1 [Source:HGNC Symbol;Acc:HGNC:29996]
LIPH	ENSG00000163898	2.15182	0.00659021	protein_coding	lipase H [Source:HGNC Symbol;Acc:HGNC:18483]
MEAK7	ENSG00000140950	2.34527	0.00661469	protein_coding	MTOR associated protein, eak-7 homolog [Source:HGNC Symbol;Acc:HGNC:29325]
GMPPB	ENSG00000173540	1.48966	0.00661469	protein_coding	GDP-mannose pyrophosphorylase B [Source:HGNC Symbol;Acc:HGNC:22932]
TRNAU1AP	ENSG00000180098	-1.09823	0.00661471	protein_coding	tRNA selenocysteine 1 associated protein 1 [Source:HGNC Symbol;Acc:HGNC:30813]
CACYBP	ENSG00000116161	-0.524581	0.00664657	protein_coding	calcyclin binding protein [Source:HGNC Symbol;Acc:HGNC:30423]
CCNYL1	ENSG00000163249	1.18174	0.00666913	protein_coding	cyclin Y like 1 [Source:HGNC Symbol;Acc:HGNC:26868]
ACTR3C	ENSG00000106526	0.795051	0.00666913	protein_coding	actin related protein 3C [Source:HGNC Symbol;Acc:HGNC:37282]
MID2	ENSG00000080561	3.23495	0.00667604	protein_coding	midline 2 [Source:HGNC Symbol;Acc:HGNC:7096]
UTP18	ENSG00000011260	-0.762993	0.0067012	protein_coding	UTP18 small subunit processome component [Source:HGNC Symbol;Acc:HGNC:24274]
PHKA2	ENSG00000044446	1.29589	0.00671412	protein_coding	phosphorylase kinase regulatory subunit alpha 2 [Source:HGNC Symbol;Acc:HGNC:8926]
IPO7	ENSG00000205339	2.0457	0.00671649	protein_coding	importin 7 [Source:HGNC Symbol;Acc:HGNC:9852]
ZBTB38	ENSG00000177311	1.07589	0.00673131	protein_coding	zinc finger and BTB domain containing 38 [Source:HGNC Symbol;Acc:HGNC:26636]
HSPA5	ENSG00000044574	1.19763	0.00675684	protein_coding	heat shock protein family A (Hsp70) member 5 [Source:HGNC Symbol;Acc:HGNC:5238]
SPATA21	ENSG00000187144	0.76304	0.00682339	protein_coding	spermatogenesis associated 21 [Source:HGNC Symbol;Acc:HGNC:28026]
SEC62	ENSG00000008952	1.77189	0.00682444	protein_coding	SEC62 homolog, preprotein translocation factor [Source:HGNC Symbol;Acc:HGNC:11846]
GPM6B	ENSG00000046653	-0.923177	0.00687005	protein_coding	glycoprotein M6B [Source:HGNC Symbol;Acc:HGNC:4461]
SNAPIN	ENSG00000143553	-0.843004	0.00687387	protein_coding	SNAP associated protein [Source:HGNC Symbol;Acc:HGNC:17145]
ARL13A	ENSG00000174225	-1.01585	0.00690316	protein_coding	ADP ribosylation factor like GTPase 13A [Source:HGNC Symbol;Acc:HGNC:31709]
C12orf29	ENSG00000133641	-0.894218	0.0069449	protein_coding	chromosome 12 open reading frame 29 [Source:HGNC Symbol;Acc:HGNC:25322]
RAMP3	ENSG00000122679	1.18685	0.00697787	protein_coding	receptor activity modifying protein 3 [Source:HGNC Symbol;Acc:HGNC:9845]
TRIP12	ENSG00000153827	1.25262	0.00699043	protein_coding	thyroid hormone receptor interactor 12 [Source:HGNC Symbol;Acc:HGNC:12306]
DNASE1	ENSG00000213918	0.733359	0.00699043	protein_coding	deoxyribonuclease 1 [Source:HGNC Symbol;Acc:HGNC:2956]
PIGF	ENSG00000151665	0.546704	0.00703041	protein_coding	phosphatidylinositol glycan anchor biosynthesis class F [Source:HGNC Symbol;Acc:HGNC:8962]
RPA3	ENSG00000106399	-0.630747	0.00703424	protein_coding	replication protein A3 [Source:HGNC Symbol;Acc:HGNC:10291]
NDUFA13	ENSG00000186010	-1.00396	0.00705781	protein_coding	NADH:ubiquinone oxidoreductase subunit A13 [Source:HGNC Symbol;Acc:HGNC:17194]
AIMP1	ENSG00000164022	-0.721546	0.00707745	protein_coding	aminoacyl tRNA synthetase complex interacting multifunctional protein 1 [Source:HGNC Symbol;Acc:HGNC:10648]
SNX10	ENSG00000086300	1.88758	0.00717929	protein_coding	sorting nexin 10 [Source:HGNC Symbol;Acc:HGNC:14974]
HEMGN	ENSG00000136929	1.8047	0.00720791	protein_coding	hemogen [Source:HGNC Symbol;Acc:HGNC:17509]
GMPR	ENSG00000137198	1.66233	0.00722701	protein_coding	guanosine monophosphate reductase [Source:HGNC Symbol;Acc:HGNC:4376]
CNTD1	ENSG00000176563	0.794547	0.00722701	protein_coding	cyclin N-terminal domain containing 1 [Source:HGNC Symbol;Acc:HGNC:26847]
MBOAT4	ENSG00000177669	-1.13457	0.00723055	protein_coding	membrane bound O-acyltransferase domain containing 4 [Source:HGNC Symbol;Acc:HGNC:32311]
PRDX1	ENSG00000117450	1.27777	0.00725361	protein_coding	peroxiredoxin 1 [Source:HGNC Symbol;Acc:HGNC:9352]
ATAD1	ENSG00000138138	1.40417	0.00726715	protein_coding	ATPase family AAA domain containing 1 [Source:HGNC Symbol;Acc:HGNC:25903]
MORC3	ENSG00000159256	1.8777	0.0073435	protein_coding	MORC family CW-type zinc finger 3 [Source:HGNC Symbol;Acc:HGNC:23572]
PRELP	ENSG00000188783	2.63609	0.00741239	protein_coding	proline and arginine rich end leucine rich repeat protein [Source:HGNC Symbol;Acc:HGNC:9357]
LILRA2	ENSG00000239998	1.79632	0.0074269	protein_coding	leukocyte immunoglobulin like receptor A2 [Source:HGNC Symbol;Acc:HGNC:6603]
PAH	ENSG00000171759	2.61002	0.00747086	protein_coding	phenylalanine hydroxylase [Source:HGNC Symbol;Acc:HGNC:8582]
TMEM9B	ENSG00000175348	-0.852026	0.00750647	protein_coding	TMEM9 domain family member B [Source:HGNC Symbol;Acc:HGNC:1168]
SZT2	ENSG00000198198	1.01725	0.00752545	protein_coding	SZT2 subunit of KICSTOR complex [Source:HGNC Symbol;Acc:HGNC:29040]
MAP3K13	ENSG00000073803	-0.835961	0.00753119	protein_coding	mitogen-activated protein kinase kinase kinase 13 [Source:HGNC Symbol;Acc:HGNC:6852]
SELENBP1	ENSG00000143416	2.39861	0.00755045	protein_coding	selenium binding protein 1 [Source:HGNC Symbol;Acc:HGNC:10719]
PHF19	ENSG00000119403	-0.935156	0.00755098	protein_coding	PHD finger protein 19 [Source:HGNC Symbol;Acc:HGNC:24566]
STARD10	ENSG00000214530	1.44985	0.0075913	protein_coding	StAR related lipid transfer domain containing 10 [Source:NCBI gene;Acc:10809]
PPP2R5A	ENSG00000066027	-0.826804	0.0075981	protein_coding	protein phosphatase 2 regulatory subunit B'alpha [Source:HGNC Symbol;Acc:HGNC:9309]
GTF3C3	ENSG00000119041	1.53152	0.00762707	protein_coding	general transcription factor IIIC subunit 3 [Source:HGNC Symbol;Acc:HGNC:4666]
PRKD3	ENSG00000115825	-0.714937	0.00768386	protein_coding	protein kinase D3 [Source:HGNC Symbol;Acc:HGNC:9408]
SGF29	ENSG00000176476	-1.05237	0.00768538	protein_coding	SAGA complex associated factor 29 [Source:HGNC Symbol;Acc:HGNC:25156]
SLC22A12	ENSG00000197891	3.29515	0.00768848	protein_coding	solute carrier family 22 member 12 [Source:HGNC Symbol;Acc:HGNC:17989]
SLC30A6	ENSG00000152683	0.980006	0.00769535	protein_coding	solute carrier family 30 member 6 [Source:HGNC Symbol;Acc:HGNC:19305]
DRGX	ENSG00000165606	3.04005	0.00770915	protein_coding	dorsal root ganglia homeobox [Source:HGNC Symbol;Acc:HGNC:21536]
TARS1	ENSG00000113407	2.20614	0.00770915	protein_coding	threonyl-tRNA synthetase 1 [Source:HGNC Symbol;Acc:HGNC:11572]
PELI1	ENSG00000197329	1.27049	0.00770915	protein_coding	pellino E3 ubiquitin protein ligase 1 [Source:HGNC Symbol;Acc:HGNC:8827]
PAPSS2	ENSG00000198682	-0.875042	0.0077222	protein_coding	3'-phosphoadenosine 5'-phosphosulfate synthase 2 [Source:HGNC Symbol;Acc:HGNC:8604]
EEF1B2	ENSG00000114942	1.6051	0.00775221	protein_coding	eukaryotic translation elongation factor 1 beta 2 [Source:HGNC Symbol;Acc:HGNC:3208]
POLG2	ENSG00000256525	0.939238	0.00775774	protein_coding	DNA polymerase gamma 2, accessory subunit [Source:HGNC Symbol;Acc:HGNC:9180]
CCNI	ENSG00000118816	-0.700736	0.00775774	protein_coding	cyclin I [Source:HGNC Symbol;Acc:HGNC:1595]
RPS14	ENSG00000164587	1.36403	0.00777004	protein_coding	ribosomal protein S14 [Source:HGNC Symbol;Acc:HGNC:10387]
MRPS15	ENSG00000116898	2.4392	0.00777273	protein_coding	mitochondrial ribosomal protein S15 [Source:HGNC Symbol;Acc:HGNC:14504]
PUS10	ENSG00000162927	-0.89753	0.00783405	protein_coding	pseudouridine synthase 10 [Source:HGNC Symbol;Acc:HGNC:26505]
LAPTM5	ENSG00000162511	1.5798	0.00794888	protein_coding	lysosomal protein transmembrane 5 [Source:HGNC Symbol;Acc:HGNC:29612]
LPGAT1	ENSG00000123684	1.32776	0.00800395	protein_coding	lysophosphatidylglycerol acyltransferase 1 [Source:HGNC Symbol;Acc:HGNC:28985]
AP000311.1	ENSG00000249209	-1.04572	0.0080065	protein_coding	novel protein similar to ATP synthase delta (OSCP) subunit domain
YKT6	ENSG00000106636	2.4029	0.00801054	protein_coding	YKT6 v-SNARE homolog [Source:HGNC Symbol;Acc:HGNC:16959]
TCHP	ENSG00000139437	0.474771	0.00801742	protein_coding	trichoplein keratin filament binding [Source:HGNC Symbol;Acc:HGNC:28135]
GNG7	ENSG00000176533	2.29999	0.00806978	protein_coding	G protein subunit gamma 7 [Source:HGNC Symbol;Acc:HGNC:4410]
CCNC	ENSG00000112237	-1.27964	0.00810136	protein_coding	cyclin C [Source:HGNC Symbol;Acc:HGNC:1581]
LGALS1	ENSG00000100097	-0.915791	0.00812016	protein_coding	galectin 1 [Source:HGNC Symbol;Acc:HGNC:6561]
TXNIP	ENSG00000265972	1.0821	0.00812258	protein_coding	thioredoxin interacting protein [Source:HGNC Symbol;Acc:HGNC:16952]
ZNF124	ENSG00000196418	-1.18246	0.00816178	protein_coding	zinc finger protein 124 [Source:HGNC Symbol;Acc:HGNC:12907]
ZNF771	ENSG00000179965	0.774287	0.00818536	protein_coding	zinc finger protein 771 [Source:HGNC Symbol;Acc:HGNC:29653]
CCDC186	ENSG00000165813	2.55385	0.00818647	protein_coding	coiled-coil domain containing 186 [Source:HGNC Symbol;Acc:HGNC:24349]
TMEM30B	ENSG00000182107	-0.977078	0.00818647	protein_coding	transmembrane protein 30B [Source:HGNC Symbol;Acc:HGNC:27254]
ASCC2	ENSG00000100325	2.08111	0.00821115	protein_coding	activating signal cointegrator 1 complex subunit 2 [Source:HGNC Symbol;Acc:HGNC:24103]
ZNF557	ENSG00000130544	1.98235	0.00821115	protein_coding	zinc finger protein 557 [Source:HGNC Symbol;Acc:HGNC:28632]
USF3	ENSG00000176542	-0.809363	0.00823402	protein_coding	upstream transcription factor family member 3 [Source:HGNC Symbol;Acc:HGNC:30494]
H2BC11	ENSG00000124635	2.77422	0.00824121	protein_coding	H2B clustered histone 11 [Source:HGNC Symbol;Acc:HGNC:4761]
PNN	ENSG00000100941	1.33295	0.00824815	protein_coding	pinin, desmosome associated protein [Source:HGNC Symbol;Acc:HGNC:9162]
SCRT1	ENSG00000261678	2.75691	0.00829424	protein_coding	scratch family transcriptional repressor 1 [Source:HGNC Symbol;Acc:HGNC:15950]
TAF12	ENSG00000120656	2.66789	0.00829424	protein_coding	TATA-box binding protein associated factor 12 [Source:HGNC Symbol;Acc:HGNC:11545]
NUP210	ENSG00000132182	2.26461	0.00830345	protein_coding	nucleoporin 210 [Source:HGNC Symbol;Acc:HGNC:30052]
ASPHD1	ENSG00000174939	-1.10878	0.00832572	protein_coding	aspartate beta-hydroxylase domain containing 1 [Source:HGNC Symbol;Acc:HGNC:27380]
KLHDC10	ENSG00000128607	2.40035	0.00835331	protein_coding	kelch domain containing 10 [Source:HGNC Symbol;Acc:HGNC:22194]
SOX11	ENSG00000176887	2.36931	0.00835734	protein_coding	SRY-box transcription factor 11 [Source:HGNC Symbol;Acc:HGNC:11191]
CAB39	ENSG00000135932	1.18995	0.00835734	protein_coding	calcium binding protein 39 [Source:HGNC Symbol;Acc:HGNC:20292]
CD101	ENSG00000134256	1.84216	0.00841796	protein_coding	CD101 molecule [Source:HGNC Symbol;Acc:HGNC:5949]
ZNF888	ENSG00000213793	2.3915	0.00849988	protein_coding	zinc finger protein 888 [Source:HGNC Symbol;Acc:HGNC:38695]
FPR1	ENSG00000171051	1.52511	0.0085159	protein_coding	formyl peptide receptor 1 [Source:HGNC Symbol;Acc:HGNC:3826]
OR10AD1	ENSG00000172640	-0.992451	0.00854611	protein_coding	olfactory receptor family 10 subfamily AD member 1 [Source:HGNC Symbol;Acc:HGNC:14819]
ST13	ENSG00000100380	2.05218	0.00857892	protein_coding	ST13 Hsp70 interacting protein [Source:HGNC Symbol;Acc:HGNC:11343]
CD302	ENSG00000241399	-0.667221	0.00858222	protein_coding	CD302 molecule [Source:HGNC Symbol;Acc:HGNC:30843]
CHM	ENSG00000188419	2.96767	0.00858954	protein_coding	CHM Rab escort protein [Source:HGNC Symbol;Acc:HGNC:1940]
CLEC7A	ENSG00000172243	1.54124	0.00860806	protein_coding	C-type lectin domain containing 7A [Source:HGNC Symbol;Acc:HGNC:14558]
MCUB	ENSG00000005059	-0.656208	0.00867308	protein_coding	mitochondrial calcium uniporter dominant negative beta subunit [Source:HGNC Symbol;Acc:HGNC:26076]
SIX3	ENSG00000138083	2.92161	0.00867474	protein_coding	SIX homeobox 3 [Source:HGNC Symbol;Acc:HGNC:10889]
UBFD1	ENSG00000103353	1.81375	0.00869541	protein_coding	ubiquitin family domain containing 1 [Source:HGNC Symbol;Acc:HGNC:30565]
ABCA7	ENSG00000064687	1.92874	0.00870402	protein_coding	ATP binding cassette subfamily A member 7 [Source:HGNC Symbol;Acc:HGNC:37]
LILRB2	ENSG00000131042	1.4764	0.00872128	protein_coding	leukocyte immunoglobulin like receptor B2 [Source:HGNC Symbol;Acc:HGNC:6606]
EEF2	ENSG00000167658	1.55612	0.00879052	protein_coding	eukaryotic translation elongation factor 2 [Source:HGNC Symbol;Acc:HGNC:3214]
KCTD17	ENSG00000100379	2.67742	0.00879272	protein_coding	potassium channel tetramerization domain containing 17 [Source:HGNC Symbol;Acc:HGNC:25705]
ERI3	ENSG00000117419	1.79911	0.00879939	protein_coding	ERI1 exoribonuclease family member 3 [Source:HGNC Symbol;Acc:HGNC:17276]
RPS25	ENSG00000118181	1.1118	0.00879939	protein_coding	ribosomal protein S25 [Source:HGNC Symbol;Acc:HGNC:10413]
EMX1	ENSG00000135638	1.80983	0.00884727	protein_coding	empty spiracles homeobox 1 [Source:HGNC Symbol;Acc:HGNC:3340]
RAN	ENSG00000132341	2.35252	0.00885059	protein_coding	RAN, member RAS oncogene family [Source:HGNC Symbol;Acc:HGNC:9846]
MSRB2	ENSG00000148450	2.80557	0.0088602	protein_coding	methionine sulfoxide reductase B2 [Source:HGNC Symbol;Acc:HGNC:17061]
TBC1D31	ENSG00000156787	0.803909	0.00888464	protein_coding	TBC1 domain family member 31 [Source:HGNC Symbol;Acc:HGNC:30888]
CBR3	ENSG00000159231	-1.25205	0.00889606	protein_coding	carbonyl reductase 3 [Source:HGNC Symbol;Acc:HGNC:1549]
VAV3	ENSG00000134215	1.64303	0.00889853	protein_coding	vav guanine nucleotide exchange factor 3 [Source:HGNC Symbol;Acc:HGNC:12659]
MTPN	ENSG00000105887	1.5554	0.00889853	protein_coding	myotrophin [Source:HGNC Symbol;Acc:HGNC:15667]
PTCD1	ENSG00000106246	1.10304	0.00893882	protein_coding	pentatricopeptide repeat domain 1 [Source:HGNC Symbol;Acc:HGNC:22198]
IMPG1	ENSG00000112706	-1.27555	0.0089581	protein_coding	interphotoreceptor matrix proteoglycan 1 [Source:HGNC Symbol;Acc:HGNC:6055]
TBC1D22B	ENSG00000065491	1.74024	0.00897144	protein_coding	TBC1 domain family member 22B [Source:HGNC Symbol;Acc:HGNC:21602]
FAM3B	ENSG00000183844	1.67318	0.00897144	protein_coding	family with sequence similarity 3 member B [Source:HGNC Symbol;Acc:HGNC:1253]
RPL27	ENSG00000131469	2.19807	0.00898882	protein_coding	ribosomal protein L27 [Source:HGNC Symbol;Acc:HGNC:10328]
SEPTIN9	ENSG00000184640	-0.886497	0.00900307	protein_coding	septin 9 [Source:HGNC Symbol;Acc:HGNC:7323]
GTPBP8	ENSG00000163607	-0.681206	0.00903224	protein_coding	GTP binding protein 8 (putative) [Source:HGNC Symbol;Acc:HGNC:25007]
CAVIN2	ENSG00000168497	1.74127	0.00906906	protein_coding	caveolae associated protein 2 [Source:HGNC Symbol;Acc:HGNC:10690]
ADRA1A	ENSG00000120907	2.45489	0.00910108	protein_coding	adrenoceptor alpha 1A [Source:HGNC Symbol;Acc:HGNC:277]
ALG3	ENSG00000214160	2.11941	0.00910108	protein_coding	ALG3 alpha-1,3- mannosyltransferase [Source:HGNC Symbol;Acc:HGNC:23056]
BTG2	ENSG00000159388	1.68314	0.00910988	protein_coding	BTG anti-proliferation factor 2 [Source:HGNC Symbol;Acc:HGNC:1131]
ALPK1	ENSG00000073331	0.869319	0.00912279	protein_coding	alpha kinase 1 [Source:HGNC Symbol;Acc:HGNC:20917]
FCRL6	ENSG00000181036	1.18405	0.0091558	protein_coding	Fc receptor like 6 [Source:HGNC Symbol;Acc:HGNC:31910]
ZNF497	ENSG00000174586	0.976422	0.00916647	protein_coding	zinc finger protein 497 [Source:HGNC Symbol;Acc:HGNC:23714]
MEIS3	ENSG00000105419	2.49782	0.00916793	protein_coding	Meis homeobox 3 [Source:HGNC Symbol;Acc:HGNC:29537]
NMNAT3	ENSG00000163864	1.03816	0.0092081	protein_coding	nicotinamide nucleotide adenylyltransferase 3 [Source:HGNC Symbol;Acc:HGNC:20989]
KCNIP4	ENSG00000185774	-0.782695	0.00921886	protein_coding	potassium voltage-gated channel interacting protein 4 [Source:HGNC Symbol;Acc:HGNC:30083]
CASP1	ENSG00000137752	1.55607	0.00931959	protein_coding	caspase 1 [Source:HGNC Symbol;Acc:HGNC:1499]
SEC61A2	ENSG00000065665	0.898702	0.00934941	protein_coding	SEC61 translocon alpha 2 subunit [Source:HGNC Symbol;Acc:HGNC:17702]
NCBP1	ENSG00000136937	-0.803774	0.0093741	protein_coding	nuclear cap binding protein subunit 1 [Source:HGNC Symbol;Acc:HGNC:7658]
UGT2B28	ENSG00000135226	-2.42438	0.00940358	protein_coding	UDP glucuronosyltransferase family 2 member B28 [Source:HGNC Symbol;Acc:HGNC:13479]
MMGT1	ENSG00000169446	2.37306	0.00944071	protein_coding	membrane magnesium transporter 1 [Source:HGNC Symbol;Acc:HGNC:28100]
ITPA	ENSG00000125877	1.2809	0.00944071	protein_coding	inosine triphosphatase [Source:HGNC Symbol;Acc:HGNC:6176]
P2RX6	ENSG00000099957	2.43139	0.00946969	protein_coding	purinergic receptor P2X 6 [Source:HGNC Symbol;Acc:HGNC:8538]
GUCY2C	ENSG00000070019	1.04383	0.00947235	protein_coding	guanylate cyclase 2C [Source:HGNC Symbol;Acc:HGNC:4688]
NPAS4	ENSG00000174576	2.9758	0.0094783	protein_coding	neuronal PAS domain protein 4 [Source:HGNC Symbol;Acc:HGNC:18983]
CRX	ENSG00000105392	2.83749	0.0094783	protein_coding	cone-rod homeobox [Source:HGNC Symbol;Acc:HGNC:2383]
GABPB1	ENSG00000104064	-0.609284	0.0094783	protein_coding	GA binding protein transcription factor subunit beta 1 [Source:HGNC Symbol;Acc:HGNC:4074]
ZRANB3	ENSG00000121988	0.496319	0.0094843	protein_coding	zinc finger RANBP2-type containing 3 [Source:HGNC Symbol;Acc:HGNC:25249]
RSPH3	ENSG00000130363	-1.005	0.0094843	protein_coding	radial spoke head 3 [Source:HGNC Symbol;Acc:HGNC:21054]
OGA	ENSG00000198408	1.50941	0.00950405	protein_coding	O-GlcNAcase [Source:HGNC Symbol;Acc:HGNC:7056]
CNGB1	ENSG00000070729	1.73694	0.00957467	protein_coding	cyclic nucleotide gated channel subunit beta 1 [Source:HGNC Symbol;Acc:HGNC:2151]
C21orf62	ENSG00000205929	-0.970469	0.00964595	protein_coding	chromosome 21 open reading frame 62 [Source:HGNC Symbol;Acc:HGNC:1305]
TTR	ENSG00000118271	3.1334	0.00966797	protein_coding	transthyretin [Source:HGNC Symbol;Acc:HGNC:12405]
OAF	ENSG00000184232	3.09308	0.00966797	protein_coding	out at first homolog [Source:HGNC Symbol;Acc:HGNC:28752]
CREB5	ENSG00000146592	1.59512	0.00966797	protein_coding	cAMP responsive element binding protein 5 [Source:HGNC Symbol;Acc:HGNC:16844]
FADS2	ENSG00000134824	1.28873	0.00966797	protein_coding	fatty acid desaturase 2 [Source:HGNC Symbol;Acc:HGNC:3575]
PABPC1	ENSG00000070756	1.1355	0.00966797	protein_coding	poly(A) binding protein cytoplasmic 1 [Source:HGNC Symbol;Acc:HGNC:8554]
PLPP5	ENSG00000147535	-0.844504	0.00966797	protein_coding	phospholipid phosphatase 5 [Source:HGNC Symbol;Acc:HGNC:25026]
TSC22D1	ENSG00000102804	-1.11291	0.00966797	protein_coding	TSC22 domain family member 1 [Source:HGNC Symbol;Acc:HGNC:16826]
ARHGEF38	ENSG00000236699	0.651967	0.00973001	protein_coding	Rho guanine nucleotide exchange factor 38 [Source:HGNC Symbol;Acc:HGNC:25968]
SEMA4G	ENSG00000095539	1.00304	0.00977032	protein_coding	semaphorin 4G [Source:HGNC Symbol;Acc:HGNC:10735]
AGAP2	ENSG00000135439	0.759134	0.00977426	protein_coding	ArfGAP with GTPase domain, ankyrin repeat and PH domain 2 [Source:HGNC Symbol;Acc:HGNC:16921]
LILRA5	ENSG00000187116	2.041	0.00979352	protein_coding	leukocyte immunoglobulin like receptor A5 [Source:HGNC Symbol;Acc:HGNC:16309]
TMED1	ENSG00000099203	1.02218	0.00982012	protein_coding	transmembrane p24 trafficking protein 1 [Source:HGNC Symbol;Acc:HGNC:17291]
APOC3	ENSG00000110245	3.21057	0.00984211	protein_coding	apolipoprotein C3 [Source:HGNC Symbol;Acc:HGNC:610]
SCN3B	ENSG00000166257	1.6415	0.00987248	protein_coding	sodium voltage-gated channel beta subunit 3 [Source:HGNC Symbol;Acc:HGNC:20665]
CD44	ENSG00000026508	1.17771	0.00987283	protein_coding	CD44 molecule (Indian blood group) [Source:HGNC Symbol;Acc:HGNC:1681]
ZDHHC22	ENSG00000177108	2.92997	0.00990355	protein_coding	zinc finger DHHC-type containing 22 [Source:HGNC Symbol;Acc:HGNC:20106]
STX19	ENSG00000178750	-0.985622	0.00990864	protein_coding	syntaxin 19 [Source:HGNC Symbol;Acc:HGNC:19300]
NHLH2	ENSG00000177551	2.83656	0.00993142	protein_coding	nescient helix-loop-helix 2 [Source:HGNC Symbol;Acc:HGNC:7818]
SULT1B1	ENSG00000173597	1.53216	0.00993142	protein_coding	sulfotransferase family 1B member 1 [Source:HGNC Symbol;Acc:HGNC:17845]
BRAP	ENSG00000089234	1.47375	0.00995549	protein_coding	BRCA1 associated protein [Source:HGNC Symbol;Acc:HGNC:1099]
CALHM3	ENSG00000183128	2.90415	0.00995992	protein_coding	calcium homeostasis modulator 3 [Source:HGNC Symbol;Acc:HGNC:23458]
SLC25A3	ENSG00000075415	0.762083	0.0100067	protein_coding	solute carrier family 25 member 3 [Source:HGNC Symbol;Acc:HGNC:10989]
ZIK1	ENSG00000171649	-0.803892	0.0100067	protein_coding	zinc finger protein interacting with K protein 1 [Source:HGNC Symbol;Acc:HGNC:33104]
SPIDR	ENSG00000164808	0.903204	0.0100302	protein_coding	scaffold protein involved in DNA repair [Source:HGNC Symbol;Acc:HGNC:28971]
AZIN1	ENSG00000155096	1.0602	0.0100663	protein_coding	antizyme inhibitor 1 [Source:HGNC Symbol;Acc:HGNC:16432]
NHSL2	ENSG00000204131	1.56667	0.0100741	protein_coding	NHS like 2 [Source:HGNC Symbol;Acc:HGNC:33737]
UBE2D4	ENSG00000078967	-1.01756	0.0100847	protein_coding	ubiquitin conjugating enzyme E2 D4 (putative) [Source:HGNC Symbol;Acc:HGNC:21647]
CLEC5A	ENSG00000258227	1.73927	0.0100864	protein_coding	C-type lectin domain containing 5A [Source:HGNC Symbol;Acc:HGNC:2054]
KIAA0895	ENSG00000164542	1.17422	0.0100879	protein_coding	KIAA0895 [Source:HGNC Symbol;Acc:HGNC:22206]
FPR2	ENSG00000171049	1.0489	0.0101241	protein_coding	formyl peptide receptor 2 [Source:HGNC Symbol;Acc:HGNC:3827]
FARP1	ENSG00000152767	0.404663	0.0101244	protein_coding	FERM, ARH/RhoGEF and pleckstrin domain protein 1 [Source:HGNC Symbol;Acc:HGNC:3591]
SHC3	ENSG00000148082	1.0991	0.0102485	protein_coding	SHC adaptor protein 3 [Source:HGNC Symbol;Acc:HGNC:18181]
OR2AG1	ENSG00000279486	2.23953	0.0102515	protein_coding	olfactory receptor family 2 subfamily AG member 1 (gene/pseudogene) [Source:HGNC Symbol;Acc:HGNC:15142]
PNPT1	ENSG00000138035	-0.77497	0.0102558	protein_coding	polyribonucleotide nucleotidyltransferase 1 [Source:HGNC Symbol;Acc:HGNC:23166]
LGALS9C	ENSG00000171916	3.02575	0.0102629	protein_coding	galectin 9C [Source:HGNC Symbol;Acc:HGNC:33874]
MZB1	ENSG00000170476	2.2885	0.0102745	protein_coding	marginal zone B and B1 cell specific protein [Source:HGNC Symbol;Acc:HGNC:30125]
SYK	ENSG00000165025	1.97849	0.0102857	protein_coding	spleen associated tyrosine kinase [Source:HGNC Symbol;Acc:HGNC:11491]
H6PD	ENSG00000049239	2.2913	0.0103165	protein_coding	hexose-6-phosphate dehydrogenase/glucose 1-dehydrogenase [Source:HGNC Symbol;Acc:HGNC:4795]
EIPR1	ENSG00000032389	1.79994	0.0103245	protein_coding	EARP complex and GARP complex interacting protein 1 [Source:HGNC Symbol;Acc:HGNC:12383]
GAPT	ENSG00000175857	1.83518	0.0103272	protein_coding	GRB2 binding adaptor protein, transmembrane [Source:HGNC Symbol;Acc:HGNC:26588]
LMNB1	ENSG00000113368	1.07488	0.010362	protein_coding	lamin B1 [Source:HGNC Symbol;Acc:HGNC:6637]
ARHGAP36	ENSG00000147256	3.16801	0.0103716	protein_coding	Rho GTPase activating protein 36 [Source:HGNC Symbol;Acc:HGNC:26388]
ANG	ENSG00000214274	2.42673	0.0103772	protein_coding	angiogenin [Source:HGNC Symbol;Acc:HGNC:483]
ATAD5	ENSG00000176208	-0.816802	0.0103875	protein_coding	ATPase family AAA domain containing 5 [Source:HGNC Symbol;Acc:HGNC:25752]
SNRPD1	ENSG00000167088	1.31765	0.0104266	protein_coding	small nuclear ribonucleoprotein D1 polypeptide [Source:HGNC Symbol;Acc:HGNC:11158]
NKIRAS1	ENSG00000197885	0.533902	0.0104855	protein_coding	NFKB inhibitor interacting Ras like 1 [Source:HGNC Symbol;Acc:HGNC:17899]
MYBL2	ENSG00000101057	2.06982	0.0104878	protein_coding	MYB proto-oncogene like 2 [Source:HGNC Symbol;Acc:HGNC:7548]
PDZD4	ENSG00000067840	2.3582	0.0104966	protein_coding	PDZ domain containing 4 [Source:HGNC Symbol;Acc:HGNC:21167]
CLDN10	ENSG00000134873	2.67142	0.010504	protein_coding	claudin 10 [Source:HGNC Symbol;Acc:HGNC:2033]
KPNA1	ENSG00000114030	-0.710205	0.0105084	protein_coding	karyopherin subunit alpha 1 [Source:HGNC Symbol;Acc:HGNC:6394]
CAVIN1	ENSG00000177469	3.00518	0.010516	protein_coding	caveolae associated protein 1 [Source:HGNC Symbol;Acc:HGNC:9688]
GANAB	ENSG00000089597	2.1179	0.0105304	protein_coding	glucosidase II alpha subunit [Source:HGNC Symbol;Acc:HGNC:4138]
HMGXB3	ENSG00000113716	0.588079	0.0105603	protein_coding	HMG-box containing 3 [Source:HGNC Symbol;Acc:HGNC:28982]
SENP3-EIF4A1	ENSG00000277957	-0.944908	0.010575	protein_coding	SENP3-EIF4A1 readthrough (NMD candidate) [Source:HGNC Symbol;Acc:HGNC:49182]
IFT20	ENSG00000109083	1.11464	0.0106068	protein_coding	intraflagellar transport 20 [Source:HGNC Symbol;Acc:HGNC:30989]
MTRNR2L6	ENSG00000270672	-1.68038	0.010743	protein_coding	MT-RNR2 like 6 [Source:HGNC Symbol;Acc:HGNC:37163]
FLOT1	ENSG00000137312	1.77463	0.0108402	protein_coding	flotillin 1 [Source:HGNC Symbol;Acc:HGNC:3757]
GUK1	ENSG00000143774	1.74202	0.0108409	protein_coding	guanylate kinase 1 [Source:HGNC Symbol;Acc:HGNC:4693]
LTB4R2	ENSG00000213906	0.79437	0.010897	protein_coding	leukotriene B4 receptor 2 [Source:HGNC Symbol;Acc:HGNC:19260]
BLOC1S1	ENSG00000135441	1.97538	0.0109203	protein_coding	biogenesis of lysosomal organelles complex 1 subunit 1 [Source:HGNC Symbol;Acc:HGNC:4200]
FAM222B	ENSG00000173065	0.667334	0.0109256	protein_coding	family with sequence similarity 222 member B [Source:HGNC Symbol;Acc:HGNC:25563]
GRPEL1	ENSG00000109519	-0.772029	0.010948	protein_coding	GrpE like 1, mitochondrial [Source:HGNC Symbol;Acc:HGNC:19696]
PTGER2	ENSG00000125384	-1.07788	0.010948	protein_coding	prostaglandin E receptor 2 [Source:HGNC Symbol;Acc:HGNC:9594]
LRRC25	ENSG00000175489	1.69808	0.0109529	protein_coding	leucine rich repeat containing 25 [Source:HGNC Symbol;Acc:HGNC:29806]
SLC37A2	ENSG00000134955	0.983543	0.0109966	protein_coding	solute carrier family 37 member 2 [Source:HGNC Symbol;Acc:HGNC:20644]
NSD1	ENSG00000165671	1.00948	0.0110188	protein_coding	nuclear receptor binding SET domain protein 1 [Source:HGNC Symbol;Acc:HGNC:14234]
EYS	ENSG00000188107	-0.689529	0.0110296	protein_coding	eyes shut homolog [Source:HGNC Symbol;Acc:HGNC:21555]
FAM131B	ENSG00000159784	2.41071	0.0111115	protein_coding	family with sequence similarity 131 member B [Source:HGNC Symbol;Acc:HGNC:22202]
EPHA1	ENSG00000146904	1.16785	0.0111231	protein_coding	EPH receptor A1 [Source:HGNC Symbol;Acc:HGNC:3385]
B3GNT10	ENSG00000214654	-0.529722	0.0111403	protein_coding	UDP-GlcNAc:betaGal beta-1,3-N-acetylglucosaminyltransferase 10 (putative) [Source:HGNC Symbol;Acc:HGNC:53652]
ALKAL2	ENSG00000189292	-0.783871	0.0111739	protein_coding	ALK and LTK ligand 2 [Source:HGNC Symbol;Acc:HGNC:27683]
INPP5D	ENSG00000168918	0.921782	0.0111855	protein_coding	inositol polyphosphate-5-phosphatase D [Source:HGNC Symbol;Acc:HGNC:6079]
CDC23	ENSG00000094880	2.29104	0.0111861	protein_coding	cell division cycle 23 [Source:HGNC Symbol;Acc:HGNC:1724]
SAT1	ENSG00000130066	1.95565	0.0112002	protein_coding	spermidine/spermine N1-acetyltransferase 1 [Source:HGNC Symbol;Acc:HGNC:10540]
KLC3	ENSG00000104892	1.78064	0.0112709	protein_coding	kinesin light chain 3 [Source:HGNC Symbol;Acc:HGNC:20717]
HRH2	ENSG00000113749	1.79918	0.0112978	protein_coding	histamine receptor H2 [Source:HGNC Symbol;Acc:HGNC:5183]
TLR1	ENSG00000174125	1.56067	0.0113029	protein_coding	toll like receptor 1 [Source:HGNC Symbol;Acc:HGNC:11847]
METTL14	ENSG00000145388	1.20332	0.0113029	protein_coding	methyltransferase like 14 [Source:HGNC Symbol;Acc:HGNC:29330]
BMP10	ENSG00000163217	2.11634	0.0113244	protein_coding	bone morphogenetic protein 10 [Source:HGNC Symbol;Acc:HGNC:20869]
ASB8	ENSG00000177981	-1.18335	0.0113244	protein_coding	ankyrin repeat and SOCS box containing 8 [Source:HGNC Symbol;Acc:HGNC:17183]
CHADL	ENSG00000100399	1.20021	0.0113263	protein_coding	chondroadherin like [Source:HGNC Symbol;Acc:HGNC:25165]
RNF212B	ENSG00000215277	-0.899287	0.0113679	protein_coding	ring finger protein 212B [Source:HGNC Symbol;Acc:HGNC:20438]
PEX14	ENSG00000142655	0.598558	0.0113914	protein_coding	peroxisomal biogenesis factor 14 [Source:HGNC Symbol;Acc:HGNC:8856]
RAB5C	ENSG00000108774	2.60159	0.0114289	protein_coding	RAB5C, member RAS oncogene family [Source:HGNC Symbol;Acc:HGNC:9785]
TRIM22	ENSG00000132274	1.48181	0.0114365	protein_coding	tripartite motif containing 22 [Source:HGNC Symbol;Acc:HGNC:16379]
ASIC1	ENSG00000110881	2.0191	0.0114443	protein_coding	acid sensing ion channel subunit 1 [Source:HGNC Symbol;Acc:HGNC:100]
OTUB1	ENSG00000167770	1.92294	0.0114508	protein_coding	OTU deubiquitinase, ubiquitin aldehyde binding 1 [Source:HGNC Symbol;Acc:HGNC:23077]
PLN	ENSG00000198523	-0.889913	0.0114701	protein_coding	phospholamban [Source:HGNC Symbol;Acc:HGNC:9080]
TCP11L2	ENSG00000166046	-1.19432	0.0114701	protein_coding	t-complex 11 like 2 [Source:HGNC Symbol;Acc:HGNC:28627]
APOL6	ENSG00000221963	1.72373	0.0115097	protein_coding	apolipoprotein L6 [Source:HGNC Symbol;Acc:HGNC:14870]
IKZF4	ENSG00000123411	1.85314	0.01152	protein_coding	IKAROS family zinc finger 4 [Source:HGNC Symbol;Acc:HGNC:13179]
BPGM	ENSG00000172331	1.81186	0.01152	protein_coding	bisphosphoglycerate mutase [Source:HGNC Symbol;Acc:HGNC:1093]
FAM166A	ENSG00000188163	1.02521	0.01152	protein_coding	family with sequence similarity 166 member A [Source:HGNC Symbol;Acc:HGNC:33818]
GPR137B	ENSG00000077585	-0.7687	0.01152	protein_coding	G protein-coupled receptor 137B [Source:HGNC Symbol;Acc:HGNC:11862]
PROX2	ENSG00000119608	-0.940485	0.01152	protein_coding	prospero homeobox 2 [Source:HGNC Symbol;Acc:HGNC:26715]
LARP4B	ENSG00000107929	2.41165	0.0115427	protein_coding	La ribonucleoprotein 4B [Source:HGNC Symbol;Acc:HGNC:28987]
EFCAB7	ENSG00000203965	-0.889683	0.0115527	protein_coding	EF-hand calcium binding domain 7 [Source:HGNC Symbol;Acc:HGNC:29379]
PRSS33	ENSG00000103355	-2.0013	0.011625	protein_coding	serine protease 33 [Source:HGNC Symbol;Acc:HGNC:30405]
WRAP53	ENSG00000141499	-0.475801	0.0116253	protein_coding	WD repeat containing antisense to TP53 [Source:HGNC Symbol;Acc:HGNC:25522]
TLR4	ENSG00000136869	1.77712	0.0116987	protein_coding	toll like receptor 4 [Source:HGNC Symbol;Acc:HGNC:11850]
DCAF10	ENSG00000122741	-0.592593	0.0116987	protein_coding	DDB1 and CUL4 associated factor 10 [Source:HGNC Symbol;Acc:HGNC:23686]
RFC1	ENSG00000035928	1.91766	0.0117361	protein_coding	replication factor C subunit 1 [Source:HGNC Symbol;Acc:HGNC:9969]
EFCAB2	ENSG00000203666	-0.871694	0.0117606	protein_coding	EF-hand calcium binding domain 2 [Source:HGNC Symbol;Acc:HGNC:28166]
MTRNR2L3	ENSG00000256222	-0.863122	0.0118719	protein_coding	MT-RNR2 like 3 [Source:HGNC Symbol;Acc:HGNC:37157]
MYD88	ENSG00000172936	1.51124	0.0118762	protein_coding	MYD88 innate immune signal transduction adaptor [Source:HGNC Symbol;Acc:HGNC:7562]
SLC37A1	ENSG00000160190	1.50434	0.0119474	protein_coding	solute carrier family 37 member 1 [Source:HGNC Symbol;Acc:HGNC:11024]
TFR2	ENSG00000106327	1.49139	0.01198	protein_coding	transferrin receptor 2 [Source:HGNC Symbol;Acc:HGNC:11762]
PDCD2	ENSG00000071994	-0.720144	0.0120062	protein_coding	programmed cell death 2 [Source:HGNC Symbol;Acc:HGNC:8762]
CD4	ENSG00000010610	2.29548	0.0120152	protein_coding	CD4 molecule [Source:HGNC Symbol;Acc:HGNC:1678]
BNIP3	ENSG00000176171	-0.692123	0.0120234	protein_coding	BCL2 interacting protein 3 [Source:HGNC Symbol;Acc:HGNC:1084]
KIF24	ENSG00000186638	0.575826	0.0120237	protein_coding	kinesin family member 24 [Source:HGNC Symbol;Acc:HGNC:19916]
PGRMC2	ENSG00000164040	-0.699992	0.0120257	protein_coding	progesterone receptor membrane component 2 [Source:HGNC Symbol;Acc:HGNC:16089]
PINX1	ENSG00000254093	2.33521	0.0120286	protein_coding	PIN2 (TERF1) interacting telomerase inhibitor 1 [Source:HGNC Symbol;Acc:HGNC:30046]
DCLRE1C	ENSG00000152457	0.652565	0.0120342	protein_coding	DNA cross-link repair 1C [Source:HGNC Symbol;Acc:HGNC:17642]
GZMA	ENSG00000145649	2.49677	0.0120518	protein_coding	granzyme A [Source:HGNC Symbol;Acc:HGNC:4708]
SHROOM4	ENSG00000158352	2.79415	0.0120596	protein_coding	shroom family member 4 [Source:HGNC Symbol;Acc:HGNC:29215]
STOML1	ENSG00000067221	2.81651	0.012128	protein_coding	stomatin like 1 [Source:HGNC Symbol;Acc:HGNC:14560]
THAP6	ENSG00000174796	-0.580097	0.0121656	protein_coding	THAP domain containing 6 [Source:HGNC Symbol;Acc:HGNC:23189]
SIL1	ENSG00000120725	1.15282	0.0122081	protein_coding	SIL1 nucleotide exchange factor [Source:HGNC Symbol;Acc:HGNC:24624]
FOXC2	ENSG00000176692	3.07595	0.0122238	protein_coding	forkhead box C2 [Source:HGNC Symbol;Acc:HGNC:3801]
WIPF3	ENSG00000122574	1.33587	0.0122238	protein_coding	WAS/WASL interacting protein family member 3 [Source:HGNC Symbol;Acc:HGNC:22004]
SMARCC2	ENSG00000139613	0.747238	0.0122238	protein_coding	SWI/SNF related, matrix associated, actin dependent regulator of chromatin subfamily c member 2 [Source:HGNC Symbol;Acc:HGNC:11105]
CCR9	ENSG00000173585	-1.1268	0.0122238	protein_coding	C-C motif chemokine receptor 9 [Source:HGNC Symbol;Acc:HGNC:1610]
ZADH2	ENSG00000180011	2.15055	0.0122656	protein_coding	zinc binding alcohol dehydrogenase domain containing 2 [Source:HGNC Symbol;Acc:HGNC:28697]
AGPAT1	ENSG00000204310	1.04931	0.0123105	protein_coding	1-acylglycerol-3-phosphate O-acyltransferase 1 [Source:HGNC Symbol;Acc:HGNC:324]
AC099489.1	ENSG00000188897	1.89952	0.0123234	protein_coding	novel lipoprotein amino terminal region containing protein
TMEM95	ENSG00000182896	3.0222	0.0123692	protein_coding	transmembrane protein 95 [Source:HGNC Symbol;Acc:HGNC:27898]
RFNG	ENSG00000169733	2.78544	0.0123704	protein_coding	RFNG O-fucosylpeptide 3-beta-N-acetylglucosaminyltransferase [Source:HGNC Symbol;Acc:HGNC:9974]
LLPH	ENSG00000139233	2.74677	0.0123704	protein_coding	LLP homolog, long-term synaptic facilitation factor [Source:HGNC Symbol;Acc:HGNC:28229]
GPR156	ENSG00000175697	2.38473	0.0124095	protein_coding	G protein-coupled receptor 156 [Source:HGNC Symbol;Acc:HGNC:20844]
NUCKS1	ENSG00000069275	1.52642	0.0124095	protein_coding	nuclear casein kinase and cyclin dependent kinase substrate 1 [Source:HGNC Symbol;Acc:HGNC:29923]
GSE1	ENSG00000131149	0.825382	0.0124095	protein_coding	Gse1 coiled-coil protein [Source:HGNC Symbol;Acc:HGNC:28979]
CHEK2	ENSG00000183765	0.819435	0.0124095	protein_coding	checkpoint kinase 2 [Source:HGNC Symbol;Acc:HGNC:16627]
ZSCAN31	ENSG00000235109	-0.669851	0.0124095	protein_coding	zinc finger and SCAN domain containing 31 [Source:HGNC Symbol;Acc:HGNC:14097]
TLR6	ENSG00000174130	1.73254	0.0124218	protein_coding	toll like receptor 6 [Source:HGNC Symbol;Acc:HGNC:16711]
P2RX5-TAX1BP3	ENSG00000257950	0.640642	0.0124643	protein_coding	P2RX5-TAX1BP3 readthrough (NMD candidate) [Source:HGNC Symbol;Acc:HGNC:49191]
HTR1B	ENSG00000135312	2.81674	0.0124729	protein_coding	5-hydroxytryptamine receptor 1B [Source:HGNC Symbol;Acc:HGNC:5287]
OR6C75	ENSG00000187857	3.37706	0.0125571	protein_coding	olfactory receptor family 6 subfamily C member 75 [Source:HGNC Symbol;Acc:HGNC:31304]
H2BC9	ENSG00000275713	2.35328	0.0127604	protein_coding	H2B clustered histone 9 [Source:HGNC Symbol;Acc:HGNC:4755]
FTSJ1	ENSG00000068438	2.69546	0.0127763	protein_coding	FtsJ RNA 2'-O-methyltransferase 1 [Source:HGNC Symbol;Acc:HGNC:13254]
TRIR	ENSG00000123144	2.31789	0.0127763	protein_coding	telomerase RNA component interacting RNase [Source:HGNC Symbol;Acc:HGNC:28424]
GPRIN3	ENSG00000185477	1.61033	0.0128248	protein_coding	GPRIN family member 3 [Source:HGNC Symbol;Acc:HGNC:27733]
RPL28	ENSG00000108107	1.55503	0.0128248	protein_coding	ribosomal protein L28 [Source:HGNC Symbol;Acc:HGNC:10330]
PLPP6	ENSG00000205808	-1.03618	0.0128248	protein_coding	phospholipid phosphatase 6 [Source:HGNC Symbol;Acc:HGNC:23682]
CACNB1	ENSG00000067191	2.15241	0.0128574	protein_coding	calcium voltage-gated channel auxiliary subunit beta 1 [Source:HGNC Symbol;Acc:HGNC:1401]
ZNF276	ENSG00000158805	0.722874	0.0128574	protein_coding	zinc finger protein 276 [Source:HGNC Symbol;Acc:HGNC:23330]
EIF2S3	ENSG00000130741	2.07199	0.0128607	protein_coding	eukaryotic translation initiation factor 2 subunit gamma [Source:HGNC Symbol;Acc:HGNC:3267]
CACNG2	ENSG00000166862	3.09772	0.0129006	protein_coding	calcium voltage-gated channel auxiliary subunit gamma 2 [Source:HGNC Symbol;Acc:HGNC:1406]
ASIC3	ENSG00000213199	2.02872	0.0130119	protein_coding	acid sensing ion channel subunit 3 [Source:HGNC Symbol;Acc:HGNC:101]
RBM12B	ENSG00000183808	1.32547	0.0130939	protein_coding	RNA binding motif protein 12B [Source:HGNC Symbol;Acc:HGNC:32310]
METTL9	ENSG00000197006	1.07564	0.013097	protein_coding	methyltransferase like 9 [Source:HGNC Symbol;Acc:HGNC:24586]
BDKRB2	ENSG00000168398	2.81462	0.0131082	protein_coding	bradykinin receptor B2 [Source:HGNC Symbol;Acc:HGNC:1030]
COPA	ENSG00000122218	1.82951	0.0131177	protein_coding	coatomer protein complex subunit alpha [Source:HGNC Symbol;Acc:HGNC:2230]
GNAI3	ENSG00000065135	1.43603	0.0131225	protein_coding	G protein subunit alpha i3 [Source:HGNC Symbol;Acc:HGNC:4387]
TBX4	ENSG00000121075	2.79497	0.0131724	protein_coding	T-box transcription factor 4 [Source:HGNC Symbol;Acc:HGNC:11603]
RNF220	ENSG00000187147	0.826087	0.0131823	protein_coding	ring finger protein 220 [Source:HGNC Symbol;Acc:HGNC:25552]
TESMIN	ENSG00000132749	2.75989	0.0131864	protein_coding	testis expressed metallothionein like protein [Source:HGNC Symbol;Acc:HGNC:7446]
H2BU1	ENSG00000196890	1.95983	0.0132455	protein_coding	H2B.U histone 1 [Source:HGNC Symbol;Acc:HGNC:20514]
C20orf194	ENSG00000088854	2.67314	0.013297	protein_coding	chromosome 20 open reading frame 194 [Source:HGNC Symbol;Acc:HGNC:17721]
MFAP1	ENSG00000140259	-1.39662	0.013297	protein_coding	microfibril associated protein 1 [Source:HGNC Symbol;Acc:HGNC:7032]
H2BC8	ENSG00000273802	2.28239	0.0133097	protein_coding	H2B clustered histone 8 [Source:HGNC Symbol;Acc:HGNC:4746]
CCDC18	ENSG00000122483	0.46256	0.0134126	protein_coding	coiled-coil domain containing 18 [Source:HGNC Symbol;Acc:HGNC:30370]
PLK1	ENSG00000166851	2.32078	0.0134727	protein_coding	polo like kinase 1 [Source:HGNC Symbol;Acc:HGNC:9077]
SEC61B	ENSG00000106803	2.69911	0.0136169	protein_coding	SEC61 translocon beta subunit [Source:HGNC Symbol;Acc:HGNC:16993]
KLHDC4	ENSG00000104731	1.55442	0.0136169	protein_coding	kelch domain containing 4 [Source:HGNC Symbol;Acc:HGNC:25272]
CSDC2	ENSG00000172346	0.826659	0.0136169	protein_coding	cold shock domain containing C2 [Source:HGNC Symbol;Acc:HGNC:30359]
RNASEH2C	ENSG00000172922	0.711836	0.0136169	protein_coding	ribonuclease H2 subunit C [Source:HGNC Symbol;Acc:HGNC:24116]
UTP3	ENSG00000132467	2.5344	0.0136491	protein_coding	UTP3 small subunit processome component [Source:HGNC Symbol;Acc:HGNC:24477]
LBP	ENSG00000129988	2.70358	0.0136981	protein_coding	lipopolysaccharide binding protein [Source:HGNC Symbol;Acc:HGNC:6517]
GPR18	ENSG00000125245	-0.8273	0.013724	protein_coding	G protein-coupled receptor 18 [Source:HGNC Symbol;Acc:HGNC:4472]
RAET1G	ENSG00000203722	3.15887	0.0137873	protein_coding	retinoic acid early transcript 1G [Source:HGNC Symbol;Acc:HGNC:16795]
SLC39A6	ENSG00000141424	2.46796	0.0137873	protein_coding	solute carrier family 39 member 6 [Source:HGNC Symbol;Acc:HGNC:18607]
VSIG4	ENSG00000155659	1.3581	0.0137924	protein_coding	V-set and immunoglobulin domain containing 4 [Source:HGNC Symbol;Acc:HGNC:17032]
HEBP2	ENSG00000051620	1.19247	0.013801	protein_coding	heme binding protein 2 [Source:HGNC Symbol;Acc:HGNC:15716]
GMPPA	ENSG00000144591	2.52255	0.0139223	protein_coding	GDP-mannose pyrophosphorylase A [Source:HGNC Symbol;Acc:HGNC:22923]
FBXO28	ENSG00000143756	2.40774	0.0139905	protein_coding	F-box protein 28 [Source:HGNC Symbol;Acc:HGNC:29046]
CKAP2	ENSG00000136108	2.23617	0.0139905	protein_coding	cytoskeleton associated protein 2 [Source:HGNC Symbol;Acc:HGNC:1990]
PRDX6	ENSG00000117592	2.07846	0.0140051	protein_coding	peroxiredoxin 6 [Source:HGNC Symbol;Acc:HGNC:16753]
DELE1	ENSG00000081791	1.89434	0.0140101	protein_coding	DAP3 binding cell death enhancer 1 [Source:HGNC Symbol;Acc:HGNC:28969]
ZNF703	ENSG00000183779	2.46661	0.0140119	protein_coding	zinc finger protein 703 [Source:HGNC Symbol;Acc:HGNC:25883]
SLC1A4	ENSG00000115902	-0.890138	0.0140119	protein_coding	solute carrier family 1 member 4 [Source:HGNC Symbol;Acc:HGNC:10942]
MTERF4	ENSG00000122085	-1.17491	0.0140156	protein_coding	mitochondrial transcription termination factor 4 [Source:HGNC Symbol;Acc:HGNC:28785]
SEC14L2	ENSG00000100003	-0.552057	0.0140163	protein_coding	SEC14 like lipid binding 2 [Source:HGNC Symbol;Acc:HGNC:10699]
HNRNPD	ENSG00000138668	-0.788761	0.0140294	protein_coding	heterogeneous nuclear ribonucleoprotein D [Source:HGNC Symbol;Acc:HGNC:5036]
GFRA1	ENSG00000151892	2.58253	0.0140535	protein_coding	GDNF family receptor alpha 1 [Source:HGNC Symbol;Acc:HGNC:4243]
CD33	ENSG00000105383	1.9094	0.0140535	protein_coding	CD33 molecule [Source:HGNC Symbol;Acc:HGNC:1659]
C1orf35	ENSG00000143793	1.03005	0.0140535	protein_coding	chromosome 1 open reading frame 35 [Source:HGNC Symbol;Acc:HGNC:19032]
DNAAF2	ENSG00000165506	-0.893151	0.0140993	protein_coding	dynein axonemal assembly factor 2 [Source:HGNC Symbol;Acc:HGNC:20188]
ZNF436	ENSG00000125945	-0.811684	0.014172	protein_coding	zinc finger protein 436 [Source:HGNC Symbol;Acc:HGNC:20814]
ZNF263	ENSG00000006194	-1.02757	0.0141857	protein_coding	zinc finger protein 263 [Source:HGNC Symbol;Acc:HGNC:13056]
DUSP14	ENSG00000276023	-0.892117	0.0142559	protein_coding	dual specificity phosphatase 14 [Source:HGNC Symbol;Acc:HGNC:17007]
SP2	ENSG00000167182	1.44895	0.0142776	protein_coding	Sp2 transcription factor [Source:HGNC Symbol;Acc:HGNC:11207]
ASCL1	ENSG00000139352	3.38259	0.0142887	protein_coding	achaete-scute family bHLH transcription factor 1 [Source:HGNC Symbol;Acc:HGNC:738]
ASB10	ENSG00000146926	2.93559	0.0142887	protein_coding	ankyrin repeat and SOCS box containing 10 [Source:HGNC Symbol;Acc:HGNC:17185]
SRSF2	ENSG00000161547	-0.606723	0.014291	protein_coding	serine and arginine rich splicing factor 2 [Source:HGNC Symbol;Acc:HGNC:10783]
IL16	ENSG00000172349	1.16695	0.0143032	protein_coding	interleukin 16 [Source:HGNC Symbol;Acc:HGNC:5980]
DUSP9	ENSG00000130829	2.81919	0.014357	protein_coding	dual specificity phosphatase 9 [Source:HGNC Symbol;Acc:HGNC:3076]
RER1	ENSG00000157916	0.663176	0.0143587	protein_coding	retention in endoplasmic reticulum sorting receptor 1 [Source:HGNC Symbol;Acc:HGNC:30309]
PGAM1	ENSG00000171314	-1.06252	0.0143587	protein_coding	phosphoglycerate mutase 1 [Source:HGNC Symbol;Acc:HGNC:8888]
PHC1	ENSG00000111752	0.792	0.014379	protein_coding	polyhomeotic homolog 1 [Source:HGNC Symbol;Acc:HGNC:3182]
IKBKG	ENSG00000269335	0.863602	0.0143807	protein_coding	inhibitor of nuclear factor kappa B kinase regulatory subunit gamma [Source:HGNC Symbol;Acc:HGNC:5961]
CCN6	ENSG00000112761	-1.09119	0.0144182	protein_coding	cellular communication network factor 6 [Source:HGNC Symbol;Acc:HGNC:12771]
ZNF555	ENSG00000186300	2.77223	0.014438	protein_coding	zinc finger protein 555 [Source:HGNC Symbol;Acc:HGNC:28382]
YBX1	ENSG00000065978	1.18642	0.0144501	protein_coding	Y-box binding protein 1 [Source:HGNC Symbol;Acc:HGNC:8014]
PIP4P1	ENSG00000165782	0.867543	0.0145613	protein_coding	phosphatidylinositol-4,5-bisphosphate 4-phosphatase 1 [Source:HGNC Symbol;Acc:HGNC:19299]
EIF3K	ENSG00000178982	1.91095	0.0145675	protein_coding	eukaryotic translation initiation factor 3 subunit K [Source:HGNC Symbol;Acc:HGNC:24656]
CYP3A5	ENSG00000106258	-0.662401	0.0145675	protein_coding	cytochrome P450 family 3 subfamily A member 5 [Source:HGNC Symbol;Acc:HGNC:2638]
TMED5	ENSG00000117500	-0.63873	0.0145706	protein_coding	transmembrane p24 trafficking protein 5 [Source:HGNC Symbol;Acc:HGNC:24251]
ACTA1	ENSG00000143632	3.06222	0.0145799	protein_coding	actin alpha 1, skeletal muscle [Source:HGNC Symbol;Acc:HGNC:129]
PSMA7	ENSG00000101182	-0.659544	0.0145998	protein_coding	proteasome 20S subunit alpha 7 [Source:HGNC Symbol;Acc:HGNC:9536]
USH1G	ENSG00000182040	3.19536	0.014662	protein_coding	USH1 protein network component sans [Source:HGNC Symbol;Acc:HGNC:16356]
HIF1AN	ENSG00000166135	0.599204	0.014662	protein_coding	hypoxia inducible factor 1 subunit alpha inhibitor [Source:HGNC Symbol;Acc:HGNC:17113]
MR1	ENSG00000153029	1.937	0.014801	protein_coding	major histocompatibility complex, class I-related [Source:HGNC Symbol;Acc:HGNC:4975]
KPNB1	ENSG00000108424	0.876584	0.014801	protein_coding	karyopherin subunit beta 1 [Source:HGNC Symbol;Acc:HGNC:6400]
MTIF2	ENSG00000085760	-0.687833	0.014801	protein_coding	mitochondrial translational initiation factor 2 [Source:HGNC Symbol;Acc:HGNC:7441]
WARS2	ENSG00000116874	-0.734115	0.014801	protein_coding	tryptophanyl tRNA synthetase 2, mitochondrial [Source:HGNC Symbol;Acc:HGNC:12730]
CERK	ENSG00000100422	-0.781818	0.014801	protein_coding	ceramide kinase [Source:HGNC Symbol;Acc:HGNC:19256]
TMEM192	ENSG00000170088	0.753341	0.0148497	protein_coding	transmembrane protein 192 [Source:HGNC Symbol;Acc:HGNC:26775]
CST3	ENSG00000101439	1.69035	0.014869	protein_coding	cystatin C [Source:HGNC Symbol;Acc:HGNC:2475]
B3GNT4	ENSG00000176383	0.557377	0.014869	protein_coding	UDP-GlcNAc:betaGal beta-1,3-N-acetylglucosaminyltransferase 4 [Source:HGNC Symbol;Acc:HGNC:15683]
SEPTIN4	ENSG00000108387	1.36226	0.0148799	protein_coding	septin 4 [Source:HGNC Symbol;Acc:HGNC:9165]
MAFK	ENSG00000198517	2.79308	0.0148826	protein_coding	MAF bZIP transcription factor K [Source:HGNC Symbol;Acc:HGNC:6782]
OR1L6	ENSG00000171459	2.50108	0.0148985	protein_coding	olfactory receptor family 1 subfamily L member 6 [Source:HGNC Symbol;Acc:HGNC:8218]
FAM20C	ENSG00000177706	2.62071	0.0149057	protein_coding	FAM20C golgi associated secretory pathway kinase [Source:HGNC Symbol;Acc:HGNC:22140]
SH3BP5L	ENSG00000175137	1.79606	0.0149057	protein_coding	SH3 binding domain protein 5 like [Source:HGNC Symbol;Acc:HGNC:29360]
APEX1	ENSG00000100823	-0.652089	0.0149933	protein_coding	apurinic/apyrimidinic endodeoxyribonuclease 1 [Source:HGNC Symbol;Acc:HGNC:587]
TMPPE	ENSG00000188167	2.62443	0.0150404	protein_coding	transmembrane protein with metallophosphoesterase domain [Source:HGNC Symbol;Acc:HGNC:33865]
UGT2B11	ENSG00000213759	-2.1198	0.0150706	protein_coding	UDP glucuronosyltransferase family 2 member B11 [Source:HGNC Symbol;Acc:HGNC:12545]
ZNF407	ENSG00000215421	-0.701786	0.0151019	protein_coding	zinc finger protein 407 [Source:HGNC Symbol;Acc:HGNC:19904]
SH3GLB1	ENSG00000097033	1.51977	0.015129	protein_coding	SH3 domain containing GRB2 like, endophilin B1 [Source:HGNC Symbol;Acc:HGNC:10833]
ZNF324B	ENSG00000249471	3.28005	0.0151528	protein_coding	zinc finger protein 324B [Source:HGNC Symbol;Acc:HGNC:33107]
RPL3L	ENSG00000140986	1.93075	0.0151528	protein_coding	ribosomal protein L3 like [Source:HGNC Symbol;Acc:HGNC:10351]
TMEM101	ENSG00000091947	1.56059	0.0151528	protein_coding	transmembrane protein 101 [Source:HGNC Symbol;Acc:HGNC:28653]
DCTN2	ENSG00000175203	0.865955	0.0151528	protein_coding	dynactin subunit 2 [Source:HGNC Symbol;Acc:HGNC:2712]
NFE2	ENSG00000123405	1.57953	0.0151737	protein_coding	nuclear factor, erythroid 2 [Source:HGNC Symbol;Acc:HGNC:7780]
CARM1	ENSG00000142453	0.989561	0.0151737	protein_coding	coactivator associated arginine methyltransferase 1 [Source:HGNC Symbol;Acc:HGNC:23393]
RGS2	ENSG00000116741	1.41597	0.0151828	protein_coding	regulator of G protein signaling 2 [Source:HGNC Symbol;Acc:HGNC:9998]
GARS1	ENSG00000106105	1.02425	0.0151828	protein_coding	glycyl-tRNA synthetase 1 [Source:HGNC Symbol;Acc:HGNC:4162]
BCCIP	ENSG00000107949	0.71398	0.0151828	protein_coding	BRCA2 and CDKN1A interacting protein [Source:HGNC Symbol;Acc:HGNC:978]
S100A7A	ENSG00000184330	3.26393	0.0152905	protein_coding	S100 calcium binding protein A7A [Source:HGNC Symbol;Acc:HGNC:21657]
SLC24A4	ENSG00000140090	1.16935	0.0152905	protein_coding	solute carrier family 24 member 4 [Source:HGNC Symbol;Acc:HGNC:10978]
CPN2	ENSG00000178772	2.96662	0.0152986	protein_coding	carboxypeptidase N subunit 2 [Source:HGNC Symbol;Acc:HGNC:2313]
TPBGL	ENSG00000261594	2.76583	0.0152986	protein_coding	trophoblast glycoprotein like [Source:HGNC Symbol;Acc:HGNC:44159]
CABLES1	ENSG00000134508	1.07478	0.0153342	protein_coding	Cdk5 and Abl enzyme substrate 1 [Source:HGNC Symbol;Acc:HGNC:25097]
MTMR12	ENSG00000150712	2.00851	0.0153811	protein_coding	myotubularin related protein 12 [Source:HGNC Symbol;Acc:HGNC:18191]
NME6	ENSG00000172113	-0.711621	0.0153811	protein_coding	NME/NM23 nucleoside diphosphate kinase 6 [Source:HGNC Symbol;Acc:HGNC:20567]
SPATA25	ENSG00000149634	1.9384	0.0153904	protein_coding	spermatogenesis associated 25 [Source:HGNC Symbol;Acc:HGNC:16158]
BTBD18	ENSG00000233436	-0.963083	0.0154178	protein_coding	BTB domain containing 18 [Source:HGNC Symbol;Acc:HGNC:37214]
ABHD1	ENSG00000143994	0.677481	0.0154395	protein_coding	abhydrolase domain containing 1 [Source:HGNC Symbol;Acc:HGNC:17553]
XRCC5	ENSG00000079246	1.43992	0.0154715	protein_coding	X-ray repair cross complementing 5 [Source:HGNC Symbol;Acc:HGNC:12833]
ITM2A	ENSG00000078596	-0.791839	0.0154715	protein_coding	integral membrane protein 2A [Source:HGNC Symbol;Acc:HGNC:6173]
ANPEP	ENSG00000166825	1.64208	0.0155023	protein_coding	alanyl aminopeptidase, membrane [Source:HGNC Symbol;Acc:HGNC:500]
FARSB	ENSG00000116120	1.56391	0.0155023	protein_coding	phenylalanyl-tRNA synthetase subunit beta [Source:HGNC Symbol;Acc:HGNC:17800]
TAFA3	ENSG00000184599	2.90964	0.0155471	protein_coding	TAFA chemokine like family member 3 [Source:HGNC Symbol;Acc:HGNC:21590]
HAPLN2	ENSG00000132702	2.85099	0.0155677	protein_coding	hyaluronan and proteoglycan link protein 2 [Source:HGNC Symbol;Acc:HGNC:17410]
CLCN5	ENSG00000171365	2.82503	0.0155677	protein_coding	chloride voltage-gated channel 5 [Source:HGNC Symbol;Acc:HGNC:2023]
P2RY13	ENSG00000181631	1.00513	0.0155677	protein_coding	purinergic receptor P2Y13 [Source:HGNC Symbol;Acc:HGNC:4537]
SIK2	ENSG00000170145	-0.811569	0.0155677	protein_coding	salt inducible kinase 2 [Source:HGNC Symbol;Acc:HGNC:21680]
PDLIM1	ENSG00000107438	2.57105	0.0155903	protein_coding	PDZ and LIM domain 1 [Source:HGNC Symbol;Acc:HGNC:2067]
CA1	ENSG00000133742	1.5008	0.0156545	protein_coding	carbonic anhydrase 1 [Source:HGNC Symbol;Acc:HGNC:1368]
MNX1	ENSG00000130675	3.11186	0.0156683	protein_coding	motor neuron and pancreas homeobox 1 [Source:HGNC Symbol;Acc:HGNC:4979]
AL133353.2	ENSG00000285932	1.00846	0.0156934	protein_coding	novel transcript
NUFIP2	ENSG00000108256	0.977764	0.015699	protein_coding	nuclear FMR1 interacting protein 2 [Source:HGNC Symbol;Acc:HGNC:17634]
ITGAL	ENSG00000005844	1.7644	0.0157555	protein_coding	integrin subunit alpha L [Source:HGNC Symbol;Acc:HGNC:6148]
AIM2	ENSG00000163568	0.948102	0.0157634	protein_coding	absent in melanoma 2 [Source:HGNC Symbol;Acc:HGNC:357]
CCDC159	ENSG00000183401	0.864498	0.0158099	protein_coding	coiled-coil domain containing 159 [Source:HGNC Symbol;Acc:HGNC:26996]
ENOX2	ENSG00000165675	2.64097	0.0158272	protein_coding	ecto-NOX disulfide-thiol exchanger 2 [Source:HGNC Symbol;Acc:HGNC:2259]
NEUROG3	ENSG00000122859	2.6215	0.0158512	protein_coding	neurogenin 3 [Source:HGNC Symbol;Acc:HGNC:13806]
PPP6R3	ENSG00000110075	1.78226	0.0158903	protein_coding	protein phosphatase 6 regulatory subunit 3 [Source:HGNC Symbol;Acc:HGNC:1173]
H3-3A	ENSG00000163041	-0.781142	0.0159006	protein_coding	H3.3 histone A [Source:HGNC Symbol;Acc:HGNC:4764]
CRIP1	ENSG00000213145	-1.14881	0.0159006	protein_coding	cysteine rich protein 1 [Source:HGNC Symbol;Acc:HGNC:2360]
BARX2	ENSG00000043039	2.74275	0.0159335	protein_coding	BARX homeobox 2 [Source:HGNC Symbol;Acc:HGNC:956]
DOC2A	ENSG00000149927	0.932927	0.0160247	protein_coding	double C2 domain alpha [Source:HGNC Symbol;Acc:HGNC:2985]
KCNMB3	ENSG00000171121	-0.465577	0.0160301	protein_coding	potassium calcium-activated channel subfamily M regulatory beta subunit 3 [Source:HGNC Symbol;Acc:HGNC:6287]
AHCY	ENSG00000101444	2.39306	0.0160489	protein_coding	adenosylhomocysteinase [Source:HGNC Symbol;Acc:HGNC:343]
SLC35A4	ENSG00000176087	0.929542	0.0160538	protein_coding	solute carrier family 35 member A4 [Source:HGNC Symbol;Acc:HGNC:20753]
CCDC153	ENSG00000248712	2.3259	0.016058	protein_coding	coiled-coil domain containing 153 [Source:HGNC Symbol;Acc:HGNC:27446]
ZBED3	ENSG00000132846	-0.900357	0.0161215	protein_coding	zinc finger BED-type containing 3 [Source:HGNC Symbol;Acc:HGNC:20711]
SSTR1	ENSG00000139874	3.37317	0.0161448	protein_coding	somatostatin receptor 1 [Source:HGNC Symbol;Acc:HGNC:11330]
ACAP3	ENSG00000131584	1.0174	0.0161549	protein_coding	ArfGAP with coiled-coil, ankyrin repeat and PH domains 3 [Source:HGNC Symbol;Acc:HGNC:16754]
ELOVL6	ENSG00000170522	1.77032	0.0161794	protein_coding	ELOVL fatty acid elongase 6 [Source:HGNC Symbol;Acc:HGNC:15829]
MAPRE2	ENSG00000166974	1.77011	0.0161794	protein_coding	microtubule associated protein RP/EB family member 2 [Source:HGNC Symbol;Acc:HGNC:6891]
AL358472.6	ENSG00000285641	-0.875837	0.0161794	protein_coding	novel protein
OXA1L	ENSG00000155463	0.859482	0.0161885	protein_coding	OXA1L mitochondrial inner membrane protein [Source:HGNC Symbol;Acc:HGNC:8526]
OR51D1	ENSG00000197428	3.05686	0.0162076	protein_coding	olfactory receptor family 51 subfamily D member 1 [Source:HGNC Symbol;Acc:HGNC:15193]
PPAT	ENSG00000128059	-0.891515	0.0162674	protein_coding	phosphoribosyl pyrophosphate amidotransferase [Source:HGNC Symbol;Acc:HGNC:9238]
ZFP69	ENSG00000187815	-1.19659	0.0162708	protein_coding	ZFP69 zinc finger protein [Source:HGNC Symbol;Acc:HGNC:24708]
ABI1	ENSG00000136754	0.765673	0.016317	protein_coding	abl interactor 1 [Source:HGNC Symbol;Acc:HGNC:11320]
BCAN	ENSG00000132692	1.95218	0.0163508	protein_coding	brevican [Source:HGNC Symbol;Acc:HGNC:23059]
MS4A1	ENSG00000156738	1.73217	0.0163508	protein_coding	membrane spanning 4-domains A1 [Source:HGNC Symbol;Acc:HGNC:7315]
HSPB8	ENSG00000152137	2.685	0.0163734	protein_coding	heat shock protein family B (small) member 8 [Source:HGNC Symbol;Acc:HGNC:30171]
SRRM2	ENSG00000167978	1.1723	0.0163734	protein_coding	serine/arginine repetitive matrix 2 [Source:HGNC Symbol;Acc:HGNC:16639]
USP15	ENSG00000135655	1.2585	0.0164212	protein_coding	ubiquitin specific peptidase 15 [Source:HGNC Symbol;Acc:HGNC:12613]
PPP1R2	ENSG00000184203	-0.873091	0.0165415	protein_coding	protein phosphatase 1 regulatory inhibitor subunit 2 [Source:HGNC Symbol;Acc:HGNC:9288]
RPL11	ENSG00000142676	1.4974	0.0165777	protein_coding	ribosomal protein L11 [Source:HGNC Symbol;Acc:HGNC:10301]
PHEX	ENSG00000102174	2.17573	0.0166444	protein_coding	phosphate regulating endopeptidase homolog X-linked [Source:HGNC Symbol;Acc:HGNC:8918]
RAB31	ENSG00000168461	1.44558	0.0166519	protein_coding	RAB31, member RAS oncogene family [Source:HGNC Symbol;Acc:HGNC:9771]
PLCB2	ENSG00000137841	2.05598	0.0167721	protein_coding	phospholipase C beta 2 [Source:HGNC Symbol;Acc:HGNC:9055]
WDR5B	ENSG00000196981	-1.11561	0.0167721	protein_coding	WD repeat domain 5B [Source:HGNC Symbol;Acc:HGNC:17826]
YIPF7	ENSG00000177752	-0.56939	0.0168165	protein_coding	Yip1 domain family member 7 [Source:HGNC Symbol;Acc:HGNC:26825]
PAG1	ENSG00000076641	1.81029	0.0168345	protein_coding	phosphoprotein membrane anchor with glycosphingolipid microdomains 1 [Source:HGNC Symbol;Acc:HGNC:30043]
KLRG1	ENSG00000139187	-1.10044	0.0168616	protein_coding	killer cell lectin like receptor G1 [Source:HGNC Symbol;Acc:HGNC:6380]
MGST2	ENSG00000085871	0.915447	0.0168788	protein_coding	microsomal glutathione S-transferase 2 [Source:HGNC Symbol;Acc:HGNC:7063]
RGMA	ENSG00000182175	2.16832	0.0168789	protein_coding	repulsive guidance molecule BMP co-receptor a [Source:HGNC Symbol;Acc:HGNC:30308]
TMEM119	ENSG00000183160	2.76303	0.0168921	protein_coding	transmembrane protein 119 [Source:HGNC Symbol;Acc:HGNC:27884]
ZNF134	ENSG00000213762	2.82535	0.016895	protein_coding	zinc finger protein 134 [Source:HGNC Symbol;Acc:HGNC:12918]
FKBP5	ENSG00000096060	1.46745	0.0169056	protein_coding	FKBP prolyl isomerase 5 [Source:HGNC Symbol;Acc:HGNC:3721]
CTNNB1	ENSG00000168036	-0.70056	0.0169189	protein_coding	catenin beta 1 [Source:HGNC Symbol;Acc:HGNC:2514]
STMN1	ENSG00000117632	2.15931	0.0169257	protein_coding	stathmin 1 [Source:HGNC Symbol;Acc:HGNC:6510]
NELFB	ENSG00000188986	2.1018	0.0169707	protein_coding	negative elongation factor complex member B [Source:HGNC Symbol;Acc:HGNC:24324]
CCR3	ENSG00000183625	1.34845	0.0169707	protein_coding	C-C motif chemokine receptor 3 [Source:HGNC Symbol;Acc:HGNC:1604]
ITGA2	ENSG00000164171	-0.801406	0.0169707	protein_coding	integrin subunit alpha 2 [Source:HGNC Symbol;Acc:HGNC:6137]
DNAJC16	ENSG00000116138	0.855548	0.0169784	protein_coding	DnaJ heat shock protein family (Hsp40) member C16 [Source:HGNC Symbol;Acc:HGNC:29157]
SIN3B	ENSG00000127511	2.20656	0.0170226	protein_coding	SIN3 transcription regulator family member B [Source:HGNC Symbol;Acc:HGNC:19354]
ALDOC	ENSG00000109107	1.65545	0.0170526	protein_coding	aldolase, fructose-bisphosphate C [Source:HGNC Symbol;Acc:HGNC:418]
SYDE1	ENSG00000105137	1.61271	0.0170907	protein_coding	synapse defective Rho GTPase homolog 1 [Source:HGNC Symbol;Acc:HGNC:25824]
PES1	ENSG00000100029	2.30116	0.0170911	protein_coding	pescadillo ribosomal biogenesis factor 1 [Source:HGNC Symbol;Acc:HGNC:8848]
MRPL43	ENSG00000055950	1.70287	0.017102	protein_coding	mitochondrial ribosomal protein L43 [Source:HGNC Symbol;Acc:HGNC:14517]
NGFR	ENSG00000064300	2.74936	0.0171208	protein_coding	nerve growth factor receptor [Source:HGNC Symbol;Acc:HGNC:7809]
ACSF2	ENSG00000167107	2.25549	0.0171857	protein_coding	acyl-CoA synthetase family member 2 [Source:HGNC Symbol;Acc:HGNC:26101]
USP34	ENSG00000115464	-0.728967	0.0171857	protein_coding	ubiquitin specific peptidase 34 [Source:HGNC Symbol;Acc:HGNC:20066]
THRAP3	ENSG00000054118	2.00095	0.0172461	protein_coding	thyroid hormone receptor associated protein 3 [Source:HGNC Symbol;Acc:HGNC:22964]
TRARG1	ENSG00000184811	2.74199	0.0172542	protein_coding	trafficking regulator of GLUT4 (SLC2A4) 1 [Source:HGNC Symbol;Acc:HGNC:29592]
ZNF454	ENSG00000178187	2.76491	0.0173427	protein_coding	zinc finger protein 454 [Source:HGNC Symbol;Acc:HGNC:21200]
DHRS7	ENSG00000100612	-0.621896	0.0173427	protein_coding	dehydrogenase/reductase 7 [Source:HGNC Symbol;Acc:HGNC:21524]
ACAT1	ENSG00000075239	-0.941601	0.0173427	protein_coding	acetyl-CoA acetyltransferase 1 [Source:HGNC Symbol;Acc:HGNC:93]
AP002990.1	ENSG00000255508	0.804597	0.0173672	protein_coding	novel protein
BHLHE40	ENSG00000134107	-0.924015	0.0174603	protein_coding	basic helix-loop-helix family member e40 [Source:HGNC Symbol;Acc:HGNC:1046]
KDM1B	ENSG00000165097	-0.555013	0.01753	protein_coding	lysine demethylase 1B [Source:HGNC Symbol;Acc:HGNC:21577]
SMC1A	ENSG00000072501	1.60975	0.0175543	protein_coding	structural maintenance of chromosomes 1A [Source:HGNC Symbol;Acc:HGNC:11111]
SPATA31D1	ENSG00000214929	3.47305	0.017584	protein_coding	SPATA31 subfamily D member 1 [Source:HGNC Symbol;Acc:HGNC:37283]
NOL8	ENSG00000198000	-0.839207	0.0176098	protein_coding	nucleolar protein 8 [Source:HGNC Symbol;Acc:HGNC:23387]
ACSM1	ENSG00000166743	-1.37467	0.0176206	protein_coding	acyl-CoA synthetase medium chain family member 1 [Source:HGNC Symbol;Acc:HGNC:18049]
MYH9	ENSG00000100345	1.51501	0.0176466	protein_coding	myosin heavy chain 9 [Source:HGNC Symbol;Acc:HGNC:7579]
PRIMA1	ENSG00000175785	2.90738	0.0176506	protein_coding	proline rich membrane anchor 1 [Source:HGNC Symbol;Acc:HGNC:18319]
KCNJ15	ENSG00000157551	1.74919	0.0176803	protein_coding	potassium inwardly rectifying channel subfamily J member 15 [Source:HGNC Symbol;Acc:HGNC:6261]
P2RY11	ENSG00000244165	1.01061	0.0176803	protein_coding	purinergic receptor P2Y11 [Source:HGNC Symbol;Acc:HGNC:8540]
CFAP77	ENSG00000188523	2.58195	0.0177167	protein_coding	cilia and flagella associated protein 77 [Source:HGNC Symbol;Acc:HGNC:33776]
MFSD9	ENSG00000135953	2.57107	0.0177167	protein_coding	major facilitator superfamily domain containing 9 [Source:HGNC Symbol;Acc:HGNC:28158]
OLFML2A	ENSG00000185585	2.32903	0.0177167	protein_coding	olfactomedin like 2A [Source:HGNC Symbol;Acc:HGNC:27270]
WDR34	ENSG00000119333	1.04113	0.0177167	protein_coding	WD repeat domain 34 [Source:HGNC Symbol;Acc:HGNC:28296]
PDCD1LG2	ENSG00000197646	1.00794	0.0177167	protein_coding	programmed cell death 1 ligand 2 [Source:HGNC Symbol;Acc:HGNC:18731]
ERVV-2	ENSG00000268964	2.81829	0.0178311	protein_coding	endogenous retrovirus group V member 2, envelope [Source:HGNC Symbol;Acc:HGNC:39051]
GPR141	ENSG00000187037	1.80783	0.0178368	protein_coding	G protein-coupled receptor 141 [Source:HGNC Symbol;Acc:HGNC:19997]
NACA	ENSG00000196531	1.71549	0.0178368	protein_coding	nascent polypeptide associated complex subunit alpha [Source:HGNC Symbol;Acc:HGNC:7629]
TTC7A	ENSG00000068724	0.999006	0.0178368	protein_coding	tetratricopeptide repeat domain 7A [Source:HGNC Symbol;Acc:HGNC:19750]
STK17B	ENSG00000081320	1.3811	0.0179184	protein_coding	serine/threonine kinase 17b [Source:HGNC Symbol;Acc:HGNC:11396]
CYSTM1	ENSG00000120306	0.628318	0.0179331	protein_coding	cysteine rich transmembrane module containing 1 [Source:HGNC Symbol;Acc:HGNC:30239]
SAP18	ENSG00000150459	1.84202	0.0179649	protein_coding	Sin3A associated protein 18 [Source:HGNC Symbol;Acc:HGNC:10530]
PAPOLA	ENSG00000090060	1.03788	0.0179649	protein_coding	poly(A) polymerase alpha [Source:HGNC Symbol;Acc:HGNC:14981]
CEACAM7	ENSG00000007306	2.81634	0.0180366	protein_coding	CEA cell adhesion molecule 7 [Source:HGNC Symbol;Acc:HGNC:1819]
SULT1C4	ENSG00000198075	2.35256	0.0180803	protein_coding	sulfotransferase family 1C member 4 [Source:HGNC Symbol;Acc:HGNC:11457]
RTL10	ENSG00000215012	2.88149	0.0180951	protein_coding	retrotransposon Gag like 10 [Source:HGNC Symbol;Acc:HGNC:26112]
RPS20	ENSG00000008988	1.82823	0.0181187	protein_coding	ribosomal protein S20 [Source:HGNC Symbol;Acc:HGNC:10405]
NDUFS1	ENSG00000023228	2.20092	0.018128	protein_coding	NADH:ubiquinone oxidoreductase core subunit S1 [Source:HGNC Symbol;Acc:HGNC:7707]
SP140L	ENSG00000185404	2.07329	0.0181381	protein_coding	SP140 nuclear body protein like [Source:HGNC Symbol;Acc:HGNC:25105]
NCAPD2	ENSG00000010292	0.965467	0.0182785	protein_coding	non-SMC condensin I complex subunit D2 [Source:HGNC Symbol;Acc:HGNC:24305]
EFCC1	ENSG00000114654	2.25261	0.0183186	protein_coding	EF-hand and coiled-coil domain containing 1 [Source:HGNC Symbol;Acc:HGNC:25692]
SMCHD1	ENSG00000101596	1.20591	0.0184178	protein_coding	structural maintenance of chromosomes flexible hinge domain containing 1 [Source:HGNC Symbol;Acc:HGNC:29090]
C11orf87	ENSG00000185742	2.28297	0.0185763	protein_coding	chromosome 11 open reading frame 87 [Source:HGNC Symbol;Acc:HGNC:33788]
TYW5	ENSG00000162971	-0.611865	0.0186287	protein_coding	tRNA-yW synthesizing protein 5 [Source:HGNC Symbol;Acc:HGNC:26754]
RAD17	ENSG00000152942	0.88864	0.0186467	protein_coding	RAD17 checkpoint clamp loader component [Source:HGNC Symbol;Acc:HGNC:9807]
CTLA4	ENSG00000163599	2.66664	0.0186475	protein_coding	cytotoxic T-lymphocyte associated protein 4 [Source:HGNC Symbol;Acc:HGNC:2505]
BBIP1	ENSG00000214413	-0.590001	0.0186475	protein_coding	BBSome interacting protein 1 [Source:HGNC Symbol;Acc:HGNC:28093]
PIP4K2C	ENSG00000166908	2.57251	0.0186791	protein_coding	phosphatidylinositol-5-phosphate 4-kinase type 2 gamma [Source:HGNC Symbol;Acc:HGNC:23786]
PPHLN1	ENSG00000134283	1.43081	0.0187036	protein_coding	periphilin 1 [Source:HGNC Symbol;Acc:HGNC:19369]
HMGCS2	ENSG00000134240	2.75652	0.0187228	protein_coding	3-hydroxy-3-methylglutaryl-CoA synthase 2 [Source:HGNC Symbol;Acc:HGNC:5008]
LIPK	ENSG00000204021	1.1998	0.0187306	protein_coding	lipase family member K [Source:HGNC Symbol;Acc:HGNC:23444]
ATP2A1	ENSG00000196296	1.17681	0.0187306	protein_coding	ATPase sarcoplasmic/endoplasmic reticulum Ca2+ transporting 1 [Source:HGNC Symbol;Acc:HGNC:811]
LEAP2	ENSG00000164406	-0.489229	0.0187306	protein_coding	liver enriched antimicrobial peptide 2 [Source:HGNC Symbol;Acc:HGNC:29571]
PRPF38A	ENSG00000134748	-0.966563	0.0187306	protein_coding	pre-mRNA processing factor 38A [Source:HGNC Symbol;Acc:HGNC:25930]
ANXA5	ENSG00000164111	2.23761	0.0187332	protein_coding	annexin A5 [Source:HGNC Symbol;Acc:HGNC:543]
ACSL4	ENSG00000068366	1.24067	0.0187435	protein_coding	acyl-CoA synthetase long chain family member 4 [Source:HGNC Symbol;Acc:HGNC:3571]
RUSC2	ENSG00000198853	2.24359	0.0187525	protein_coding	RUN and SH3 domain containing 2 [Source:HGNC Symbol;Acc:HGNC:23625]
[truncated: 1,091 more rows]

## Sheet: lncRNA Genes in Stage 1
GeneName	Gene_ID	log2FoldChange	padj	GeneType	GeneDescription
[truncated: 1,387 more rows]

## Sheet: Other Gene Types in Stage 1
GeneName	Gene_ID	log2FoldChange	padj	GeneType	Gene Description
[truncated: 678 more rows]
