# Supplementary material for: Differences in gene expression profiles in early and late stage rhodesiense HAT individuals in Malawi
Source: PLoS Negl Trop Dis. 2023 Dec 6;17(12):e0011803. doi: 10.1371/journal.pntd.0011803 (PMC10727365; doi:10.1371/journal.pntd.0011803)
Supplement: S2 File — (XLSX) [file pntd.0011803.s012.xlsx]

## Sheet: Significant DEG in Stage 2
Gene Name	Gene ID	log2 Fold Change	padj	Gene Type	Gene Description
BMP6	ENSG00000153162	3.51599	1.58395e-19	protein_coding	bone morphogenetic protein 6 [Source:HGNC Symbol;Acc:HGNC:1073]
ENOSF1	ENSG00000132199	3.07493	3.68197e-12	protein_coding	enolase superfamily member 1 [Source:HGNC Symbol;Acc:HGNC:30365]
AC092069.1	ENSG00000267458	2.03387	3.68197e-12	lncRNA	novel transcript, antisense to CALR
IGHM	ENSG00000211899	5.19714	8.21415e-12	IG_C_gene	immunoglobulin heavy constant mu [Source:HGNC Symbol;Acc:HGNC:5541]
ZNF571-AS1	ENSG00000267470	-1.35353	1.47541e-11	lncRNA	ZNF571 antisense RNA 1 [Source:HGNC Symbol;Acc:HGNC:44324]
IFI16	ENSG00000163565	2.38028	2.33448e-11	protein_coding	interferon gamma inducible protein 16 [Source:HGNC Symbol;Acc:HGNC:5395]
AC010501.2	ENSG00000271714	-2.31776	2.09415e-10	lncRNA	novel transcript, antisense to FAM169A
AC009570.2	ENSG00000286848	3.50619	6.8259e-10	lncRNA	novel transcript
SMARCB1	ENSG00000099956	2.89166	6.8259e-10	protein_coding	SWI/SNF related, matrix associated, actin dependent regulator of chromatin, subfamily b, member 1 [Source:HGNC Symbol;Acc:HGNC:11103]
C12orf73	ENSG00000204954	2.20302	9.78772e-10	protein_coding	chromosome 12 open reading frame 73 [Source:HGNC Symbol;Acc:HGNC:34450]
ATP6V1C2	ENSG00000143882	1.62339	2.69804e-09	protein_coding	ATPase H+ transporting V1 subunit C2 [Source:HGNC Symbol;Acc:HGNC:18264]
LIPM	ENSG00000173239	4.39704	9.78581e-09	protein_coding	lipase family member M [Source:HGNC Symbol;Acc:HGNC:23455]
ACE2	ENSG00000130234	4.15322	1.23963e-08	protein_coding	angiotensin I converting enzyme 2 [Source:HGNC Symbol;Acc:HGNC:13557]
AC084398.2	ENSG00000257202	1.7431	3.67384e-08	lncRNA	novel transcript, antisense to DRAM1
AC004477.2	ENSG00000266341	1.20025	5.61898e-08	lncRNA	novel transcript, antisense to NFE2L1
FAM200B	ENSG00000237765	2.42498	6.21433e-08	protein_coding	family with sequence similarity 200 member B [Source:HGNC Symbol;Acc:HGNC:27740]
TYMSOS	ENSG00000176912	3.2496	6.25197e-08	lncRNA	TYMS opposite strand [Source:HGNC Symbol;Acc:HGNC:29553]
MARCHF8	ENSG00000165406	2.31706	6.25197e-08	protein_coding	membrane associated ring-CH-type finger 8 [Source:HGNC Symbol;Acc:HGNC:23356]
AC021097.1	ENSG00000272661	2.56296	8.87203e-08	lncRNA	novel transcript, antisense to SMARCD3
AC011458.1	ENSG00000270402	-1.52458	8.87203e-08	processed_pseudogene	ankyrin repeat domain 26 (ANKRD26) pseudogene
EVA1C	ENSG00000166979	-1.54296	8.87203e-08	protein_coding	eva-1 homolog C [Source:HGNC Symbol;Acc:HGNC:13239]
A2ML1-AS1	ENSG00000256661	-1.96614	9.07407e-08	lncRNA	A2ML1 antisense RNA 1 [Source:HGNC Symbol;Acc:HGNC:41022]
AC009902.2	ENSG00000254027	2.53016	9.43016e-08	lncRNA	novel transcript
AP003392.3	ENSG00000255114	1.74322	2.01162e-07	lncRNA	novel transcript, antisense to HYOU1
AC099850.4	ENSG00000265415	2.43983	2.01771e-07	lncRNA	novel transcript, antisense to PRR11
H1-5	ENSG00000184357	3.28034	2.95868e-07	protein_coding	H1.5 linker histone, cluster member [Source:HGNC Symbol;Acc:HGNC:4719]
LCORL	ENSG00000178177	2.4439	2.95868e-07	protein_coding	ligand dependent nuclear receptor corepressor like [Source:HGNC Symbol;Acc:HGNC:30776]
EMC9	ENSG00000100908	1.58586	2.95868e-07	protein_coding	ER membrane protein complex subunit 9 [Source:HGNC Symbol;Acc:HGNC:20273]
AC099063.1	ENSG00000237568	2.07447	3.73858e-07	lncRNA	novel transcript
PANK2	ENSG00000125779	1.80721	5.31458e-07	protein_coding	pantothenate kinase 2 [Source:HGNC Symbol;Acc:HGNC:15894]
ATF7IP	ENSG00000171681	1.71118	5.31458e-07	protein_coding	activating transcription factor 7 interacting protein [Source:HGNC Symbol;Acc:HGNC:20092]
SLC12A5-AS1	ENSG00000204044	3.82813	6.70879e-07	lncRNA	SLC12A5 and MMP9 antisense RNA 1 [Source:HGNC Symbol;Acc:HGNC:53143]
AC005841.1	ENSG00000258092	2.12509	6.70879e-07	lncRNA	novel transcript, antisense to FKBP4
MNDA	ENSG00000163563	3.06655	6.9051e-07	protein_coding	myeloid cell nuclear differentiation antigen [Source:HGNC Symbol;Acc:HGNC:7183]
AL162253.2	ENSG00000286162	2.05751	8.75489e-07	lncRNA	novel transcript
RNY1	ENSG00000201098	3.51437	1.30061e-06	misc_RNA	RNA, Ro60-associated Y1 [Source:HGNC Symbol;Acc:HGNC:10242]
RNU6-1082P	ENSG00000201444	2.73694	1.33445e-06	snRNA	RNA, U6 small nuclear 1082, pseudogene [Source:HGNC Symbol;Acc:HGNC:48045]
AL157871.4	ENSG00000258666	2.49318	1.34292e-06	lncRNA	novel transcript, antisense to WARS
S100A9	ENSG00000163220	3.55044	1.55755e-06	protein_coding	S100 calcium binding protein A9 [Source:HGNC Symbol;Acc:HGNC:10499]
CALR	ENSG00000179218	2.9834	1.55755e-06	protein_coding	calreticulin [Source:HGNC Symbol;Acc:HGNC:1455]
TECPR1	ENSG00000205356	2.66097	1.55755e-06	protein_coding	tectonin beta-propeller repeat containing 1 [Source:HGNC Symbol;Acc:HGNC:22214]
AC022211.3	ENSG00000263843	1.30355	1.55755e-06	lncRNA	novel transcript, antisense to SLC25A19
AC078889.1	ENSG00000256072	1.94135	1.5805e-06	lncRNA	novel transcript
MGAM	ENSG00000257335	2.51701	1.94854e-06	protein_coding	maltase-glucoamylase [Source:HGNC Symbol;Acc:HGNC:7043]
AL122035.2	ENSG00000272909	1.73861	2.13883e-06	lncRNA	novel transcript, antisense to MTHFD1
MOXD2P	ENSG00000240268	3.07885	2.5661e-06	transcribed_unprocessed_pseudogene	monooxygenase DBH like 2, pseudogene [Source:HGNC Symbol;Acc:HGNC:33605]
AC008114.1	ENSG00000255649	2.59776	2.5661e-06	lncRNA	novel transcript, antisense to PLBD1
CLRN1	ENSG00000163646	4.00242	3.0377e-06	protein_coding	clarin 1 [Source:HGNC Symbol;Acc:HGNC:12605]
AC243772.2	ENSG00000233030	2.98042	3.16018e-06	lncRNA	novel transcript, antisense to FCGR1A
AL591721.1	ENSG00000236031	-1.279	3.16657e-06	lncRNA	novel transcript
PKMYT1	ENSG00000127564	1.91998	3.32255e-06	protein_coding	protein kinase, membrane associated tyrosine/threonine 1 [Source:HGNC Symbol;Acc:HGNC:29650]
CEBPB-AS1	ENSG00000277449	2.0622	3.80737e-06	lncRNA	CEBPB antisense RNA 1 [Source:HGNC Symbol;Acc:HGNC:51226]
MTX1P1	ENSG00000236675	1.81802	3.83825e-06	unprocessed_pseudogene	metaxin 1 pseudogene 1 [Source:HGNC Symbol;Acc:HGNC:7505]
EXOSC9	ENSG00000123737	2.08484	3.84705e-06	protein_coding	exosome component 9 [Source:HGNC Symbol;Acc:HGNC:9137]
SND1-IT1	ENSG00000279078	2.00387	4.044e-06	lncRNA	SND1 intronic transcript 1 [Source:HGNC Symbol;Acc:HGNC:24158]
PRCP	ENSG00000137509	1.58293	4.39915e-06	protein_coding	prolylcarboxypeptidase [Source:HGNC Symbol;Acc:HGNC:9344]
MED23	ENSG00000112282	3.74044	4.76243e-06	protein_coding	mediator complex subunit 23 [Source:HGNC Symbol;Acc:HGNC:2372]
DTNB	ENSG00000138101	2.32848	4.87056e-06	protein_coding	dystrobrevin beta [Source:HGNC Symbol;Acc:HGNC:3058]
IL21-AS1	ENSG00000227145	3.73865	5.19502e-06	lncRNA	IL21 antisense RNA 1 [Source:HGNC Symbol;Acc:HGNC:40299]
AP003108.2	ENSG00000256591	-0.875329	5.19502e-06	protein_coding	novel transcript
CLEC4D	ENSG00000166527	3.51389	5.41641e-06	protein_coding	C-type lectin domain family 4 member D [Source:HGNC Symbol;Acc:HGNC:14554]
PLBD1-AS1	ENSG00000256751	2.23682	5.41641e-06	lncRNA	PLBD1 antisense RNA 1 [Source:HGNC Symbol;Acc:HGNC:51143]
AC011405.1	ENSG00000249593	1.03442	5.41641e-06	lncRNA	novel transcript
ZNF529-AS1	ENSG00000233527	-1.0672	5.41641e-06	lncRNA	ZNF529 antisense RNA 1 [Source:HGNC Symbol;Acc:HGNC:51275]
KCNH7	ENSG00000184611	2.76935	5.59394e-06	protein_coding	potassium voltage-gated channel subfamily H member 7 [Source:HGNC Symbol;Acc:HGNC:18863]
AP000812.5	ENSG00000284922	1.61372	5.59394e-06	protein_coding	novel protein
IGKC	ENSG00000211592	4.42821	5.79059e-06	IG_C_gene	immunoglobulin kappa constant [Source:HGNC Symbol;Acc:HGNC:5716]
PSMB8-AS1	ENSG00000204261	1.07073	6.11002e-06	lncRNA	PSMB8 antisense RNA 1 (head to head) [Source:HGNC Symbol;Acc:HGNC:39758]
PSMC3IP	ENSG00000131470	1.00073	6.11002e-06	protein_coding	PSMC3 interacting protein [Source:HGNC Symbol;Acc:HGNC:17928]
LIPE-AS1	ENSG00000213904	2.22528	6.2174e-06	lncRNA	LIPE antisense RNA 1 [Source:HGNC Symbol;Acc:HGNC:48589]
AL023882.1	ENSG00000287855	-1.88902	6.99547e-06	lncRNA	novel transcript, antisense to LMF1
AC114878.2	ENSG00000270911	1.87037	8.49211e-06	processed_pseudogene	CTAGE family, member 5 (CTAGE5) pseudogene
CYP1B1-AS1	ENSG00000232973	2.28228	9.60965e-06	lncRNA	CYP1B1 antisense RNA 1 [Source:HGNC Symbol;Acc:HGNC:28543]
AC145207.4	ENSG00000263585	2.98713	9.71045e-06	lncRNA	novel transcript, antisense PYCR1
CCNG1P1	ENSG00000218991	1.9669	9.94921e-06	processed_pseudogene	cyclin G1 pseudogene 1 [Source:HGNC Symbol;Acc:HGNC:39177]
SNX22	ENSG00000157734	1.80892	1.04058e-05	protein_coding	sorting nexin 22 [Source:HGNC Symbol;Acc:HGNC:16315]
PLTP	ENSG00000100979	1.60224	1.21531e-05	protein_coding	phospholipid transfer protein [Source:HGNC Symbol;Acc:HGNC:9093]
SPON1	ENSG00000262655	-1.45398	1.24143e-05	protein_coding	spondin 1 [Source:HGNC Symbol;Acc:HGNC:11252]
AC009560.4	ENSG00000287508	-2.28025	1.24143e-05	lncRNA	novel transcript, antisense to RORA
PRELID1	ENSG00000169230	2.02519	1.39638e-05	protein_coding	PRELI domain containing 1 [Source:HGNC Symbol;Acc:HGNC:30255]
AC007182.1	ENSG00000224721	1.81879	1.44717e-05	lncRNA	novel transcript, antisense to FLVCR2
NOP9	ENSG00000196943	1.65562	1.44717e-05	protein_coding	NOP9 nucleolar protein [Source:HGNC Symbol;Acc:HGNC:19826]
AL158055.1	ENSG00000226530	-1.45036	1.45222e-05	lncRNA	novel transcript
AL136456.1	ENSG00000227240	-2.1884	1.4893e-05	lncRNA	novel transcript
RNA5SP490	ENSG00000252950	-2.14298	1.53055e-05	rRNA_pseudogene	RNA, 5S ribosomal pseudogene 490 [Source:HGNC Symbol;Acc:HGNC:43390]
AP001434.1	ENSG00000226012	2.50625	1.72449e-05	lncRNA	novel transcript
LINC02029	ENSG00000241544	1.37974	2.00399e-05	lncRNA	long intergenic non-protein coding RNA 2029 [Source:HGNC Symbol;Acc:HGNC:52863]
AC011603.3	ENSG00000258017	1.71841	2.11895e-05	lncRNA	novel transcript, antisense to TUBA1B
AC087286.3	ENSG00000259375	1.28057	2.11895e-05	lncRNA	novel transcript, antisense to AKAP13
LINC02824	ENSG00000255998	-2.25377	2.11895e-05	lncRNA	long intergenic non-protein coding RNA 2824 [Source:HGNC Symbol;Acc:HGNC:54356]
AC006042.1	ENSG00000227719	1.84543	2.12863e-05	lncRNA	novel transcript
PMS2P2	ENSG00000278416	-1.43783	2.34154e-05	translated_unprocessed_pseudogene	PMS1 homolog 2, mismatch repair system component pseudogene 2 [Source:HGNC Symbol;Acc:HGNC:9127]
PMS2P7	ENSG00000229018	-1.31161	2.39722e-05	unprocessed_pseudogene	PMS1 homolog 2, mismatch repair system component pseudogene 7 [Source:HGNC Symbol;Acc:HGNC:33515]
HBZ	ENSG00000130656	2.25246	2.48367e-05	protein_coding	hemoglobin subunit zeta [Source:HGNC Symbol;Acc:HGNC:4835]
H2BC6	ENSG00000274290	1.73467	2.5054e-05	protein_coding	H2B clustered histone 6 [Source:HGNC Symbol;Acc:HGNC:4753]
SLC35A4	ENSG00000176087	1.80864	2.64638e-05	protein_coding	solute carrier family 35 member A4 [Source:HGNC Symbol;Acc:HGNC:20753]
LINC00954	ENSG00000228784	1.7216	2.64638e-05	lncRNA	long intergenic non-protein coding RNA 954 [Source:HGNC Symbol;Acc:HGNC:48668]
AL023775.2	ENSG00000287690	-2.8177	2.64638e-05	lncRNA	novel transcript, antisense to RPS6KA2
LINC02676	ENSG00000234752	-2.19054	2.69313e-05	lncRNA	long intergenic non-protein coding RNA 2676 [Source:HGNC Symbol;Acc:HGNC:54170]
IGLV2-14	ENSG00000211666	-2.73737	3.01395e-05	IG_V_gene	immunoglobulin lambda variable 2-14 [Source:HGNC Symbol;Acc:HGNC:5888]
ZNF638	ENSG00000075292	2.26789	3.04382e-05	protein_coding	zinc finger protein 638 [Source:HGNC Symbol;Acc:HGNC:17894]
SNX32	ENSG00000172803	1.21553	3.04382e-05	protein_coding	sorting nexin 32 [Source:HGNC Symbol;Acc:HGNC:26423]
WDFY3-AS2	ENSG00000180769	2.04883	3.41308e-05	lncRNA	WDFY3 antisense RNA 2 [Source:HGNC Symbol;Acc:HGNC:21603]
CSRP3-AS1	ENSG00000255308	2.82348	3.52497e-05	lncRNA	CSRP3 and E2F8 antisense RNA 1 [Source:HGNC Symbol;Acc:HGNC:54183]
AL158068.1	ENSG00000249077	-1.84603	3.52497e-05	processed_pseudogene	pseudogene similar to Spi-C transcription factor
AL359555.1	ENSG00000206249	2.20693	3.95703e-05	lncRNA	novel transcript
MEF2A	ENSG00000068305	-1.13504	3.95703e-05	protein_coding	myocyte enhancer factor 2A [Source:HGNC Symbol;Acc:HGNC:6993]
RNU7-3P	ENSG00000252244	-1.77062	3.95703e-05	snRNA	RNA, U7 small nuclear 3 pseudogene [Source:HGNC Symbol;Acc:HGNC:34099]
LINC01579	ENSG00000258754	2.66778	4.21845e-05	lncRNA	long intergenic non-protein coding RNA 1579 [Source:HGNC Symbol;Acc:HGNC:27519]
SCAMP1	ENSG00000085365	2.49292	4.21845e-05	protein_coding	secretory carrier membrane protein 1 [Source:HGNC Symbol;Acc:HGNC:10563]
AC010731.3	ENSG00000228577	-2.13363	4.21845e-05	lncRNA	novel transcript
ACTA2-AS1	ENSG00000180139	1.68547	4.2634e-05	lncRNA	ACTA2 antisense RNA 1 [Source:HGNC Symbol;Acc:HGNC:45169]
TSPAN31	ENSG00000135452	0.917826	4.39996e-05	protein_coding	tetraspanin 31 [Source:HGNC Symbol;Acc:HGNC:10539]
TLR8-AS1	ENSG00000233338	1.96696	4.64762e-05	lncRNA	TLR8 antisense RNA 1 [Source:HGNC Symbol;Acc:HGNC:40720]
RAMP3	ENSG00000122679	1.81119	4.66018e-05	protein_coding	receptor activity modifying protein 3 [Source:HGNC Symbol;Acc:HGNC:9845]
AC073655.3	ENSG00000287237	1.23168	4.70073e-05	lncRNA	novel transcript, antisense to PLXNC1
MIR3134	ENSG00000264354	-2.38808	4.98728e-05	miRNA	microRNA 3134 [Source:HGNC Symbol;Acc:HGNC:38254]
AC006441.3	ENSG00000265784	1.04705	5.12758e-05	lncRNA	novel transcript, antisense to LASP1
LRCH3	ENSG00000186001	-1.32681	5.12758e-05	protein_coding	leucine rich repeats and calponin homology domain containing 3 [Source:HGNC Symbol;Acc:HGNC:28637]
AL731567.1	ENSG00000231964	1.98007	5.17485e-05	lncRNA	novel transcript
S100A8	ENSG00000143546	1.97696	5.68732e-05	protein_coding	S100 calcium binding protein A8 [Source:HGNC Symbol;Acc:HGNC:10498]
HTATSF1P2	ENSG00000271361	1.50496	5.69781e-05	processed_pseudogene	HIV-1 Tat specific factor 1 pseudogene 2 [Source:HGNC Symbol;Acc:HGNC:38586]
ALG1	ENSG00000033011	1.03978	5.69781e-05	protein_coding	ALG1 chitobiosyldiphosphodolichol beta-mannosyltransferase [Source:HGNC Symbol;Acc:HGNC:18294]
GEMIN7-AS1	ENSG00000267348	1.00271	5.69781e-05	lncRNA	GEMIN7 antisense RNA 1 [Source:HGNC Symbol;Acc:HGNC:53773]
ST8SIA6-AS1	ENSG00000204832	-2.11194	5.69781e-05	lncRNA	ST8SIA6 antisense RNA 1 [Source:HGNC Symbol;Acc:HGNC:44880]
AL137186.2	ENSG00000232807	1.02303	5.75795e-05	lncRNA	novel transcript, antisense to FBXO18
AL450306.1	ENSG00000228748	-1.7268	5.75795e-05	lncRNA	novel transcript
LAMP5-AS1	ENSG00000225988	2.54974	5.82691e-05	lncRNA	LAMP5 antisense RNA 1 [Source:HGNC Symbol;Acc:HGNC:40754]
WDFY3-AS1	ENSG00000251260	1.69296	5.82691e-05	lncRNA	WDFY3 antisense RNA 1 [Source:HGNC Symbol;Acc:HGNC:40935]
PTGR1	ENSG00000106853	-1.55831	5.82691e-05	protein_coding	prostaglandin reductase 1 [Source:HGNC Symbol;Acc:HGNC:18429]
SELENOP	ENSG00000250722	-0.995691	5.82691e-05	protein_coding	selenoprotein P [Source:HGNC Symbol;Acc:HGNC:10751]
AP001318.2	ENSG00000255062	0.699914	6.19456e-05	lncRNA	novel transcript, antisense to DCPS and TIRAP
RPL10	ENSG00000147403	1.22354	6.46783e-05	protein_coding	ribosomal protein L10 [Source:HGNC Symbol;Acc:HGNC:10298]
GUCY2C	ENSG00000070019	1.97725	6.98585e-05	protein_coding	guanylate cyclase 2C [Source:HGNC Symbol;Acc:HGNC:4688]
SP140	ENSG00000079263	1.35427	7.42808e-05	protein_coding	SP140 nuclear body protein [Source:HGNC Symbol;Acc:HGNC:17133]
GPR82	ENSG00000171657	-1.51539	7.43594e-05	protein_coding	G protein-coupled receptor 82 [Source:HGNC Symbol;Acc:HGNC:4533]
GALNT7	ENSG00000109586	1.41654	7.45471e-05	protein_coding	polypeptide N-acetylgalactosaminyltransferase 7 [Source:HGNC Symbol;Acc:HGNC:4129]
PHKG1	ENSG00000164776	1.08258	7.6831e-05	protein_coding	phosphorylase kinase catalytic subunit gamma 1 [Source:HGNC Symbol;Acc:HGNC:8930]
LYZ	ENSG00000090382	2.3922	7.72128e-05	protein_coding	lysozyme [Source:HGNC Symbol;Acc:HGNC:6740]
EIF2AK1	ENSG00000086232	1.14914	7.73517e-05	protein_coding	eukaryotic translation initiation factor 2 alpha kinase 1 [Source:HGNC Symbol;Acc:HGNC:24921]
CCT6P3	ENSG00000234585	-1.29786	7.76352e-05	transcribed_unprocessed_pseudogene	chaperonin containing TCP1 subunit 6 pseudogene 3 [Source:HGNC Symbol;Acc:HGNC:35137]
SLC51A	ENSG00000163959	0.711685	7.81901e-05	protein_coding	solute carrier family 51 alpha subunit [Source:HGNC Symbol;Acc:HGNC:29955]
AC025280.3	ENSG00000285848	1.65522	7.84407e-05	lncRNA	novel transcript, antisense to CRISPLD2
AL359955.1	ENSG00000197550	3.20596	7.87161e-05	unprocessed_pseudogene	zinc finger pseudogene
AC091607.2	ENSG00000287916	1.07348	7.87161e-05	lncRNA	novel transcript, antisense to SSR3
SPATA20P1	ENSG00000231123	2.38302	7.91953e-05	processed_pseudogene	spermatogenesis associated 20 pseudogene 1 [Source:HGNC Symbol;Acc:HGNC:39636]
AC008534.1	ENSG00000249175	1.80597	7.95928e-05	lncRNA	novel transcript
RNU6-959P	ENSG00000207402	-2.65917	8.02864e-05	snRNA	RNA, U6 small nuclear 959, pseudogene [Source:HGNC Symbol;Acc:HGNC:47922]
SECISBP2	ENSG00000187742	0.995644	8.7749e-05	protein_coding	SECIS binding protein 2 [Source:HGNC Symbol;Acc:HGNC:30972]
CAPN3	ENSG00000092529	1.12908	8.9674e-05	protein_coding	calpain 3 [Source:HGNC Symbol;Acc:HGNC:1480]
AC022182.1	ENSG00000254777	1.64745	9.07914e-05	lncRNA	novel transcript
HNRNPA1	ENSG00000135486	1.61365	9.07914e-05	protein_coding	heterogeneous nuclear ribonucleoprotein A1 [Source:HGNC Symbol;Acc:HGNC:5031]
H1-3	ENSG00000124575	1.86048	9.08028e-05	protein_coding	H1.3 linker histone, cluster member [Source:HGNC Symbol;Acc:HGNC:4717]
LIPN	ENSG00000204020	2.51921	9.08395e-05	protein_coding	lipase family member N [Source:HGNC Symbol;Acc:HGNC:23452]
MROH8	ENSG00000101353	1.35813	9.1152e-05	protein_coding	maestro heat like repeat family member 8 [Source:HGNC Symbol;Acc:HGNC:16125]
FTLP15	ENSG00000233952	-2.06289	9.46166e-05	processed_pseudogene	ferritin light chain pseudogene 15 [Source:HGNC Symbol;Acc:HGNC:37965]
RN7SKP1	ENSG00000202395	2.46007	9.56587e-05	misc_RNA	RN7SK pseudogene 1 [Source:HGNC Symbol;Acc:HGNC:42619]
H2BP2	ENSG00000234571	2.75142	9.66942e-05	transcribed_unprocessed_pseudogene	H2B histone pseudogene 2 [Source:HGNC Symbol;Acc:HGNC:20654]
UGT2B28	ENSG00000135226	-3.18357	9.81244e-05	protein_coding	UDP glucuronosyltransferase family 2 member B28 [Source:HGNC Symbol;Acc:HGNC:13479]
Z97206.1	ENSG00000219088	-3.60169	0.00010185	processed_pseudogene	chromatin assembly factor 1, p60 subunit B (CHAF1B) pseudogene
AL138713.1	ENSG00000280348	-1.61302	0.000103	TEC	TEC
AC244453.3	ENSG00000234998	2.67514	0.000103303	lncRNA	novel transcript, antisense to FCGR1B
AC110992.1	ENSG00000286003	2.25452	0.000103303	lncRNA	novel transcript
AC104971.1	ENSG00000267226	-1.06007	0.000103303	lncRNA	novel transcript, antisense to MALT1
ACOXL-AS1	ENSG00000204581	2.0985	0.000104599	lncRNA	ACOXL antisense RNA 1 [Source:HGNC Symbol;Acc:HGNC:41112]
POU2F1	ENSG00000143190	-1.36064	0.000104616	protein_coding	POU class 2 homeobox 1 [Source:HGNC Symbol;Acc:HGNC:9212]
S100A12	ENSG00000163221	2.19594	0.000105306	protein_coding	S100 calcium binding protein A12 [Source:HGNC Symbol;Acc:HGNC:10489]
CCDC61	ENSG00000104983	2.19391	0.000105698	protein_coding	coiled-coil domain containing 61 [Source:HGNC Symbol;Acc:HGNC:33629]
AL161729.2	ENSG00000271314	-1.31773	0.000106514	lncRNA	novel transcript, antisense to PTCH1
HFE	ENSG00000010704	1.60649	0.000113286	protein_coding	homeostatic iron regulator [Source:HGNC Symbol;Acc:HGNC:4886]
AL161452.1	ENSG00000226706	1.3985	0.00011346	lncRNA	novel transcript
AC009120.3	ENSG00000260884	-1.78934	0.00011346	lncRNA	novel transcript
THUMPD1	ENSG00000066654	-2.36093	0.00011346	protein_coding	THUMP domain containing 1 [Source:HGNC Symbol;Acc:HGNC:23807]
MKNK1-AS1	ENSG00000269956	1.67978	0.000113488	lncRNA	MKNK1 antisense RNA 1 [Source:HGNC Symbol;Acc:HGNC:44129]
EIF4E3	ENSG00000163412	1.9692	0.000113619	protein_coding	eukaryotic translation initiation factor 4E family member 3 [Source:HGNC Symbol;Acc:HGNC:31837]
PRKAR1A	ENSG00000108946	1.66469	0.000114082	protein_coding	protein kinase cAMP-dependent type I regulatory subunit alpha [Source:HGNC Symbol;Acc:HGNC:9388]
VCAN-AS1	ENSG00000249835	1.50543	0.000124146	lncRNA	VCAN antisense RNA 1 [Source:HGNC Symbol;Acc:HGNC:40163]
EIF3J-DT	ENSG00000179523	-1.2164	0.000124146	lncRNA	EIF3J divergent transcript [Source:HGNC Symbol;Acc:HGNC:48616]
RMND5B	ENSG00000145916	1.30511	0.000124279	protein_coding	required for meiotic nuclear division 5 homolog B [Source:HGNC Symbol;Acc:HGNC:26181]
AL132656.2	ENSG00000244733	-1.36544	0.000125214	lncRNA	novel transcript
AC023593.1	ENSG00000285600	1.70024	0.000127196	lncRNA	Novel transcript, antisense to MCM2
SLC26A8	ENSG00000112053	1.84797	0.000128253	protein_coding	solute carrier family 26 member 8 [Source:HGNC Symbol;Acc:HGNC:14468]
AC072022.1	ENSG00000228804	1.48476	0.000128253	lncRNA	novel transcript, antisense to RTP2 and BCL6
AC119044.1	ENSG00000258352	-1.53482	0.000129665	transcribed_processed_pseudogene	interferon induced transmembrane protein 3 (1-8U) (IFITM3) pseudogene
SLC4A5	ENSG00000188687	1.33658	0.00012981	protein_coding	solute carrier family 4 member 5 [Source:HGNC Symbol;Acc:HGNC:18168]
SLC30A6	ENSG00000152683	1.60254	0.000138941	protein_coding	solute carrier family 30 member 6 [Source:HGNC Symbol;Acc:HGNC:19305]
AL807752.3	ENSG00000231864	2.00218	0.000141316	lncRNA	novel transcript
AL359220.1	ENSG00000247287	-1.36283	0.000141318	lncRNA	novel transcript, antisense to PRKCH
GAS6-AS1	ENSG00000233695	2.20336	0.000141854	lncRNA	GAS6 antisense RNA 1 [Source:HGNC Symbol;Acc:HGNC:39826]
AC011351.1	ENSG00000286690	-3.84084	0.000141854	lncRNA	novel transcript, antisense to SGCD
AF305872.2	ENSG00000287736	1.16851	0.000142854	lncRNA	papillary thyroid carcinoma susceptibility candidate 1
AL137779.2	ENSG00000259088	-0.995806	0.000143596	lncRNA	novel transcript, antisense to PPP2R5C
ACSBG1	ENSG00000103740	1.00649	0.000143926	protein_coding	acyl-CoA synthetase bubblegum family member 1 [Source:HGNC Symbol;Acc:HGNC:29567]
AL358115.1	ENSG00000236364	1.21018	0.000144127	lncRNA	novel transcript, antisense to UCK2
HNRNPA3	ENSG00000170144	1.13959	0.000144763	protein_coding	heterogeneous nuclear ribonucleoprotein A3 [Source:HGNC Symbol;Acc:HGNC:24941]
C1QTNF7	ENSG00000163145	1.43942	0.000150509	protein_coding	C1q and TNF related 7 [Source:HGNC Symbol;Acc:HGNC:14342]
TKFC	ENSG00000149476	1.20849	0.000150627	protein_coding	triokinase and FMN cyclase [Source:HGNC Symbol;Acc:HGNC:24552]
RUSC1-AS1	ENSG00000225855	1.04191	0.000153039	lncRNA	RUSC1 antisense RNA 1 [Source:HGNC Symbol;Acc:HGNC:26680]
AL391421.1	ENSG00000204049	-1.86745	0.000153039	lncRNA	novel transcript, antisense to DLG5
AC061958.1	ENSG00000287069	-1.97809	0.000153215	lncRNA	novel transcript, antisense to KCNH8
SLF1	ENSG00000133302	1.43505	0.000156175	protein_coding	SMC5-SMC6 complex localization factor 1 [Source:HGNC Symbol;Acc:HGNC:25408]
SLC24A1	ENSG00000074621	-1.09324	0.000156175	protein_coding	solute carrier family 24 member 1 [Source:HGNC Symbol;Acc:HGNC:10975]
AC002553.2	ENSG00000275413	-1.35913	0.000156175	lncRNA	novel transcript, antisense to TTC19
SYT2	ENSG00000143858	1.46827	0.000157548	protein_coding	synaptotagmin 2 [Source:HGNC Symbol;Acc:HGNC:11510]
AQP11	ENSG00000178301	-1.42604	0.000159508	protein_coding	aquaporin 11 [Source:HGNC Symbol;Acc:HGNC:19940]
AC104126.1	ENSG00000251076	-2.20239	0.000163057	lncRNA	novel transcript
AC007262.2	ENSG00000284959	2.53104	0.000175375	lncRNA	novel transcript, antisense to TSHR
ADAM28	ENSG00000042980	-1.50356	0.000175375	protein_coding	ADAM metallopeptidase domain 28 [Source:HGNC Symbol;Acc:HGNC:206]
AL356481.1	ENSG00000228395	0.748244	0.000175375	lncRNA	novel transcript
AC025165.2	ENSG00000257342	1.27433	0.000190624	lncRNA	novel transcript, antisense to OS9
AL358852.1	ENSG00000278899	-0.996623	0.000191102	lncRNA	novel transcript, antisense to LATS1
LINC00612	ENSG00000214851	-1.57905	0.00019311	lncRNA	long intergenic non-protein coding RNA 612 [Source:HGNC Symbol;Acc:HGNC:28621]
AL358334.3	ENSG00000258745	2.01905	0.00019382	lncRNA	novel transcript, antisense to PYGL
BSCL2	ENSG00000168000	1.59638	0.000204152	protein_coding	BSCL2 lipid droplet biogenesis associated, seipin [Source:HGNC Symbol;Acc:HGNC:15832]
IL21	ENSG00000138684	3.09328	0.000216292	protein_coding	interleukin 21 [Source:HGNC Symbol;Acc:HGNC:6005]
TAF10	ENSG00000166337	1.04767	0.000226564	protein_coding	TATA-box binding protein associated factor 10 [Source:HGNC Symbol;Acc:HGNC:11543]
AC119428.2	ENSG00000285954	1.87483	0.000228525	lncRNA	novel transcript
LRRK2	ENSG00000188906	1.74932	0.000228533	protein_coding	leucine rich repeat kinase 2 [Source:HGNC Symbol;Acc:HGNC:18618]
RNF175	ENSG00000145428	1.71953	0.000232518	protein_coding	ring finger protein 175 [Source:HGNC Symbol;Acc:HGNC:27735]
AL008726.1	ENSG00000271984	1.31761	0.000245721	lncRNA	novel transcript, antisense to CTSA
FCGR1A	ENSG00000150337	2.04952	0.000252615	protein_coding	Fc fragment of IgG receptor Ia [Source:HGNC Symbol;Acc:HGNC:3613]
AL136988.1	ENSG00000224407	1.09896	0.000252615	lncRNA	novel transcript
AC015911.5	ENSG00000267349	-1.34311	0.000253487	lncRNA	novel transcript
GPR34	ENSG00000171659	-1.48107	0.000253487	protein_coding	G protein-coupled receptor 34 [Source:HGNC Symbol;Acc:HGNC:4490]
MMACHC	ENSG00000132763	1.3725	0.000257429	protein_coding	metabolism of cobalamin associated C [Source:HGNC Symbol;Acc:HGNC:24525]
SNORA73B	ENSG00000200087	4.01621	0.000258736	snoRNA	small nucleolar RNA, H/ACA box 73B [Source:HGNC Symbol;Acc:HGNC:10116]
AC021678.2	ENSG00000253690	1.82606	0.000258736	lncRNA	novel transcript
LCP1	ENSG00000136167	2.21315	0.000260007	protein_coding	lymphocyte cytosolic protein 1 [Source:HGNC Symbol;Acc:HGNC:6528]
AC009630.2	ENSG00000253174	1.93123	0.000264505	lncRNA	novel transcript, antisense to GINS4
POLG2	ENSG00000256525	1.48405	0.000275005	protein_coding	DNA polymerase gamma 2, accessory subunit [Source:HGNC Symbol;Acc:HGNC:9180]
AC114878.1	ENSG00000230718	1.51031	0.000277933	processed_pseudogene	pseudogene similar to part of zinc finger protein 131 (clone pHZ-10) (ZNF131)
CCDC141	ENSG00000163492	-2.80441	0.000277933	protein_coding	coiled-coil domain containing 141 [Source:HGNC Symbol;Acc:HGNC:26821]
NEK6	ENSG00000119408	-1.34388	0.000279765	protein_coding	NIMA related kinase 6 [Source:HGNC Symbol;Acc:HGNC:7749]
AL031670.1	ENSG00000275582	0.669704	0.000283529	lncRNA	novel transcript, antisense to PANK2
VPS13A-AS1	ENSG00000232998	-0.901684	0.000285778	lncRNA	VPS13A antisense RNA 1 [Source:HGNC Symbol;Acc:HGNC:44167]
AC016583.2	ENSG00000287367	2.69554	0.000286281	lncRNA	novel transcript
SPATA3-AS1	ENSG00000238062	2.24305	0.000295446	lncRNA	SPATA3 antisense RNA 1 (head to head) [Source:HGNC Symbol;Acc:HGNC:28013]
PRAMENP	ENSG00000197549	2.89258	0.000296608	transcribed_unprocessed_pseudogene	PRAME N-terminal like, pseudogene [Source:HGNC Symbol;Acc:HGNC:34302]
AC007365.1	ENSG00000226756	-1.21151	0.000297136	lncRNA	novel transcript
AP001020.3	ENSG00000266171	-1.70528	0.000297242	lncRNA	novel transcript, antisense to YES1
OR7E126P	ENSG00000254593	-1.2868	0.000297745	unprocessed_pseudogene	olfactory receptor family 7 subfamily E member 126 pseudogene [Source:HGNC Symbol;Acc:HGNC:15304]
AC006452.2	ENSG00000285904	-1.6897	0.000319629	lncRNA	novel transcript
LINC01772	ENSG00000226029	-1.74708	0.000321404	lncRNA	long intergenic non-protein coding RNA 1772 [Source:HGNC Symbol;Acc:HGNC:52562]
AC098869.2	ENSG00000250893	1.23478	0.000324577	lncRNA	novel transcript
AL163193.1	ENSG00000237088	-1.48732	0.000336414	processed_pseudogene	ribosomal protein L7a (RPL7A) pseudogene
RNU11-2P	ENSG00000252707	-1.05173	0.000340451	snRNA	RNA, U11 small nuclear 2, pseudogene [Source:HGNC Symbol;Acc:HGNC:46942]
EMG1	ENSG00000126749	1.0372	0.000343381	protein_coding	EMG1 N1-specific pseudouridine methyltransferase [Source:HGNC Symbol;Acc:HGNC:16912]
MYOT	ENSG00000120729	-1.02979	0.000345237	protein_coding	myotilin [Source:HGNC Symbol;Acc:HGNC:12399]
ERMP1	ENSG00000099219	0.829379	0.000345237	protein_coding	endoplasmic reticulum metallopeptidase 1 [Source:HGNC Symbol;Acc:HGNC:23703]
TCN1	ENSG00000134827	2.04548	0.000346128	protein_coding	transcobalamin 1 [Source:HGNC Symbol;Acc:HGNC:11652]
HECTD1	ENSG00000092148	-0.969473	0.000346128	protein_coding	HECT domain E3 ubiquitin protein ligase 1 [Source:HGNC Symbol;Acc:HGNC:20157]
ADH4	ENSG00000198099	-1.75929	0.000346418	protein_coding	alcohol dehydrogenase 4 (class II), pi polypeptide [Source:HGNC Symbol;Acc:HGNC:252]
AC010275.1	ENSG00000248268	-1.50637	0.000349733	lncRNA	novel transcript
SAE1	ENSG00000142230	2.46389	0.000354062	protein_coding	SUMO1 activating enzyme subunit 1 [Source:HGNC Symbol;Acc:HGNC:30660]
AC006064.4	ENSG00000269968	1.61765	0.000358537	lncRNA	novel transcript, antisense to GAPDH
AP000879.1	ENSG00000254721	1.25334	0.000363517	lncRNA	novel transcript
AL034397.2	ENSG00000237311	2.55328	0.000377788	lncRNA	novel transcript
RAD9A	ENSG00000172613	1.26777	0.000379134	protein_coding	RAD9 checkpoint clamp component A [Source:HGNC Symbol;Acc:HGNC:9827]
AC107081.5	ENSG00000286360	1.22524	0.000379134	lncRNA	novel transcript, antisense to CCT4
CNNM2	ENSG00000148842	0.84752	0.000379231	protein_coding	cyclin and CBS domain divalent metal cation transport mediator 2 [Source:HGNC Symbol;Acc:HGNC:103]
H1-12P	ENSG00000216331	1.55139	0.000387321	unprocessed_pseudogene	H1.12 linker histone, cluster member pseudogene [Source:HGNC Symbol;Acc:HGNC:19163]
CCDC73	ENSG00000186714	-0.886414	0.000391343	protein_coding	coiled-coil domain containing 73 [Source:HGNC Symbol;Acc:HGNC:23261]
DDI1	ENSG00000170967	-1.7635	0.000416564	protein_coding	DNA damage inducible 1 homolog 1 [Source:HGNC Symbol;Acc:HGNC:18961]
FCGR1B	ENSG00000198019	2.59808	0.000417283	protein_coding	Fc fragment of IgG receptor Ib [Source:HGNC Symbol;Acc:HGNC:3614]
RBBP4	ENSG00000162521	2.29793	0.00043198	protein_coding	RB binding protein 4, chromatin remodeling factor [Source:HGNC Symbol;Acc:HGNC:9887]
LINC01878	ENSG00000234308	-2.11197	0.000434012	lncRNA	long intergenic non-protein coding RNA 1878 [Source:HGNC Symbol;Acc:HGNC:52697]
RNF185-AS1	ENSG00000254835	0.870096	0.000434012	lncRNA	RNF185 antisense RNA 1 [Source:HGNC Symbol;Acc:HGNC:41161]
PPP2R5D	ENSG00000112640	1.01127	0.000444284	protein_coding	protein phosphatase 2 regulatory subunit B'delta [Source:HGNC Symbol;Acc:HGNC:9312]
BIRC6-AS2	ENSG00000279897	-1.29172	0.000463039	transcribed_unprocessed_pseudogene	BIRC6 antisense RNA 2 [Source:HGNC Symbol;Acc:HGNC:50490]
ADCY3	ENSG00000138031	1.32904	0.00046877	protein_coding	adenylate cyclase 3 [Source:HGNC Symbol;Acc:HGNC:234]
CAPN12	ENSG00000182472	1.00494	0.000478715	protein_coding	calpain 12 [Source:HGNC Symbol;Acc:HGNC:13249]
AGK	ENSG00000006530	-1.29359	0.000488842	protein_coding	acylglycerol kinase [Source:HGNC Symbol;Acc:HGNC:21869]
AC018755.5	ENSG00000286236	1.9442	0.000496517	lncRNA	novel transcript, sense intronic to FPR1
SMTNL1	ENSG00000214872	1.96001	0.000500114	protein_coding	smoothelin like 1 [Source:HGNC Symbol;Acc:HGNC:32394]
CHPT1	ENSG00000111666	-0.850779	0.000502622	protein_coding	choline phosphotransferase 1 [Source:HGNC Symbol;Acc:HGNC:17852]
CDK5RAP2	ENSG00000136861	2.5509	0.000505619	protein_coding	CDK5 regulatory subunit associated protein 2 [Source:HGNC Symbol;Acc:HGNC:18672]
H2BC18	ENSG00000203814	2.5112	0.000513046	protein_coding	H2B clustered histone 18 [Source:HGNC Symbol;Acc:HGNC:24700]
PPT2-EGFL8	ENSG00000258388	1.14941	0.000517841	protein_coding	PPT2-EGFL8 readthrough (NMD candidate) [Source:HGNC Symbol;Acc:HGNC:48343]
DNAH10	ENSG00000197653	-0.905472	0.000528198	protein_coding	dynein axonemal heavy chain 10 [Source:HGNC Symbol;Acc:HGNC:2941]
MTHFD1	ENSG00000100714	-1.19984	0.000528492	protein_coding	methylenetetrahydrofolate dehydrogenase, cyclohydrolase and formyltetrahydrofolate synthetase 1 [Source:HGNC Symbol;Acc:HGNC:7432]
AL049869.3	ENSG00000259116	-0.911195	0.000528505	lncRNA	novel transcript, antisense to HSPA2 & ZBTB1
EPB41L5	ENSG00000115109	2.13701	0.000530225	protein_coding	erythrocyte membrane protein band 4.1 like 5 [Source:HGNC Symbol;Acc:HGNC:19819]
AC007318.3	ENSG00000273763	1.41055	0.000535484	transcribed_processed_pseudogene	marker of proliferation Ki-67 (MKI67) pseudogene
AL162274.1	ENSG00000273521	-2.17524	0.000538021	lncRNA	novel transcript, antisense to BNIP3
AGAP2-AS1	ENSG00000255737	1.32298	0.000538445	lncRNA	AGAP2 antisense RNA 1 [Source:HGNC Symbol;Acc:HGNC:48633]
PACRG	ENSG00000112530	-1.71514	0.000538445	protein_coding	parkin coregulated [Source:HGNC Symbol;Acc:HGNC:19152]
USP12-AS1	ENSG00000232162	-1.32575	0.000538566	lncRNA	USP12 antisense RNA 1 [Source:HGNC Symbol;Acc:HGNC:39961]
FAM87B	ENSG00000177757	-0.845097	0.000538566	lncRNA	family with sequence similarity 87 member B [Source:HGNC Symbol;Acc:HGNC:32236]
AC114956.2	ENSG00000249492	-0.855152	0.00054535	lncRNA	novel transcript
TSR1	ENSG00000167721	0.888598	0.000545647	protein_coding	TSR1 ribosome maturation factor [Source:HGNC Symbol;Acc:HGNC:25542]
SELPLG	ENSG00000110876	2.05251	0.000545768	protein_coding	selectin P ligand [Source:HGNC Symbol;Acc:HGNC:10722]
RNF39	ENSG00000204618	0.960287	0.000552016	protein_coding	ring finger protein 39 [Source:HGNC Symbol;Acc:HGNC:18064]
AC125611.3	ENSG00000258232	1.34618	0.000573809	lncRNA	novel transcript, antisense to TUBA1C
TNFSF10	ENSG00000121858	2.31708	0.000581881	protein_coding	TNF superfamily member 10 [Source:HGNC Symbol;Acc:HGNC:11925]
ACTB	ENSG00000075624	1.83952	0.000581881	protein_coding	actin beta [Source:HGNC Symbol;Acc:HGNC:132]
EPGN	ENSG00000182585	-2.23244	0.000581881	protein_coding	epithelial mitogen [Source:HGNC Symbol;Acc:HGNC:17470]
SUMF1	ENSG00000144455	2.13712	0.000597298	protein_coding	sulfatase modifying factor 1 [Source:HGNC Symbol;Acc:HGNC:20376]
AC114786.1	ENSG00000249763	-3.49668	0.000597298	processed_pseudogene	UDP glucuronosyltransferase 2 family pseudogene
AC103592.1	ENSG00000223905	1.89538	0.000597389	processed_pseudogene	peroxiredoxin 5 (PRDX5) pseudogene
AL138789.1	ENSG00000233589	2.30824	0.000604325	lncRNA	novel transcript
CBX1P2	ENSG00000214322	2.29436	0.000604325	processed_pseudogene	chromobox 1 pseudogene 2 [Source:HGNC Symbol;Acc:HGNC:38656]
TMED11P	ENSG00000215367	-2.48381	0.000604325	transcribed_unitary_pseudogene	transmembrane p24 trafficking protein 11, pseudogene [Source:HGNC Symbol;Acc:HGNC:35401]
TMEM79	ENSG00000163472	1.23637	0.000616638	protein_coding	transmembrane protein 79 [Source:HGNC Symbol;Acc:HGNC:28196]
AC132192.1	ENSG00000254397	-1.23956	0.000616638	lncRNA	novel transcript
ZNF740	ENSG00000139651	0.847794	0.000623721	protein_coding	zinc finger protein 740 [Source:HGNC Symbol;Acc:HGNC:27465]
AL513327.1	ENSG00000225313	1.29695	0.000627722	lncRNA	novel transcript
SEC63P1	ENSG00000228057	1.24746	0.000629978	processed_pseudogene	SEC63 homolog, protein translocation regulator pseudogene 1 [Source:HGNC Symbol;Acc:HGNC:41953]
AC114797.1	ENSG00000268803	-3.25693	0.000639533	unprocessed_pseudogene	UDP glucuronosyltransferase 2 family pseudogene
SRP14	ENSG00000140319	1.45071	0.000649907	protein_coding	signal recognition particle 14 [Source:HGNC Symbol;Acc:HGNC:11299]
ECT2L	ENSG00000203734	-1.10796	0.000649907	protein_coding	epithelial cell transforming 2 like [Source:HGNC Symbol;Acc:HGNC:21118]
AL391834.1	ENSG00000272842	-0.945195	0.000649907	lncRNA	novel transcript, antisense to DENND4C
AC004039.1	ENSG00000230612	-1.37419	0.000650918	lncRNA	novel transcript, antisense to KIF3A
ARHGDIB	ENSG00000111348	1.56587	0.000656792	protein_coding	Rho GDP dissociation inhibitor beta [Source:HGNC Symbol;Acc:HGNC:679]
MMRN2	ENSG00000173269	-1.29076	0.000662822	protein_coding	multimerin 2 [Source:HGNC Symbol;Acc:HGNC:19888]
AC098679.1	ENSG00000250604	2.22704	0.000662861	lncRNA	novel transcript
GASK1B	ENSG00000164125	1.57515	0.000662861	protein_coding	golgi associated kinase 1B [Source:HGNC Symbol;Acc:HGNC:25312]
OR7E128P	ENSG00000228915	-1.32459	0.000662861	unprocessed_pseudogene	olfactory receptor family 7 subfamily E member 128 pseudogene [Source:HGNC Symbol;Acc:HGNC:15305]
AC093010.2	ENSG00000241490	-1.43567	0.000662861	lncRNA	novel transcript, antisense to ZNF80
AL713852.1	ENSG00000285847	-1.70928	0.000662861	lncRNA	novel transcript
KIAA1614	ENSG00000135835	1.38315	0.000663595	protein_coding	KIAA1614 [Source:HGNC Symbol;Acc:HGNC:29327]
AC011595.1	ENSG00000257438	-2.95324	0.000664389	lncRNA	novel transcript, antisense to NUAK1
JCHAIN	ENSG00000132465	3.70392	0.000686334	protein_coding	joining chain of multimeric IgA and IgM [Source:HGNC Symbol;Acc:HGNC:5713]
AC012123.1	ENSG00000228835	1.89909	0.000710144	lncRNA	novel transcript, antisense to KLHL14
GAREM1	ENSG00000141441	-0.963151	0.000712778	protein_coding	GRB2 associated regulator of MAPK1 subtype 1 [Source:HGNC Symbol;Acc:HGNC:26136]
RNA5SP187	ENSG00000207129	-1.36147	0.000741194	rRNA_pseudogene	RNA, 5S ribosomal pseudogene 187 [Source:HGNC Symbol;Acc:HGNC:43087]
AC004241.5	ENSG00000280054	1.34697	0.000750627	TEC	TEC
CBLIF	ENSG00000134812	1.61613	0.000761922	protein_coding	cobalamin binding intrinsic factor [Source:HGNC Symbol;Acc:HGNC:4268]
SPIDR	ENSG00000164808	1.53281	0.000765682	protein_coding	scaffold protein involved in DNA repair [Source:HGNC Symbol;Acc:HGNC:28971]
PTPRK	ENSG00000152894	-1.4984	0.000767472	protein_coding	protein tyrosine phosphatase receptor type K [Source:HGNC Symbol;Acc:HGNC:9674]
SIMC1	ENSG00000170085	-1.26096	0.000767595	protein_coding	SUMO interacting motifs containing 1 [Source:HGNC Symbol;Acc:HGNC:24779]
CCDC47	ENSG00000108588	-0.859151	0.000767595	protein_coding	coiled-coil domain containing 47 [Source:HGNC Symbol;Acc:HGNC:24856]
RIPOR2	ENSG00000111913	1.27871	0.000781611	protein_coding	RHO family interacting cell polarization regulator 2 [Source:HGNC Symbol;Acc:HGNC:13872]
MAGI3	ENSG00000081026	1.41321	0.000792239	protein_coding	membrane associated guanylate kinase, WW and PDZ domain containing 3 [Source:HGNC Symbol;Acc:HGNC:29647]
AC004918.5	ENSG00000270157	-1.09575	0.000792239	lncRNA	novel transcript
AC022075.1	ENSG00000245648	-1.10768	0.000792239	lncRNA	novel transcript, antisense to KLRK1
SPEF2	ENSG00000152582	-1.30684	0.000792239	protein_coding	sperm flagellar 2 [Source:HGNC Symbol;Acc:HGNC:26293]
AC004381.4	ENSG00000285303	-2.73166	0.00079821	transcribed_unprocessed_pseudogene	mitochondrially encoded NADH dehydrogenase 5 (MT-ND5) pseudogene
P2RY8	ENSG00000182162	-1.52317	0.00079983	protein_coding	P2Y receptor family member 8 [Source:HGNC Symbol;Acc:HGNC:15524]
AC011450.1	ENSG00000197813	1.51344	0.000800457	lncRNA	novel transcript
AC024560.2	ENSG00000249626	-1.85961	0.000812709	processed_pseudogene	protein phosphatase 4, regulatory subunit 2 (PPP4R2) pseudogene
AC004707.2	ENSG00000253102	0.959564	0.000812709	lncRNA	novel transcript, antisense to LRRC59
GTSCR1	ENSG00000263417	-2.7499	0.000828954	lncRNA	Gilles de la Tourette syndrome chromosome region, candidate 1 [Source:HGNC Symbol;Acc:HGNC:18406]
ATP5PDP4	ENSG00000234925	-1.36751	0.000830355	processed_pseudogene	ATP synthase peripheral stalk subunit d pseudogene 4 [Source:HGNC Symbol;Acc:HGNC:49626]
AC027319.1	ENSG00000267484	1.63994	0.000833757	lncRNA	novel transcript, antisense to PLIN3
CLEC4E	ENSG00000166523	2.23245	0.000835983	protein_coding	C-type lectin domain family 4 member E [Source:HGNC Symbol;Acc:HGNC:14555]
RNU4-2	ENSG00000202538	3.20262	0.000855302	snRNA	RNA, U4 small nuclear 2 [Source:HGNC Symbol;Acc:HGNC:10193]
AC005618.2	ENSG00000279855	-2.49522	0.000870731	lncRNA	novel transcript, antisense to protocadherin gamma cluster
FOXRED1	ENSG00000110074	1.83265	0.000874406	protein_coding	FAD dependent oxidoreductase domain containing 1 [Source:HGNC Symbol;Acc:HGNC:26927]
SNORD3A	ENSG00000263934	3.5324	0.000878053	snoRNA	small nucleolar RNA, C/D box 3A [Source:HGNC Symbol;Acc:HGNC:33189]
AC246787.2	ENSG00000244620	2.07495	0.000878053	lncRNA	novel transcript
WDR12	ENSG00000138442	-1.42713	0.000878053	protein_coding	WD repeat domain 12 [Source:HGNC Symbol;Acc:HGNC:14098]
DCLRE1A	ENSG00000198924	-2.12216	0.000878053	protein_coding	DNA cross-link repair 1A [Source:HGNC Symbol;Acc:HGNC:17660]
PTOV1-AS1	ENSG00000268006	-0.97317	0.000878053	lncRNA	PTOV1 antisense RNA 1 [Source:HGNC Symbol;Acc:HGNC:44174]
AC073593.2	ENSG00000287242	1.67446	0.000884405	lncRNA	novel transcript, antisense to SCARB1
RPS28	ENSG00000233927	1.06757	0.000884405	protein_coding	ribosomal protein S28 [Source:HGNC Symbol;Acc:HGNC:10418]
AC104984.3	ENSG00000265394	-0.874366	0.000884405	lncRNA	novel transcript, antisense to EFCAB5
A2M	ENSG00000175899	-1.71346	0.000890617	protein_coding	alpha-2-macroglobulin [Source:HGNC Symbol;Acc:HGNC:7]
AC104066.5	ENSG00000286161	0.986524	0.000916417	lncRNA	novel transcript
AC069209.2	ENSG00000286248	1.16789	0.000919254	lncRNA	novel transcript, antisense to P2RX7
ARNTL2-AS1	ENSG00000245311	2.16268	0.000932227	lncRNA	ARNTL2 antisense RNA 1 [Source:HGNC Symbol;Acc:HGNC:49892]
LINC01375	ENSG00000226159	-1.82627	0.00096962	lncRNA	long intergenic non-protein coding RNA 1375 [Source:HGNC Symbol;Acc:HGNC:50632]
AL122035.1	ENSG00000258824	1.46022	0.000983427	lncRNA	novel transcript
GGNBP1	ENSG00000204188	1.1396	0.000983427	transcribed_unitary_pseudogene	gametogenetin binding protein 1 (pseudogene) [Source:HGNC Symbol;Acc:HGNC:19427]
DCAF10	ENSG00000122741	-0.664665	0.000983427	protein_coding	DDB1 and CUL4 associated factor 10 [Source:HGNC Symbol;Acc:HGNC:23686]
ERG28	ENSG00000133935	1.59461	0.00101222	protein_coding	ergosterol biosynthesis 28 homolog [Source:HGNC Symbol;Acc:HGNC:1187]
IGHV1-45	ENSG00000211961	-2.26914	0.00101222	IG_V_gene	immunoglobulin heavy variable 1-45 [Source:HGNC Symbol;Acc:HGNC:5553]
AL357140.2	ENSG00000228150	-0.993095	0.00102424	lncRNA	novel transcript
Z99572.1	ENSG00000213062	1.78407	0.00103211	lncRNA	novel transcript
RNF103	ENSG00000239305	-2.24702	0.00103363	protein_coding	ring finger protein 103 [Source:HGNC Symbol;Acc:HGNC:12859]
AC093512.1	ENSG00000274904	1.13142	0.00104105	lncRNA	novel transcript, antisense to ALDOA
AC244453.2	ENSG00000233029	2.25909	0.00104199	lncRNA	novel transcript
ANGPTL5	ENSG00000187151	-2.28784	0.00107925	protein_coding	angiopoietin like 5 [Source:HGNC Symbol;Acc:HGNC:19705]
TESC-AS1	ENSG00000258285	-0.929316	0.00109883	lncRNA	TESC antisense RNA 1 (head to head) [Source:HGNC Symbol;Acc:HGNC:51142]
AC006030.1	ENSG00000264324	1.37786	0.0011017	protein_coding	novel protein
AL606760.2	ENSG00000236723	0.705915	0.0011017	lncRNA	novel transcript, antisense to CPT2
TPRG1	ENSG00000188001	1.58852	0.00110332	protein_coding	tumor protein p63 regulated 1 [Source:HGNC Symbol;Acc:HGNC:24759]
AC019130.1	ENSG00000227033	-0.921557	0.00111027	lncRNA	novel transcript
EEF2KMT	ENSG00000118894	1.08951	0.00112219	protein_coding	eukaryotic elongation factor 2 lysine methyltransferase [Source:HGNC Symbol;Acc:HGNC:32221]
OR13D3P	ENSG00000188712	-1.94018	0.00112219	unprocessed_pseudogene	olfactory receptor family 13 subfamily D member 3 pseudogene [Source:HGNC Symbol;Acc:HGNC:15106]
AC004917.1	ENSG00000243797	2.05343	0.00112769	lncRNA	novel transcript, sense overlapping CCDC71L
AL606517.1	ENSG00000233877	-1.18316	0.00113187	processed_pseudogene	SIPL protein (SIPL) pseudogene
SND1	ENSG00000197157	1.35184	0.00114599	protein_coding	staphylococcal nuclease and tudor domain containing 1 [Source:HGNC Symbol;Acc:HGNC:30646]
MCAM	ENSG00000076706	1.22173	0.00114599	protein_coding	melanoma cell adhesion molecule [Source:HGNC Symbol;Acc:HGNC:6934]
PZP	ENSG00000126838	-1.69747	0.00114954	protein_coding	PZP alpha-2-macroglobulin like [Source:HGNC Symbol;Acc:HGNC:9750]
AC073850.1	ENSG00000229436	1.85994	0.00116513	processed_pseudogene	pseudogene similar to part of transcription factor Dp-1 TFDP1
AC124798.2	ENSG00000285545	1.10226	0.00116513	lncRNA	novel transcript, antisense to NUCB2
PTPN14	ENSG00000152104	-0.94895	0.00116513	protein_coding	protein tyrosine phosphatase non-receptor type 14 [Source:HGNC Symbol;Acc:HGNC:9647]
RORA-AS1	ENSG00000245534	-1.43665	0.00116704	lncRNA	RORA antisense RNA 1 [Source:HGNC Symbol;Acc:HGNC:51410]
AC020909.3	ENSG00000268854	1.03505	0.00117002	lncRNA	novel transcript, antisense to EMC10
A2MP1	ENSG00000256069	-1.60854	0.00118127	transcribed_unprocessed_pseudogene	alpha-2-macroglobulin pseudogene 1 [Source:HGNC Symbol;Acc:HGNC:8]
LINC02471	ENSG00000223914	2.02242	0.00119972	lncRNA	long intergenic non-protein coding RNA 2471 [Source:HGNC Symbol;Acc:HGNC:53410]
CD14	ENSG00000170458	1.93575	0.00119972	protein_coding	CD14 molecule [Source:HGNC Symbol;Acc:HGNC:1628]
IGHG1	ENSG00000211896	2.93774	0.00120198	IG_C_gene	immunoglobulin heavy constant gamma 1 (G1m marker) [Source:HGNC Symbol;Acc:HGNC:5525]
PRICKLE3	ENSG00000012211	1.50951	0.00120198	protein_coding	prickle planar cell polarity protein 3 [Source:HGNC Symbol;Acc:HGNC:6645]
NBPF15	ENSG00000266338	-1.28536	0.0012239	protein_coding	NBPF member 15 [Source:HGNC Symbol;Acc:HGNC:28791]
LINC02421	ENSG00000255970	-1.51077	0.00123706	lncRNA	long intergenic non-protein coding RNA 2421 [Source:HGNC Symbol;Acc:HGNC:53351]
SNCA-AS1	ENSG00000247775	-2.20801	0.00123706	lncRNA	SNCA antisense RNA 1 [Source:HGNC Symbol;Acc:HGNC:50600]
PRR19	ENSG00000188368	1.3376	0.00123854	protein_coding	proline rich 19 [Source:HGNC Symbol;Acc:HGNC:33728]
DNAH8-AS1	ENSG00000231150	2.73894	0.00124401	lncRNA	DNAH8 antisense RNA 1 [Source:HGNC Symbol;Acc:HGNC:40188]
CD27-AS1	ENSG00000215039	1.44522	0.00124401	lncRNA	CD27 antisense RNA 1 [Source:HGNC Symbol;Acc:HGNC:43896]
AL671710.1	ENSG00000273192	1.26504	0.00124401	lncRNA	novel transcript, antisense to ALG12
AC006059.5	ENSG00000287629	1.22032	0.00124401	lncRNA	novel transcript, antisense to ZBTB47
NDUFA6	ENSG00000184983	-1.33747	0.00124401	protein_coding	NADH:ubiquinone oxidoreductase subunit A6 [Source:HGNC Symbol;Acc:HGNC:7690]
NECAP2	ENSG00000157191	-1.14216	0.00125215	protein_coding	NECAP endocytosis associated 2 [Source:HGNC Symbol;Acc:HGNC:25528]
AC067945.4	ENSG00000288064	-1.26183	0.00125215	lncRNA	novel transcript, antisense to STAT4
WDR55	ENSG00000120314	0.900327	0.00125215	protein_coding	WD repeat domain 55 [Source:HGNC Symbol;Acc:HGNC:25971]
TMEM223	ENSG00000168569	0.814417	0.00125215	protein_coding	transmembrane protein 223 [Source:HGNC Symbol;Acc:HGNC:28464]
AC006461.1	ENSG00000228568	-1.36761	0.00127878	processed_pseudogene	ribosomal protein S15a (RPS15A) pseudogene
AC020928.2	ENSG00000267353	-1.52078	0.00127878	lncRNA	novel transcript
NUDT16P1	ENSG00000246082	1.50322	0.00129012	transcribed_unitary_pseudogene	nudix hydrolase 16 pseudogene 1 [Source:HGNC Symbol;Acc:HGNC:27189]
ELP5	ENSG00000170291	1.45067	0.00129602	protein_coding	elongator acetyltransferase complex subunit 5 [Source:HGNC Symbol;Acc:HGNC:30617]
AC107081.2	ENSG00000236498	1.15088	0.00130166	lncRNA	novel transcript
FOXN3-AS2	ENSG00000259073	-1.47226	0.00132225	lncRNA	FOXN3 antisense RNA 2 [Source:HGNC Symbol;Acc:HGNC:30119]
Z93020.1	ENSG00000286316	-1.10965	0.00132876	lncRNA	novel transcript, antisense to RANBP9
CDKL1	ENSG00000100490	-0.638117	0.00132876	protein_coding	cyclin dependent kinase like 1 [Source:HGNC Symbol;Acc:HGNC:1781]
STXBP5L	ENSG00000145087	2.50739	0.0013306	protein_coding	syntaxin binding protein 5 like [Source:HGNC Symbol;Acc:HGNC:30757]
LINC01409	ENSG00000237491	-0.61972	0.00133994	lncRNA	long intergenic non-protein coding RNA 1409 [Source:HGNC Symbol;Acc:HGNC:50701]
AGPAT1	ENSG00000204310	1.78428	0.00134829	protein_coding	1-acylglycerol-3-phosphate O-acyltransferase 1 [Source:HGNC Symbol;Acc:HGNC:324]
IGFL4	ENSG00000204869	1.55817	0.00135059	protein_coding	IGF like family member 4 [Source:HGNC Symbol;Acc:HGNC:32931]
ENDOG	ENSG00000167136	1.17871	0.00136257	protein_coding	endonuclease G [Source:HGNC Symbol;Acc:HGNC:3346]
TLR8	ENSG00000101916	1.88003	0.00137849	protein_coding	toll like receptor 8 [Source:HGNC Symbol;Acc:HGNC:15632]
TCHP	ENSG00000139437	0.623255	0.00137849	protein_coding	trichoplein keratin filament binding [Source:HGNC Symbol;Acc:HGNC:28135]
SMIM10L1	ENSG00000256537	-0.881923	0.00138088	protein_coding	small integral membrane protein 10 like 1 [Source:HGNC Symbol;Acc:HGNC:49847]
AC027237.5	ENSG00000259426	2.44562	0.00139524	lncRNA	novel transcript, antisense to PAQR5
AC022966.2	ENSG00000267601	1.73247	0.00140485	lncRNA	novel transcript, antisense to TIMP2
DCBLD2	ENSG00000057019	1.37546	0.00140485	protein_coding	discoidin, CUB and LCCL domain containing 2 [Source:HGNC Symbol;Acc:HGNC:24627]
CLUAP1	ENSG00000103351	-1.01525	0.00140485	protein_coding	clusterin associated protein 1 [Source:HGNC Symbol;Acc:HGNC:19009]
MARCHF3	ENSG00000173926	1.62011	0.00140838	protein_coding	membrane associated ring-CH-type finger 3 [Source:HGNC Symbol;Acc:HGNC:28728]
KRT73-AS1	ENSG00000257495	-1.56832	0.00140838	lncRNA	KRT73 antisense RNA 1 [Source:HGNC Symbol;Acc:HGNC:49607]
LIMD1	ENSG00000144791	0.866406	0.00140838	protein_coding	LIM domains containing 1 [Source:HGNC Symbol;Acc:HGNC:6612]
CCR9	ENSG00000173585	-1.59394	0.00141558	protein_coding	C-C motif chemokine receptor 9 [Source:HGNC Symbol;Acc:HGNC:1610]
AL662797.2	ENSG00000272540	1.25425	0.00142252	lncRNA	novel transcript, antisense to TUBB
CATSPER2P1	ENSG00000205771	1.06569	0.00142748	transcribed_unprocessed_pseudogene	cation channel sperm associated 2 pseudogene 1 [Source:HGNC Symbol;Acc:HGNC:31054]
TRABD2A	ENSG00000186854	1.14813	0.00144052	protein_coding	TraB domain containing 2A [Source:HGNC Symbol;Acc:HGNC:27013]
KLB	ENSG00000134962	-0.980786	0.00144191	protein_coding	klotho beta [Source:HGNC Symbol;Acc:HGNC:15527]
AC123512.1	ENSG00000286907	-1.96558	0.00144828	lncRNA	novel transcript
TRIM14	ENSG00000106785	0.960344	0.00146377	protein_coding	tripartite motif containing 14 [Source:HGNC Symbol;Acc:HGNC:16283]
TLDC2	ENSG00000101342	0.963993	0.00146397	protein_coding	TBC/LysM-associated domain containing 2 [Source:HGNC Symbol;Acc:HGNC:16112]
AP000777.3	ENSG00000256813	1.49453	0.00146727	lncRNA	novel transcript
AC008894.2	ENSG00000269243	0.962936	0.00146727	lncRNA	novel transcript, antisense RAB8A
AC012349.1	ENSG00000254254	1.38283	0.00147753	lncRNA	novel transcript
UGT2B11	ENSG00000213759	-2.78946	0.00148259	protein_coding	UDP glucuronosyltransferase family 2 member B11 [Source:HGNC Symbol;Acc:HGNC:12545]
RANBP3L	ENSG00000164188	-1.58975	0.00149086	protein_coding	RAN binding protein 3 like [Source:HGNC Symbol;Acc:HGNC:26353]
HMGB2	ENSG00000164104	1.60874	0.00149181	protein_coding	high mobility group box 2 [Source:HGNC Symbol;Acc:HGNC:5000]
AL136295.17	ENSG00000287765	0.954566	0.00149181	lncRNA	novel transcript, antisense to TM9SF1
AL356274.1	ENSG00000274549	1.96284	0.00150941	unprocessed_pseudogene	cutaneous T-cell lymphoma-associated antigen 1 (CTAGE1) pseudogene
ARHGAP11B	ENSG00000285077	-1.34508	0.00150941	protein_coding	Rho GTPase activating protein 11B [Source:HGNC Symbol;Acc:HGNC:15782]
RNU6ATAC23P	ENSG00000221375	-1.46806	0.00154008	snRNA	RNA, U6atac small nuclear 23, pseudogene [Source:HGNC Symbol;Acc:HGNC:46922]
WDR83	ENSG00000123154	1.01225	0.00155243	protein_coding	WD repeat domain 83 [Source:HGNC Symbol;Acc:HGNC:32672]
AC112250.2	ENSG00000272856	-1.88807	0.00155243	lncRNA	novel transcript
NCOR1	ENSG00000141027	-0.843501	0.00155243	protein_coding	nuclear receptor corepressor 1 [Source:HGNC Symbol;Acc:HGNC:7672]
MIR920	ENSG00000216192	2.11629	0.00155987	miRNA	microRNA 920 [Source:HGNC Symbol;Acc:HGNC:33670]
PTPRC	ENSG00000081237	1.44149	0.00155987	protein_coding	protein tyrosine phosphatase receptor type C [Source:HGNC Symbol;Acc:HGNC:9666]
ACSM1	ENSG00000166743	-1.87561	0.00160459	protein_coding	acyl-CoA synthetase medium chain family member 1 [Source:HGNC Symbol;Acc:HGNC:18049]
MALAT1	ENSG00000251562	1.42347	0.00162093	lncRNA	metastasis associated lung adenocarcinoma transcript 1 [Source:HGNC Symbol;Acc:HGNC:29665]
FPR2	ENSG00000171049	1.69443	0.00163243	protein_coding	formyl peptide receptor 2 [Source:HGNC Symbol;Acc:HGNC:3827]
INTS8	ENSG00000164941	1.54764	0.00166076	protein_coding	integrator complex subunit 8 [Source:HGNC Symbol;Acc:HGNC:26048]
AL713922.2	ENSG00000276662	-1.20477	0.00166076	unprocessed_pseudogene	DEAD (Asp-Glu-Ala-Asp) box polypeptide 20 (DDX20) pseudogene
LINC02404	ENSG00000257893	-1.86244	0.00166076	lncRNA	long intergenic non-protein coding RNA 2404 [Source:HGNC Symbol;Acc:HGNC:53331]
AL137857.1	ENSG00000287510	1.17488	0.00166996	lncRNA	novel transcript, antisense to LAPTM5
AC015912.1	ENSG00000262112	1.24089	0.00167268	lncRNA	novel transcript, antisense to TRIM25
ASB8	ENSG00000177981	-1.71913	0.00167358	protein_coding	ankyrin repeat and SOCS box containing 8 [Source:HGNC Symbol;Acc:HGNC:17183]
RPS3A	ENSG00000145425	2.61165	0.00167636	protein_coding	ribosomal protein S3A [Source:HGNC Symbol;Acc:HGNC:10421]
SMC1B	ENSG00000077935	-1.44431	0.00171069	protein_coding	structural maintenance of chromosomes 1B [Source:HGNC Symbol;Acc:HGNC:11112]
AC092745.1	ENSG00000256101	2.87354	0.00172346	lncRNA	novel transcript
CDC42EP3P1	ENSG00000268992	-1.70003	0.00174245	processed_pseudogene	CDC42 effector protein 3 pseudogene 1 [Source:HGNC Symbol;Acc:HGNC:49673]
C11orf65	ENSG00000166323	-0.877288	0.00174757	protein_coding	chromosome 11 open reading frame 65 [Source:HGNC Symbol;Acc:HGNC:28519]
AC090617.3	ENSG00000262533	0.81335	0.00175606	lncRNA	novel transcript, antisense to DPH1 and OVCA2
NPY6R	ENSG00000226306	-1.30968	0.0017681	transcribed_processed_pseudogene	neuropeptide Y receptor Y6 (pseudogene) [Source:HGNC Symbol;Acc:HGNC:7959]
AL450467.1	ENSG00000286670	-2.25721	0.0017816	lncRNA	novel transcript, antisense to VLDLR
AC011558.1	ENSG00000279753	1.37891	0.00178198	TEC	TEC
CYCSP38	ENSG00000259513	-1.71114	0.00178302	transcribed_processed_pseudogene	CYCS pseudogene 38 [Source:HGNC Symbol;Acc:HGNC:24411]
AC145098.1	ENSG00000248996	1.76332	0.00180633	lncRNA	novel transcript
EME1	ENSG00000154920	0.832675	0.00181388	protein_coding	essential meiotic structure-specific endonuclease 1 [Source:HGNC Symbol;Acc:HGNC:24965]
MIF-AS1	ENSG00000218537	1.2028	0.00183188	lncRNA	MIF antisense RNA 1 [Source:HGNC Symbol;Acc:HGNC:27669]
LHFPL5	ENSG00000197753	1.11658	0.00183188	protein_coding	LHFPL tetraspan subfamily member 5 [Source:HGNC Symbol;Acc:HGNC:21253]
COX6B1P5	ENSG00000249047	-1.54868	0.00184867	processed_pseudogene	cytochrome c oxidase subunit 6B1 pseudogene 5 [Source:HGNC Symbol;Acc:HGNC:37675]
MEA1	ENSG00000124733	0.66868	0.00185126	protein_coding	male-enhanced antigen 1 [Source:HGNC Symbol;Acc:HGNC:6986]
H3P45	ENSG00000227211	-1.485	0.00187061	processed_pseudogene	H3 histone pseudogene 45 [Source:HGNC Symbol;Acc:HGNC:54473]
AC079035.2	ENSG00000275881	1.28119	0.00188252	misc_RNA
RUVBL1	ENSG00000175792	0.778972	0.00188252	protein_coding	RuvB like AAA ATPase 1 [Source:HGNC Symbol;Acc:HGNC:10474]
RNA5SP527	ENSG00000274759	-1.50081	0.00188266	rRNA	RNA, 5S ribosomal pseudogene 527 [Source:HGNC Symbol;Acc:HGNC:53796]
DDX28	ENSG00000182810	-1.81784	0.00189781	protein_coding	DEAD-box helicase 28 [Source:HGNC Symbol;Acc:HGNC:17330]
RASGRP1	ENSG00000172575	-1.32176	0.00191397	protein_coding	RAS guanyl releasing protein 1 [Source:HGNC Symbol;Acc:HGNC:9878]
AC233280.2	ENSG00000271662	-1.5241	0.00191397	processed_pseudogene	protein phosphatase 4, regulatory subunit 2, pseudogene.
AL591767.1	ENSG00000258400	-1.97714	0.00194592	lncRNA	novel transcript
CLMN	ENSG00000165959	1.52449	0.00197279	protein_coding	calmin [Source:HGNC Symbol;Acc:HGNC:19972]
AC080128.2	ENSG00000285908	1.1413	0.00198388	lncRNA	novel transcript, antisense to SRPRB
DOK6	ENSG00000206052	-1.22015	0.00199003	protein_coding	docking protein 6 [Source:HGNC Symbol;Acc:HGNC:28301]
UBE2FP3	ENSG00000233337	-1.39697	0.00202992	processed_pseudogene	UBE2F pseudogene 3 [Source:HGNC Symbol;Acc:HGNC:44537]
PDAP1	ENSG00000106244	1.23005	0.00204153	protein_coding	PDGFA associated protein 1 [Source:HGNC Symbol;Acc:HGNC:14634]
AL031005.2	ENSG00000287192	3.23619	0.00204347	lncRNA	novel transcript
RPS27	ENSG00000177954	2.35409	0.00204347	protein_coding	ribosomal protein S27 [Source:HGNC Symbol;Acc:HGNC:10416]
FCER1G	ENSG00000158869	2.31898	0.00204347	protein_coding	Fc fragment of IgE receptor Ig [Source:HGNC Symbol;Acc:HGNC:3611]
AC013444.1	ENSG00000229781	-1.75929	0.00204347	processed_pseudogene	RRN3 RNA polymerase I transcription factor homolog (S. cerevisiae) (RRN3) pseudogene
RNASEH2B-AS1	ENSG00000233672	-0.840085	0.00204347	lncRNA	RNASEH2B antisense RNA 1 [Source:HGNC Symbol;Acc:HGNC:39967]
CYBA	ENSG00000051523	1.74906	0.00206932	protein_coding	cytochrome b-245 alpha chain [Source:HGNC Symbol;Acc:HGNC:2577]
BIRC6-AS1	ENSG00000230046	-0.71442	0.0020707	lncRNA	BIRC6 antisense RNA 1 [Source:HGNC Symbol;Acc:HGNC:40641]
CCDC179	ENSG00000255359	-1.58351	0.00207237	protein_coding	coiled-coil domain containing 179 [Source:HGNC Symbol;Acc:HGNC:44653]
CC2D2A	ENSG00000048342	1.37824	0.00207825	protein_coding	coiled-coil and C2 domain containing 2A [Source:HGNC Symbol;Acc:HGNC:29253]
AC005703.6	ENSG00000279660	-3.10469	0.00210524	TEC	novel transcript
USP32	ENSG00000170832	1.79868	0.00213652	protein_coding	ubiquitin specific peptidase 32 [Source:HGNC Symbol;Acc:HGNC:19143]
ZBED4	ENSG00000100426	-1.0042	0.0021665	protein_coding	zinc finger BED-type containing 4 [Source:HGNC Symbol;Acc:HGNC:20721]
TVP23A	ENSG00000166676	0.848519	0.0021665	protein_coding	trans-golgi network vesicle protein 23 homolog A [Source:HGNC Symbol;Acc:HGNC:20398]
CD48	ENSG00000117091	1.6798	0.00219217	protein_coding	CD48 molecule [Source:HGNC Symbol;Acc:HGNC:1683]
AC114982.2	ENSG00000241991	-1.31106	0.00219944	processed_pseudogene	ribosomal protein L31 (RPL31) pseudogene
SKP1	ENSG00000113558	-1.8375	0.0022114	protein_coding	S-phase kinase associated protein 1 [Source:HGNC Symbol;Acc:HGNC:10899]
AP001453.2	ENSG00000256116	1.19909	0.00222677	lncRNA	novel transcript
UNC45A	ENSG00000140553	1.0214	0.00223767	protein_coding	unc-45 myosin chaperone A [Source:HGNC Symbol;Acc:HGNC:30594]
AC017083.2	ENSG00000273275	-1.04802	0.00225297	lncRNA	novel transcript
AP003396.1	ENSG00000245385	1.05307	0.00228238	lncRNA	novel transcript, antisense to RNF26
AL136310.1	ENSG00000220506	-1.21004	0.00228238	processed_pseudogene	novel pseudogene
H2BP1	ENSG00000223345	2.88962	0.00228547	transcribed_unprocessed_pseudogene	H2B histone pseudogene 1 [Source:HGNC Symbol;Acc:HGNC:20560]
AC108063.1	ENSG00000249234	-1.14383	0.00228547	lncRNA	novel transcript
EIF3H	ENSG00000147677	0.936282	0.00228547	protein_coding	eukaryotic translation initiation factor 3 subunit H [Source:HGNC Symbol;Acc:HGNC:3273]
AL445523.1	ENSG00000237971	-1.51287	0.0023191	processed_pseudogene	karyopherin alpha 2 (RAG cohort 1, importin alpha 1) (KPNA2) pseudogene
AL132989.2	ENSG00000279636	-0.924375	0.00234554	lncRNA	long intergenic non-protein coding RNA 216
LIX1	ENSG00000145721	-1.73108	0.00235224	protein_coding	limb and CNS expressed 1 [Source:HGNC Symbol;Acc:HGNC:18581]
AC124944.1	ENSG00000231443	-1.39024	0.002357	processed_pseudogene	protein phosphatase 4, regulatory subunit 2 (PPP4R2) pseudogene
BCAS1	ENSG00000064787	1.35731	0.00236876	protein_coding	breast carcinoma amplified sequence 1 [Source:HGNC Symbol;Acc:HGNC:974]
BSN	ENSG00000164061	1.3923	0.00237343	protein_coding	bassoon presynaptic cytomatrix protein [Source:HGNC Symbol;Acc:HGNC:1117]
PRMT5-AS1	ENSG00000237054	0.871589	0.00238672	lncRNA	PRMT5 antisense RNA 1 [Source:HGNC Symbol;Acc:HGNC:40533]
AL049870.3	ENSG00000258949	-1.29609	0.00240412	lncRNA	novel transcript, antisense to C14orf28
BX284668.2	ENSG00000228549	-2.30452	0.00246016	lncRNA	novel transcript
FOCAD	ENSG00000188352	0.883885	0.00246476	protein_coding	focadhesin [Source:HGNC Symbol;Acc:HGNC:23377]
AC084824.3	ENSG00000257643	-1.49892	0.00247397	processed_pseudogene	mitochondrial assembly of ribosomal large subunit 1 (MALSU1) pseudogene
AC015911.7	ENSG00000267369	-1.45631	0.00255389	processed_pseudogene	TAF5-like RNA polymerase II, p300/CBP-associated factor (PCAF)-associated factor, 65kDa (TAF5L) pseudogene
H2BC20P	ENSG00000261716	0.851236	0.00259882	transcribed_unprocessed_pseudogene	H2B clustered histone 20, pseudogene [Source:HGNC Symbol;Acc:HGNC:20516]
ZNF518A	ENSG00000177853	1.10417	0.0025996	protein_coding	zinc finger protein 518A [Source:HGNC Symbol;Acc:HGNC:29009]
DPYD-AS1	ENSG00000232878	1.01605	0.00260381	lncRNA	DPYD antisense RNA 1 [Source:HGNC Symbol;Acc:HGNC:40195]
UBA52	ENSG00000221983	1.97214	0.00262491	protein_coding	ubiquitin A-52 residue ribosomal protein fusion product 1 [Source:HGNC Symbol;Acc:HGNC:12458]
AC123768.5	ENSG00000285948	1.12928	0.00266211	lncRNA	novel transcript, antisense to ARHGAP11A
RPL19	ENSG00000108298	2.21779	0.00266264	protein_coding	ribosomal protein L19 [Source:HGNC Symbol;Acc:HGNC:10312]
CCDC90B	ENSG00000137500	-1.05711	0.00269958	protein_coding	coiled-coil domain containing 90B [Source:HGNC Symbol;Acc:HGNC:28108]
UBB	ENSG00000170315	1.797	0.0027048	protein_coding	ubiquitin B [Source:HGNC Symbol;Acc:HGNC:12463]
AC009229.2	ENSG00000229160	2.13637	0.00270546	lncRNA	novel transcript
AC133919.1	ENSG00000260507	1.43641	0.00270546	lncRNA	novel transcript
AC021242.3	ENSG00000272267	-0.615332	0.00271281	lncRNA	novel transcript, antisense to TNKS
STARD4	ENSG00000164211	-1.54376	0.0027331	protein_coding	StAR related lipid transfer domain containing 4 [Source:HGNC Symbol;Acc:HGNC:18058]
CTRL	ENSG00000141086	1.2181	0.00282376	protein_coding	chymotrypsin like [Source:HGNC Symbol;Acc:HGNC:2524]
AP001432.1	ENSG00000242553	-1.19721	0.00282376	lncRNA	novel transcript, antisense to DSCR3
MAN1A1	ENSG00000111885	2.19225	0.00282724	protein_coding	mannosidase alpha class 1A member 1 [Source:HGNC Symbol;Acc:HGNC:6821]
ACTG1	ENSG00000184009	1.72073	0.00284076	protein_coding	actin gamma 1 [Source:HGNC Symbol;Acc:HGNC:144]
MAML3	ENSG00000196782	1.05914	0.00284893	protein_coding	mastermind like transcriptional coactivator 3 [Source:HGNC Symbol;Acc:HGNC:16272]
AC138207.1	ENSG00000230113	1.14318	0.002895	lncRNA	novel transcript
PIP5K1P1	ENSG00000219294	-1.16083	0.002895	processed_pseudogene	phosphatidylinositol-4-phosphate 5-kinase type 1 pseudogene 1 [Source:HGNC Symbol;Acc:HGNC:28372]
AC087292.1	ENSG00000251812	-1.75951	0.002895	misc_RNA
AFTPH	ENSG00000119844	1.00946	0.00289736	protein_coding	aftiphilin [Source:HGNC Symbol;Acc:HGNC:25951]
CMC1	ENSG00000187118	0.798145	0.0029275	protein_coding	C-X9-C motif containing 1 [Source:HGNC Symbol;Acc:HGNC:28783]
ZNF83	ENSG00000167766	-1.13507	0.00294047	protein_coding	zinc finger protein 83 [Source:HGNC Symbol;Acc:HGNC:13158]
ARNTL	ENSG00000133794	0.793638	0.00294047	protein_coding	aryl hydrocarbon receptor nuclear translocator like [Source:HGNC Symbol;Acc:HGNC:701]
ITFG2-AS1	ENSG00000256150	1.5846	0.00296469	lncRNA	ITFG2 antisense RNA 1 [Source:HGNC Symbol;Acc:HGNC:53128]
RABEP2	ENSG00000177548	1.28157	0.00298554	protein_coding	rabaptin, RAB GTPase binding effector protein 2 [Source:HGNC Symbol;Acc:HGNC:24817]
PCGF3	ENSG00000185619	-1.03304	0.00298709	protein_coding	polycomb group ring finger 3 [Source:HGNC Symbol;Acc:HGNC:10066]
CHPF2	ENSG00000033100	1.47121	0.00299522	protein_coding	chondroitin polymerizing factor 2 [Source:HGNC Symbol;Acc:HGNC:29270]
RPL13A	ENSG00000142541	1.59889	0.00300131	protein_coding	ribosomal protein L13a [Source:HGNC Symbol;Acc:HGNC:10304]
ITGB2	ENSG00000160255	0.932764	0.00300422	protein_coding	integrin subunit beta 2 [Source:HGNC Symbol;Acc:HGNC:6155]
RESF1	ENSG00000174718	1.63204	0.00302014	protein_coding	retroelement silencing factor 1 [Source:HGNC Symbol;Acc:HGNC:25559]
PDZD11	ENSG00000120509	3.13891	0.003044	protein_coding	PDZ domain containing 11 [Source:HGNC Symbol;Acc:HGNC:28034]
DLEC1	ENSG00000008226	1.06875	0.00306845	protein_coding	DLEC1 cilia and flagella associated protein [Source:HGNC Symbol;Acc:HGNC:2899]
FUCA2	ENSG00000001036	-0.933676	0.00309972	protein_coding	alpha-L-fucosidase 2 [Source:HGNC Symbol;Acc:HGNC:4008]
MAP3K20-AS1	ENSG00000238133	1.039	0.00311063	lncRNA	MAP3K20 antisense RNA 1 [Source:HGNC Symbol;Acc:HGNC:27935]
AKAP5	ENSG00000179841	-1.24621	0.00311063	protein_coding	A-kinase anchoring protein 5 [Source:HGNC Symbol;Acc:HGNC:375]
AC007130.1	ENSG00000286478	-1.34426	0.00313717	lncRNA	novel transcript, antisense to HIBADH
ELF3-AS1	ENSG00000234678	0.982238	0.00313916	lncRNA	ELF3 antisense RNA 1 [Source:HGNC Symbol;Acc:HGNC:40211]
TMEM131L	ENSG00000121210	2.18698	0.00317409	protein_coding	transmembrane 131 like [Source:HGNC Symbol;Acc:HGNC:29146]
AC008750.4	ENSG00000267984	1.4013	0.00317409	lncRNA	novel transcript, antisense to ETFB
TMEM161B	ENSG00000164180	-0.959395	0.00318197	protein_coding	transmembrane protein 161B [Source:HGNC Symbol;Acc:HGNC:28483]
AL360020.1	ENSG00000286834	-1.54944	0.00318597	lncRNA	novel transcript
AC116914.2	ENSG00000262692	1.8284	0.00320216	lncRNA	novel transcript, antisense to ITGAE
RNU4-54P	ENSG00000252237	-1.25273	0.00320736	snRNA	RNA, U4 small nuclear 54, pseudogene [Source:HGNC Symbol;Acc:HGNC:46990]
FYB1	ENSG00000082074	1.24964	0.00323591	protein_coding	FYN binding protein 1 [Source:HGNC Symbol;Acc:HGNC:4036]
AC090061.1	ENSG00000247363	-0.706991	0.00325536	lncRNA	novel transcript
AL445489.1	ENSG00000237336	2.03588	0.00328073	lncRNA	novel transcript
AC025287.4	ENSG00000284484	-0.804961	0.0032852	protein_coding	novel protein similar to cytoplasmic polyadenylated homeobox like CPHXL
EXOSC3P1	ENSG00000229007	-1.72694	0.00333692	processed_pseudogene	exosome component 3 pseudogene 1 [Source:HGNC Symbol;Acc:HGNC:33989]
SPDYE5	ENSG00000170092	-0.90345	0.00333692	protein_coding	speedy/RINGO cell cycle regulator family member E5 [Source:HGNC Symbol;Acc:HGNC:35464]
MIR8071-2	ENSG00000277030	2.13893	0.0033759	miRNA	microRNA 8071-2 [Source:HGNC Symbol;Acc:HGNC:49958]
AC234582.2	ENSG00000236263	1.71962	0.00338278	lncRNA	novel transcript
EPS15-AS1	ENSG00000227070	1.31681	0.00339293	lncRNA	EPS15 antisense RNA 1 [Source:HGNC Symbol;Acc:HGNC:40219]
AL365356.1	ENSG00000226647	-0.560002	0.00339293	lncRNA	novel transcript
AC008738.5	ENSG00000267727	1.66445	0.00339626	lncRNA	novel transcript
TP53BP2	ENSG00000143514	-1.09171	0.00339626	protein_coding	tumor protein p53 binding protein 2 [Source:HGNC Symbol;Acc:HGNC:12000]
OR5K2	ENSG00000231861	-1.18204	0.00339626	protein_coding	olfactory receptor family 5 subfamily K member 2 [Source:HGNC Symbol;Acc:HGNC:14774]
TPT1P12	ENSG00000256817	-1.89197	0.00339626	processed_pseudogene	tumor protein, translationally-controlled 1 pseudogene 12 [Source:HGNC Symbol;Acc:HGNC:49303]
LRRC19	ENSG00000184434	-0.999069	0.00339626	protein_coding	leucine rich repeat containing 19 [Source:HGNC Symbol;Acc:HGNC:23379]
AC093890.2	ENSG00000286055	-1.7834	0.00340858	lncRNA	novel transcript, antisense to GYPB
DHRS1	ENSG00000157379	1.09009	0.00342582	protein_coding	dehydrogenase/reductase 1 [Source:HGNC Symbol;Acc:HGNC:16445]
AP000802.1	ENSG00000247416	-1.58098	0.00342689	lncRNA	novel transcript, antisense to NCAM1
PFN2	ENSG00000070087	1.14014	0.00345723	protein_coding	profilin 2 [Source:HGNC Symbol;Acc:HGNC:8882]
RNA5SP20	ENSG00000251785	-1.28274	0.00346142	rRNA_pseudogene	RNA, 5S ribosomal pseudogene 20 [Source:HGNC Symbol;Acc:HGNC:42588]
NOXRED1	ENSG00000165555	2.55454	0.00347109	protein_coding	NADP dependent oxidoreductase domain containing 1 [Source:HGNC Symbol;Acc:HGNC:20487]
MTND5P11	ENSG00000248923	-1.49204	0.00347109	processed_pseudogene	MT-ND5 pseudogene 11 [Source:HGNC Symbol;Acc:HGNC:42273]
SBF2-AS1	ENSG00000246273	0.791379	0.00347109	lncRNA	SBF2 antisense RNA 1 [Source:HGNC Symbol;Acc:HGNC:27438]
GCA	ENSG00000115271	1.44107	0.00347992	protein_coding	grancalcin [Source:HGNC Symbol;Acc:HGNC:15990]
AC103760.1	ENSG00000254231	-1.05509	0.00356044	lncRNA	novel transcript
NR3C2	ENSG00000151623	-1.2843	0.00356044	protein_coding	nuclear receptor subfamily 3 group C member 2 [Source:HGNC Symbol;Acc:HGNC:7979]
PCYOX1	ENSG00000116005	-0.718066	0.00356044	protein_coding	prenylcysteine oxidase 1 [Source:HGNC Symbol;Acc:HGNC:20588]
CASC19	ENSG00000254166	-1.11104	0.00356826	lncRNA	cancer susceptibility 19 [Source:HGNC Symbol;Acc:HGNC:49476]
BX842242.1	ENSG00000285955	-1.23806	0.00356826	lncRNA	novel transcript
AL132639.3	ENSG00000259083	-0.964141	0.00356826	lncRNA	novel transcript, antisense to PNN
ATP5F1A	ENSG00000152234	1.67039	0.00358766	protein_coding	ATP synthase F1 subunit alpha [Source:HGNC Symbol;Acc:HGNC:823]
RPS23P10	ENSG00000224203	1.6267	0.00358766	unprocessed_pseudogene	ribosomal protein S23 pseudogene 10 [Source:HGNC Symbol;Acc:HGNC:48342]
AC087763.2	ENSG00000270966	-1.32931	0.00358766	processed_pseudogene	mitochondrial ribosomal protein S18C (MRPS18C) pseudogene
BBIP1	ENSG00000214413	-0.771134	0.00358766	protein_coding	BBSome interacting protein 1 [Source:HGNC Symbol;Acc:HGNC:28093]
AC096564.2	ENSG00000249604	-1.02029	0.00368853	lncRNA	novel transcript
RNA5SP477	ENSG00000199509	-1.06097	0.00369253	rRNA_pseudogene	RNA, 5S ribosomal pseudogene 477 [Source:HGNC Symbol;Acc:HGNC:43377]
AC096970.1	ENSG00000287131	2.14277	0.00370549	lncRNA	novel transcript
AC007728.1	ENSG00000260616	-0.714498	0.00370549	lncRNA	novel transcript, antisense to CYLD
SDCCAG8	ENSG00000054282	-0.926139	0.00370941	protein_coding	serologically defined colon cancer antigen 8 [Source:HGNC Symbol;Acc:HGNC:10671]
AL353754.1	ENSG00000233990	-1.61201	0.00372054	processed_pseudogene	mitochondrial ribosomal protein L13 (MRPL13) pseudogene
POLR1C	ENSG00000171453	0.719855	0.00372054	protein_coding	RNA polymerase I and III subunit C [Source:HGNC Symbol;Acc:HGNC:20194]
ZNF575	ENSG00000176472	0.952674	0.00373284	protein_coding	zinc finger protein 575 [Source:HGNC Symbol;Acc:HGNC:27606]
AC008537.4	ENSG00000282951	1.14229	0.00377979	lncRNA	novel transcript, antisense to RAB4B
AC003070.1	ENSG00000267344	1.09112	0.00377979	lncRNA	novel transcript, antisense to ARHGAP27
AL009028.1	ENSG00000270268	-1.478	0.00377979	processed_pseudogene	coronin, actin binding protein, 1C (CORO1C) pseudogene
CCT8P1	ENSG00000226015	-1.12604	0.00379203	processed_pseudogene	chaperonin containing TCP1 subunit 8 pseudogene 1 [Source:HGNC Symbol;Acc:HGNC:35144]
P2RY13	ENSG00000181631	1.33955	0.00380337	protein_coding	purinergic receptor P2Y13 [Source:HGNC Symbol;Acc:HGNC:4537]
MIR215	ENSG00000207590	-1.57837	0.00383636	miRNA	microRNA 215 [Source:HGNC Symbol;Acc:HGNC:31592]
AC016876.2	ENSG00000233223	1.20337	0.00384496	lncRNA	novel transcript, antisense to MPDU1 and CD68
BCL9	ENSG00000116128	1.53431	0.00385087	protein_coding	BCL9 transcription coactivator [Source:HGNC Symbol;Acc:HGNC:1008]
SMIM19	ENSG00000176209	-0.946285	0.00388137	protein_coding	small integral membrane protein 19 [Source:HGNC Symbol;Acc:HGNC:25166]
AC034234.1	ENSG00000248935	1.88161	0.00399333	lncRNA	novel transcript
AMPD3	ENSG00000133805	1.11077	0.00399333	protein_coding	adenosine monophosphate deaminase 3 [Source:HGNC Symbol;Acc:HGNC:470]
SLC25A1P5	ENSG00000267323	1.1035	0.00399333	processed_pseudogene	solute carrier family 25 member 1 pseudogene 5 [Source:HGNC Symbol;Acc:HGNC:43849]
CCT6P1	ENSG00000228409	-1.00344	0.00399333	transcribed_unprocessed_pseudogene	chaperonin containing TCP1 subunit 6 pseudogene 1 [Source:HGNC Symbol;Acc:HGNC:33094]
AC107079.1	ENSG00000224844	-1.5246	0.00399333	lncRNA	novel transcript
AC091564.6	ENSG00000255680	0.797782	0.00399333	lncRNA	novel transcript
DIPK1A	ENSG00000154511	-0.863668	0.00399333	protein_coding	divergent protein kinase domain 1A [Source:HGNC Symbol;Acc:HGNC:32213]
BOLA3-AS1	ENSG00000225439	0.766159	0.00402314	lncRNA	BOLA3 divergent transcript [Source:HGNC Symbol;Acc:HGNC:42922]
NEIL2	ENSG00000154328	1.06881	0.00409293	protein_coding	nei like DNA glycosylase 2 [Source:HGNC Symbol;Acc:HGNC:18956]
AC060234.2	ENSG00000233665	1.11947	0.00416681	lncRNA	novel transcript
PDHB	ENSG00000168291	0.635751	0.00422009	protein_coding	pyruvate dehydrogenase E1 beta subunit [Source:HGNC Symbol;Acc:HGNC:8808]
AC008738.3	ENSG00000267580	1.17697	0.00423507	lncRNA	novel transcript
AL109946.1	ENSG00000236064	-1.48246	0.00436623	lncRNA	novel transcript, antisense to MID2
TRGV6	ENSG00000226212	-1.61578	0.00437954	TR_V_pseudogene	T cell receptor gamma variable 6 (pseudogene) [Source:HGNC Symbol;Acc:HGNC:12292]
ZACN	ENSG00000186919	0.842809	0.00437954	protein_coding	zinc activated ion channel [Source:HGNC Symbol;Acc:HGNC:29504]
GPR18	ENSG00000125245	-0.897061	0.00438203	protein_coding	G protein-coupled receptor 18 [Source:HGNC Symbol;Acc:HGNC:4472]
LRRC37A6P	ENSG00000230445	-0.97216	0.00440212	transcribed_processed_pseudogene	leucine rich repeat containing 37 member A6, pseudogene [Source:HGNC Symbol;Acc:HGNC:33746]
SMAD5-AS1	ENSG00000164621	-0.984696	0.00440212	lncRNA	SMAD5 antisense RNA 1 [Source:HGNC Symbol;Acc:HGNC:30586]
SLC8A1	ENSG00000183023	1.77882	0.00440449	protein_coding	solute carrier family 8 member A1 [Source:HGNC Symbol;Acc:HGNC:11068]
AC022272.1	ENSG00000250027	-1.32747	0.00440541	lncRNA	novel transcript
AC137834.2	ENSG00000276727	1.16574	0.00442745	lncRNA	novel transcript, antisense to SHMT2
AC087280.2	ENSG00000283415	2.08653	0.00443637	lncRNA	novel transcript
AL391839.1	ENSG00000229327	-1.14281	0.00443637	lncRNA	novel transcript
TRGV5	ENSG00000211697	-1.74358	0.00443637	TR_V_gene	T cell receptor gamma variable 5 [Source:HGNC Symbol;Acc:HGNC:12290]
AC093575.1	ENSG00000287647	-1.69353	0.00447777	lncRNA	novel transcript, antisense to AK5
SLC25A30	ENSG00000174032	-0.957818	0.00455044	protein_coding	solute carrier family 25 member 30 [Source:HGNC Symbol;Acc:HGNC:27371]
DLEU7	ENSG00000186047	-1.03155	0.00457753	protein_coding	deleted in lymphocytic leukemia 7 [Source:HGNC Symbol;Acc:HGNC:17567]
AC010542.2	ENSG00000260755	1.09408	0.00457916	lncRNA	novel transcript
AC006160.1	ENSG00000249502	1.70018	0.00457955	lncRNA	novel transcript, antisense to LAP3
AC020558.6	ENSG00000286430	1.13252	0.00457955	lncRNA	novel transcript, antisense to PEMT
LINC01712	ENSG00000231364	-2.35866	0.00458457	lncRNA	long intergenic non-protein coding RNA 1712 [Source:HGNC Symbol;Acc:HGNC:52499]
LIPJ	ENSG00000204022	2.16269	0.00460697	protein_coding	lipase family member J [Source:HGNC Symbol;Acc:HGNC:21773]
AC096536.3	ENSG00000287724	1.07469	0.00460697	lncRNA	novel transcript, antisense to DHCR24
AC015674.1	ENSG00000264558	1.04219	0.00460697	lncRNA	novel transcript, antisense to KPNB1
TCTE3	ENSG00000184786	-1.20646	0.00462699	protein_coding	t-complex-associated-testis-expressed 3 [Source:HGNC Symbol;Acc:HGNC:11695]
AC010359.1	ENSG00000252904	-0.8451	0.00462699	snoRNA
TMEM107	ENSG00000179029	-1.18531	0.00465382	protein_coding	transmembrane protein 107 [Source:HGNC Symbol;Acc:HGNC:28128]
AL451067.1	ENSG00000234211	1.26936	0.00468098	lncRNA	novel transcript, antisense to FCGR2B
AC010883.3	ENSG00000287387	-0.99208	0.00468098	lncRNA	novel transcript, antisense to ZFP36L2
NSA2	ENSG00000164346	-0.99843	0.00468098	protein_coding	NSA2 ribosome biogenesis factor [Source:HGNC Symbol;Acc:HGNC:30728]
AC135178.4	ENSG00000265749	-0.673495	0.00477687	lncRNA	novel transcript, antisense to KRBA2 and RPL26
AL121581.2	ENSG00000286999	1.17279	0.00478224	lncRNA	novel transcript, antisense to OPRL1
B2M	ENSG00000166710	1.21857	0.0047978	protein_coding	beta-2-microglobulin [Source:HGNC Symbol;Acc:HGNC:914]
LRRN3	ENSG00000173114	-1.12373	0.00480398	protein_coding	leucine rich repeat neuronal 3 [Source:HGNC Symbol;Acc:HGNC:17200]
AC023796.2	ENSG00000256482	1.57587	0.00481185	lncRNA	novel transcript, antisense to BCAT1
ZNF814	ENSG00000204514	-0.551202	0.00485646	protein_coding	zinc finger protein 814 [Source:HGNC Symbol;Acc:HGNC:33258]
ADAM17	ENSG00000151694	-0.668214	0.00485646	protein_coding	ADAM metallopeptidase domain 17 [Source:HGNC Symbol;Acc:HGNC:195]
AP000688.1	ENSG00000230212	1.17496	0.00489121	lncRNA	novel transcript
WDFY2	ENSG00000139668	1.15432	0.00489121	protein_coding	WD repeat and FYVE domain containing 2 [Source:HGNC Symbol;Acc:HGNC:20482]
AP000654.2	ENSG00000271318	-1.88696	0.00489121	processed_pseudogene	MOB family member 4, phocein, pseudogene
B9D1	ENSG00000108641	-1.26584	0.0049128	protein_coding	B9 domain containing 1 [Source:HGNC Symbol;Acc:HGNC:24123]
HLA-DRA	ENSG00000204287	1.87234	0.004915	protein_coding	major histocompatibility complex, class II, DR alpha [Source:HGNC Symbol;Acc:HGNC:4947]
TCP11L1	ENSG00000176148	0.879747	0.004915	protein_coding	t-complex 11 like 1 [Source:HGNC Symbol;Acc:HGNC:25655]
MCMBP	ENSG00000197771	-0.862308	0.00492355	protein_coding	minichromosome maintenance complex binding protein [Source:HGNC Symbol;Acc:HGNC:25782]
TASOR	ENSG00000163946	-0.811702	0.00493267	protein_coding	transcription activation suppressor [Source:HGNC Symbol;Acc:HGNC:30314]
SLC25A5-AS1	ENSG00000224281	1.05521	0.00494165	lncRNA	SLC25A5 antisense RNA 1 [Source:HGNC Symbol;Acc:HGNC:43438]
ZNF790	ENSG00000197863	-1.04887	0.00496312	protein_coding	zinc finger protein 790 [Source:HGNC Symbol;Acc:HGNC:33114]
MRPL16	ENSG00000166902	1.09008	0.00497699	protein_coding	mitochondrial ribosomal protein L16 [Source:HGNC Symbol;Acc:HGNC:14476]
KIF5C-AS1	ENSG00000231079	-2.4829	0.00501851	lncRNA	KIF5C antisense RNA 1 [Source:HGNC Symbol;Acc:HGNC:40325]
PROK2	ENSG00000163421	2.06715	0.00506468	protein_coding	prokineticin 2 [Source:HGNC Symbol;Acc:HGNC:18455]
CYREN	ENSG00000122783	0.964969	0.00507147	protein_coding	cell cycle regulator of NHEJ [Source:HGNC Symbol;Acc:HGNC:22432]
PTPRE	ENSG00000132334	0.891398	0.00507435	protein_coding	protein tyrosine phosphatase receptor type E [Source:HGNC Symbol;Acc:HGNC:9669]
MCTP1-AS1	ENSG00000249545	1.08121	0.00509426	lncRNA	MCTP1 antisense RNA 1 [Source:HGNC Symbol;Acc:HGNC:54085]
BNIP3P25	ENSG00000268322	-1.22546	0.00509428	processed_pseudogene	BCL2 interacting protein 3 pseudogene 25 [Source:HGNC Symbol;Acc:HGNC:49705]
ZNF550	ENSG00000251369	-0.787705	0.0050964	protein_coding	zinc finger protein 550 [Source:HGNC Symbol;Acc:HGNC:28643]
AL137060.5	ENSG00000275559	1.05284	0.0051199	misc_RNA
AP1AR	ENSG00000138660	1.15114	0.00512761	protein_coding	adaptor related protein complex 1 associated regulatory protein [Source:HGNC Symbol;Acc:HGNC:28808]
NCF4-AS1	ENSG00000183822	1.59572	0.0051388	lncRNA	NCF4 antisense RNA 1 [Source:HGNC Symbol;Acc:HGNC:40393]
H4C9	ENSG00000276180	1.46728	0.0051388	protein_coding	H4 clustered histone 9 [Source:HGNC Symbol;Acc:HGNC:4793]
AC010969.1	ENSG00000188525	-1.59596	0.0051388	lncRNA	novel transcript
FAM217B	ENSG00000196227	1.1238	0.00514159	protein_coding	family with sequence similarity 217 member B [Source:HGNC Symbol;Acc:HGNC:16170]
SH3BP5-AS1	ENSG00000224660	0.685832	0.00515463	lncRNA	SH3BP5 antisense RNA 1 [Source:HGNC Symbol;Acc:HGNC:44501]
OXA1L	ENSG00000155463	1.22452	0.00516764	protein_coding	OXA1L mitochondrial inner membrane protein [Source:HGNC Symbol;Acc:HGNC:8526]
AC023494.1	ENSG00000286584	-0.762349	0.0052014	lncRNA	novel transcript, antisense to COX17
LINC01353	ENSG00000231507	1.68471	0.00521964	lncRNA	long intergenic non-protein coding RNA 1353 [Source:HGNC Symbol;Acc:HGNC:50580]
AC002094.2	ENSG00000265618	0.711432	0.0052338	lncRNA	novel transcript, antisense to TMEM199
NTPCR	ENSG00000135778	-0.692406	0.00525568	protein_coding	nucleoside-triphosphatase, cancer-related [Source:HGNC Symbol;Acc:HGNC:28204]
MIR1279	ENSG00000283476	-1.0379	0.00529376	miRNA	microRNA 1279 [Source:HGNC Symbol;Acc:HGNC:35357]
OSGEPL1	ENSG00000128694	-0.913127	0.00531182	protein_coding	O-sialoglycoprotein endopeptidase like 1 [Source:HGNC Symbol;Acc:HGNC:23075]
PAPSS2	ENSG00000198682	-1.04401	0.00532369	protein_coding	3'-phosphoadenosine 5'-phosphosulfate synthase 2 [Source:HGNC Symbol;Acc:HGNC:8604]
AC145207.3	ENSG00000262831	1.48556	0.00535691	lncRNA	novel transcript, antisense P4HB
MAP3K13	ENSG00000073803	-1.0748	0.00538913	protein_coding	mitogen-activated protein kinase kinase kinase 13 [Source:HGNC Symbol;Acc:HGNC:6852]
AL590133.2	ENSG00000259357	0.778919	0.00539566	lncRNA	novel transcript, antisense to CERS2
NBPF20	ENSG00000162825	-1.23733	0.00553871	protein_coding	NBPF member 20 [Source:HGNC Symbol;Acc:HGNC:32000]
AL133453.1	ENSG00000258757	0.877331	0.00553871	lncRNA	novel transcript, antisense to ERO1L
MIR3936HG	ENSG00000233006	1.23834	0.00554133	lncRNA	MIR3936 host gene [Source:HGNC Symbol;Acc:HGNC:40538]
DEFB109F	ENSG00000244050	-1.48736	0.00554133	transcribed_unprocessed_pseudogene	defensin beta 109F (pseudogene) [Source:HGNC Symbol;Acc:HGNC:38066]
TPT1	ENSG00000133112	1.59001	0.00559707	protein_coding	tumor protein, translationally-controlled 1 [Source:HGNC Symbol;Acc:HGNC:12022]
H3P33	ENSG00000255492	-1.55864	0.00565363	processed_pseudogene	H3 histone pseudogene 33 [Source:HGNC Symbol;Acc:HGNC:54466]
BBS1	ENSG00000174483	0.953883	0.00566216	protein_coding	Bardet-Biedl syndrome 1 [Source:HGNC Symbol;Acc:HGNC:966]
NAXE	ENSG00000163382	0.663294	0.00566216	protein_coding	NAD(P)HX epimerase [Source:HGNC Symbol;Acc:HGNC:18453]
ITM2A	ENSG00000078596	-0.932237	0.00566216	protein_coding	integral membrane protein 2A [Source:HGNC Symbol;Acc:HGNC:6173]
RNA5SP297	ENSG00000212331	-1.61918	0.00573084	rRNA_pseudogene	RNA, 5S ribosomal pseudogene 297 [Source:HGNC Symbol;Acc:HGNC:43197]
AC007731.2	ENSG00000215493	-1.29276	0.00573731	processed_pseudogene	kelch-like 12 (Drosophila) (KLH12) pseudogene
AP001107.2	ENSG00000254452	1.20285	0.00578324	lncRNA	novel transcript
OR52W1	ENSG00000175485	1.43043	0.00580274	protein_coding	olfactory receptor family 52 subfamily W member 1 [Source:HGNC Symbol;Acc:HGNC:15239]
RPS15AP1	ENSG00000214535	-1.26033	0.00587312	processed_pseudogene	ribosomal protein S15a pseudogene 1 [Source:HGNC Symbol;Acc:HGNC:16598]
DNAH14	ENSG00000185842	0.989388	0.0059237	protein_coding	dynein axonemal heavy chain 14 [Source:HGNC Symbol;Acc:HGNC:2945]
AC026310.3	ENSG00000278969	1.50059	0.00598477	TEC	novel transcript
VCAN	ENSG00000038427	2.12277	0.00600372	protein_coding	versican [Source:HGNC Symbol;Acc:HGNC:2464]
TMEM126A	ENSG00000171202	-0.876894	0.00600372	protein_coding	transmembrane protein 126A [Source:HGNC Symbol;Acc:HGNC:25382]
ATP1B3	ENSG00000069849	-0.922686	0.00600544	protein_coding	ATPase Na+/K+ transporting subunit beta 3 [Source:HGNC Symbol;Acc:HGNC:806]
ENO3	ENSG00000108515	1.13232	0.00603276	protein_coding	enolase 3 [Source:HGNC Symbol;Acc:HGNC:3354]
RNASEL	ENSG00000135828	1.57505	0.00612668	protein_coding	ribonuclease L [Source:HGNC Symbol;Acc:HGNC:10050]
AC091180.4	ENSG00000250186	1.05085	0.00613001	lncRNA	novel transcript, antisense to PHB
SLC2A13	ENSG00000151229	-1.13387	0.00613001	protein_coding	solute carrier family 2 member 13 [Source:HGNC Symbol;Acc:HGNC:15956]
LRRC59	ENSG00000108829	1.42774	0.0061801	protein_coding	leucine rich repeat containing 59 [Source:HGNC Symbol;Acc:HGNC:28817]
SCAT2	ENSG00000257596	-0.896994	0.0061801	lncRNA	S-phase cancer associated transcript 2 [Source:HGNC Symbol;Acc:HGNC:53976]
AC018521.2	ENSG00000264019	1.26773	0.00625133	lncRNA	novel transcript, antisense to PNPO
FHOD3	ENSG00000134775	-0.662338	0.00625133	protein_coding	formin homology 2 domain containing 3 [Source:HGNC Symbol;Acc:HGNC:26178]
SLC5A2	ENSG00000140675	0.840811	0.00626035	protein_coding	solute carrier family 5 member 2 [Source:HGNC Symbol;Acc:HGNC:11037]
PSAP	ENSG00000197746	1.84056	0.00626696	protein_coding	prosaposin [Source:HGNC Symbol;Acc:HGNC:9498]
THRB	ENSG00000151090	-1.45872	0.00626696	protein_coding	thyroid hormone receptor beta [Source:HGNC Symbol;Acc:HGNC:11799]
UTS2B	ENSG00000188958	0.92723	0.00626696	protein_coding	urotensin 2B [Source:HGNC Symbol;Acc:HGNC:30894]
RHCE	ENSG00000188672	0.876601	0.00626696	protein_coding	Rh blood group CcEe antigens [Source:HGNC Symbol;Acc:HGNC:10008]
AL158212.2	ENSG00000233547	0.991607	0.006355	lncRNA	novel transcript
AC090627.1	ENSG00000235300	-1.22168	0.00637281	lncRNA	novel transcript, antisense to SKAP1
AL035252.5	ENSG00000279322	0.991605	0.00639046	TEC	TEC
NDUFA8P1	ENSG00000271710	-1.41467	0.00647541	processed_pseudogene	NADH:ubiquinone oxidoreductase subunit A8 pseudogene 1 [Source:HGNC Symbol;Acc:HGNC:52264]
VSIG4	ENSG00000155659	1.86656	0.00647599	protein_coding	V-set and immunoglobulin domain containing 4 [Source:HGNC Symbol;Acc:HGNC:17032]
AL161729.1	ENSG00000271155	-1.16324	0.00647599	lncRNA	novel transcript, antisense to PTCH1
LINC01376	ENSG00000236204	-1.24555	0.00647599	lncRNA	long intergenic non-protein coding RNA 1376 [Source:HGNC Symbol;Acc:HGNC:50637]
AC106865.1	ENSG00000250771	2.41279	0.00648167	transcribed_unprocessed_pseudogene	toll-like receptor 2 pseudogene
AC074011.1	ENSG00000230730	2.14302	0.00650915	lncRNA	novel transcript
AC016245.1	ENSG00000262833	-1.2672	0.00656291	lncRNA	novel transcript, antisense to RPTOR
AC011462.2	ENSG00000268475	1.33651	0.00658474	lncRNA	novel transcript, antisense to B3GNT8
GBAP1	ENSG00000160766	1.3254	0.00658474	transcribed_unprocessed_pseudogene	glucosylceramidase beta pseudogene 1 [Source:HGNC Symbol;Acc:HGNC:4178]
ABHD1	ENSG00000143994	0.794543	0.00658474	protein_coding	abhydrolase domain containing 1 [Source:HGNC Symbol;Acc:HGNC:17553]
TRAPPC4	ENSG00000196655	0.793681	0.00659728	protein_coding	trafficking protein particle complex 4 [Source:HGNC Symbol;Acc:HGNC:19943]
LRRC7	ENSG00000033122	-0.710686	0.00664707	protein_coding	leucine rich repeat containing 7 [Source:HGNC Symbol;Acc:HGNC:18531]
HVCN1	ENSG00000122986	-1.44734	0.00666311	protein_coding	hydrogen voltage gated channel 1 [Source:HGNC Symbol;Acc:HGNC:28240]
AL512770.1	ENSG00000228302	1.07989	0.00677619	lncRNA	novel transcript
NDUFA3	ENSG00000170906	1.12145	0.0068031	protein_coding	NADH:ubiquinone oxidoreductase subunit A3 [Source:HGNC Symbol;Acc:HGNC:7686]
AC095030.1	ENSG00000233099	-2.42434	0.0068031	lncRNA	novel transcript
PMS2P1	ENSG00000078319	-0.780245	0.0068031	unprocessed_pseudogene	PMS1 homolog 2, mismatch repair system component pseudogene 1 [Source:HGNC Symbol;Acc:HGNC:9123]
AL591212.1	ENSG00000234019	-1.03062	0.00680901	lncRNA	novel transcript
AL160270.1	ENSG00000230729	-1.9536	0.00682968	lncRNA	novel transcript
STARD10	ENSG00000214530	1.74018	0.00684386	protein_coding	StAR related lipid transfer domain containing 10 [Source:NCBI gene;Acc:10809]
LINC02217	ENSG00000248455	1.83406	0.00684429	lncRNA	long intergenic non-protein coding RNA 2217 [Source:HGNC Symbol;Acc:HGNC:53084]
AP001627.1	ENSG00000225731	-1.77256	0.00684429	lncRNA	novel transcript
AL357093.2	ENSG00000258752	-0.804356	0.00684429	lncRNA	novel transcript, antisense to FOXN3
LIMS2	ENSG00000072163	2.00732	0.0068684	protein_coding	LIM zinc finger domain containing 2 [Source:HGNC Symbol;Acc:HGNC:16084]
TYMS	ENSG00000176890	-1.00513	0.0068684	protein_coding	thymidylate synthetase [Source:HGNC Symbol;Acc:HGNC:12441]
AL590560.2	ENSG00000256029	1.34964	0.00687554	protein_coding	novel protein
PRPS1P2	ENSG00000232630	-0.719857	0.00691122	processed_pseudogene	phosphoribosyl pyrophosphate synthetase 1 pseudogene 2 [Source:HGNC Symbol;Acc:HGNC:9464]
LTB4R2	ENSG00000213906	1.14225	0.00691831	protein_coding	leukotriene B4 receptor 2 [Source:HGNC Symbol;Acc:HGNC:19260]
AC009152.3	ENSG00000285850	-1.31048	0.00691831	lncRNA	novel transcript
AC020898.1	ENSG00000213757	-1.60229	0.00691831	processed_pseudogene	ribosomal protein S3A (RPS3A) pseudogene
AL079341.1	ENSG00000199938	-1.13556	0.00698816	misc_RNA
AC007879.1	ENSG00000224342	-1.92028	0.00705813	lncRNA	novel transcript
PANDAR	ENSG00000281450	1.95801	0.00707798	lncRNA	promoter of CDKN1A antisense DNA damage activated RNA [Source:HGNC Symbol;Acc:HGNC:44048]
RWDD2B	ENSG00000156253	-1.48576	0.00713484	protein_coding	RWD domain containing 2B [Source:HGNC Symbol;Acc:HGNC:1302]
AJ009632.2	ENSG00000229425	-1.66177	0.00713484	lncRNA	novel transcript
RNFT1P3	ENSG00000187870	-3.05164	0.00721457	unprocessed_pseudogene	ring finger protein, transmembrane 1 pseudogene 3 [Source:HGNC Symbol;Acc:HGNC:44389]
AL356274.2	ENSG00000279511	1.78035	0.00725035	TEC	TEC
AP001528.2	ENSG00000280339	-1.7737	0.00725035	TEC	novel transcript
SBSPON	ENSG00000164764	-0.926234	0.00725035	protein_coding	somatomedin B and thrombospondin type 1 domain containing [Source:HGNC Symbol;Acc:HGNC:30362]
AC022540.1	ENSG00000232342	-0.987472	0.00725035	lncRNA	novel transcript
RMC1	ENSG00000141452	-0.999746	0.00725035	protein_coding	regulator of MON1-CCZ1 [Source:HGNC Symbol;Acc:HGNC:24326]
ZNF48	ENSG00000180035	1.04213	0.00734606	protein_coding	zinc finger protein 48 [Source:HGNC Symbol;Acc:HGNC:13114]
TRGV1	ENSG00000211701	-1.35297	0.0073649	TR_V_gene	T cell receptor gamma variable 1 (non-functional) [Source:HGNC Symbol;Acc:HGNC:12284]
CDK4	ENSG00000135446	0.771653	0.00738494	protein_coding	cyclin dependent kinase 4 [Source:HGNC Symbol;Acc:HGNC:1773]
PHBP12	ENSG00000230585	-0.847877	0.0074459	processed_pseudogene	prohibitin pseudogene 12 [Source:HGNC Symbol;Acc:HGNC:39291]
RPS6P16	ENSG00000243250	-0.635415	0.00750547	processed_pseudogene	ribosomal protein S6 pseudogene 16 [Source:HGNC Symbol;Acc:HGNC:35668]
NT5DC4	ENSG00000144130	1.73979	0.00751997	protein_coding	5'-nucleotidase domain containing 4 [Source:HGNC Symbol;Acc:HGNC:27678]
PMCH	ENSG00000183395	1.06446	0.00757127	protein_coding	pro-melanin concentrating hormone [Source:HGNC Symbol;Acc:HGNC:9109]
NAA15	ENSG00000164134	0.734085	0.00757127	protein_coding	N(alpha)-acetyltransferase 15, NatA auxiliary subunit [Source:HGNC Symbol;Acc:HGNC:30782]
AC115621.1	ENSG00000270387	-1.81936	0.00761751	processed_pseudogene	ret finger protein-like 4A (RFPL4A) pseudogene
HLA-K	ENSG00000230795	-1.54751	0.00762943	unprocessed_pseudogene	major histocompatibility complex, class I, K (pseudogene) [Source:HGNC Symbol;Acc:HGNC:4969]
NRON	ENSG00000253079	-1.85062	0.00763507	misc_RNA	non-coding repressor of NFAT [Source:HGNC Symbol;Acc:HGNC:37079]
AC008753.2	ENSG00000269564	2.39158	0.00764444	lncRNA	novel transcript
AC018552.2	ENSG00000260467	1.67289	0.00764444	lncRNA	novel transcript, antisense to CCDC135 and GPR97
AC025887.2	ENSG00000285095	1.58784	0.00764444	lncRNA	novel transcript
CHUK	ENSG00000213341	1.23282	0.00764444	protein_coding	component of inhibitor of nuclear factor kappa B kinase complex [Source:HGNC Symbol;Acc:HGNC:1974]
AC089999.3	ENSG00000257286	1.07589	0.00764444	lncRNA	novel transcript, antisense to C12orf52
LY9	ENSG00000122224	-1.11081	0.00764444	protein_coding	lymphocyte antigen 9 [Source:HGNC Symbol;Acc:HGNC:6730]
NFIA-AS1	ENSG00000237853	-1.40955	0.00764444	lncRNA	NFIA antisense RNA 1 [Source:HGNC Symbol;Acc:HGNC:40402]
PFN1	ENSG00000108518	0.771478	0.00764444	protein_coding	profilin 1 [Source:HGNC Symbol;Acc:HGNC:8881]
OCIAD1-AS1	ENSG00000248256	-0.923412	0.00764444	lncRNA	OCIAD1 antisense RNA 1 [Source:HGNC Symbol;Acc:HGNC:40751]
LRRC41	ENSG00000132128	1.9562	0.00764924	protein_coding	leucine rich repeat containing 41 [Source:HGNC Symbol;Acc:HGNC:16917]
AC009716.1	ENSG00000263982	1.81711	0.00764924	lncRNA	novel transcript, antisense to ZFN156
CLOCK	ENSG00000134852	0.948663	0.00764924	protein_coding	clock circadian regulator [Source:HGNC Symbol;Acc:HGNC:2082]
AC069272.1	ENSG00000250354	-1.50474	0.00767355	lncRNA	novel transcript
EIF4G2	ENSG00000110321	1.07327	0.00768039	protein_coding	eukaryotic translation initiation factor 4 gamma 2 [Source:HGNC Symbol;Acc:HGNC:3297]
DDX5	ENSG00000108654	-1.10147	0.00769227	protein_coding	DEAD-box helicase 5 [Source:HGNC Symbol;Acc:HGNC:2746]
AL023755.1	ENSG00000228697	-1.44983	0.00776421	lncRNA	novel transcript
AC078929.1	ENSG00000257548	-1.49001	0.00777322	lncRNA	novel transcript, antisense to CRY1
TRGV7	ENSG00000249978	-1.29842	0.00779152	TR_V_pseudogene	T cell receptor gamma variable 7 (pseudogene) [Source:HGNC Symbol;Acc:HGNC:12293]
CREB3	ENSG00000107175	0.792529	0.00780636	protein_coding	cAMP responsive element binding protein 3 [Source:HGNC Symbol;Acc:HGNC:2347]
HECW2	ENSG00000138411	1.37767	0.00783478	protein_coding	HECT, C2 and WW domain containing E3 ubiquitin protein ligase 2 [Source:HGNC Symbol;Acc:HGNC:29853]
AVIL	ENSG00000135407	-1.23425	0.00783478	protein_coding	advillin [Source:HGNC Symbol;Acc:HGNC:14188]
AC005020.1	ENSG00000224448	-1.29325	0.00783714	processed_pseudogene	ADP-ribosylation factor 6 (ARF6) pseudogene
QRSL1P1	ENSG00000215833	-1.77617	0.00783714	processed_pseudogene	QRSL1 pseudogene 1 [Source:HGNC Symbol;Acc:HGNC:43667]
HLA-H	ENSG00000206341	-1.67159	0.00785846	unprocessed_pseudogene	major histocompatibility complex, class I, H (pseudogene) [Source:HGNC Symbol;Acc:HGNC:4965]
AL606489.2	ENSG00000237848	-0.91061	0.00796718	processed_pseudogene	small nuclear ribonucleoprotein polypeptide F (SNRPF) pseudogene
TM4SF19-AS1	ENSG00000235897	-1.57821	0.008019	lncRNA	TM4SF19 antisense RNA 1 [Source:HGNC Symbol;Acc:HGNC:41085]
ACSL1	ENSG00000151726	1.59721	0.00802742	protein_coding	acyl-CoA synthetase long chain family member 1 [Source:HGNC Symbol;Acc:HGNC:3569]
AC011446.1	ENSG00000267512	1.51834	0.00803218	lncRNA	novel transcript, antisense to NACC1
PSTPIP2	ENSG00000152229	2.12182	0.00806347	protein_coding	proline-serine-threonine phosphatase interacting protein 2 [Source:HGNC Symbol;Acc:HGNC:9581]
AC114744.1	ENSG00000214846	1.63651	0.00809741	processed_pseudogene	ribosomal protein L10a (RPL10A) pseudogene
AC018413.1	ENSG00000265778	1.13373	0.00809741	lncRNA	novel transcript, antisense to ZFN156
KRAS	ENSG00000133703	-0.811866	0.00809914	protein_coding	KRAS proto-oncogene, GTPase [Source:HGNC Symbol;Acc:HGNC:6407]
AC018868.1	ENSG00000231409	-0.881881	0.00812437	processed_pseudogene	ribosomal protein L36a (RPL36A) pseudogene
NDUFS8	ENSG00000110717	1.56157	0.00813143	protein_coding	NADH:ubiquinone oxidoreductase core subunit S8 [Source:HGNC Symbol;Acc:HGNC:7715]
FSIP2	ENSG00000188738	-1.06848	0.00813607	protein_coding	fibrous sheath interacting protein 2 [Source:HGNC Symbol;Acc:HGNC:21675]
RPL29	ENSG00000162244	1.65825	0.00815333	protein_coding	ribosomal protein L29 [Source:HGNC Symbol;Acc:HGNC:10331]
AL391650.1	ENSG00000236782	0.925503	0.0081586	protein_coding	novel protein
SMG7	ENSG00000116698	1.19231	0.00820089	protein_coding	SMG7 nonsense mediated mRNA decay factor [Source:HGNC Symbol;Acc:HGNC:16792]
AL353748.3	ENSG00000287769	-0.933694	0.00822849	lncRNA	novel transcript, antisense to SPIN1
ANAPC11	ENSG00000141552	1.09144	0.00825469	protein_coding	anaphase promoting complex subunit 11 [Source:HGNC Symbol;Acc:HGNC:14452]
AC006065.6	ENSG00000279171	-2.12796	0.00828099	TEC	novel transcript
MRPS10P1	ENSG00000235378	-1.47171	0.00828679	processed_pseudogene	mitochondrial ribosomal protein S10 pseudogene 1 [Source:HGNC Symbol;Acc:HGNC:29728]
SCN1A-AS1	ENSG00000236107	1.4299	0.00829756	lncRNA	SCN1A and SCN9A antisense RNA 1 [Source:HGNC Symbol;Acc:HGNC:54069]
U91324.1	ENSG00000229740	-1.64757	0.00829756	lncRNA	novel transcript
AL139274.2	ENSG00000272008	-0.726331	0.00829756	lncRNA	novel transcript, antisense to ZNF292
HABP4	ENSG00000130956	-1.52609	0.00830565	protein_coding	hyaluronan binding protein 4 [Source:HGNC Symbol;Acc:HGNC:17062]
RRM1-AS1	ENSG00000255276	1.18528	0.00835692	lncRNA	RRM1 antisense RNA 1 [Source:HGNC Symbol;Acc:HGNC:40512]
AC093214.1	ENSG00000250071	-1.4961	0.00835692	processed_pseudogene	actin related protein 2/3 complex, subunit 1A, 41kDa (ARPC1A) pseudogene
UBA5	ENSG00000081307	-0.662953	0.00835692	protein_coding	ubiquitin like modifier activating enzyme 5 [Source:HGNC Symbol;Acc:HGNC:23230]
TSPAN18	ENSG00000157570	1.45208	0.0083931	protein_coding	tetraspanin 18 [Source:HGNC Symbol;Acc:HGNC:20660]
ABHD12B	ENSG00000131969	1.57744	0.00841694	protein_coding	abhydrolase domain containing 12B [Source:HGNC Symbol;Acc:HGNC:19837]
RPL21P121	ENSG00000237382	1.14906	0.00841694	processed_pseudogene	ribosomal protein L21 pseudogene 121 [Source:HGNC Symbol;Acc:HGNC:36429]
CALCA	ENSG00000110680	-1.65694	0.00841799	protein_coding	calcitonin related polypeptide alpha [Source:HGNC Symbol;Acc:HGNC:1437]
UQCC1	ENSG00000101019	-2.04103	0.00847987	protein_coding	ubiquinol-cytochrome c reductase complex assembly factor 1 [Source:HGNC Symbol;Acc:HGNC:15891]
RMDN1	ENSG00000176623	-0.837102	0.00851162	protein_coding	regulator of microtubule dynamics 1 [Source:HGNC Symbol;Acc:HGNC:24285]
Z97986.1	ENSG00000261691	1.38877	0.00853386	lncRNA	novel transcript, antisense to SOLH
HLX-AS1	ENSG00000257551	1.4518	0.00863873	lncRNA	HLX antisense RNA 1 [Source:HGNC Symbol;Acc:HGNC:42509]
AL353771.1	ENSG00000228988	-1.11793	0.00863873	lncRNA	novel transcript
AC005041.5	ENSG00000286883	0.966463	0.00863873	lncRNA	novel transcript, antisense to CCDC142and MRPL53and MOGS
AC099782.1	ENSG00000201635	-2.69916	0.00872746	misc_RNA
ZNF585A	ENSG00000196967	-1.0823	0.008761	protein_coding	zinc finger protein 585A [Source:HGNC Symbol;Acc:HGNC:26305]
CSNK1A1L	ENSG00000180138	1.85153	0.0087624	protein_coding	casein kinase 1 alpha 1 like [Source:HGNC Symbol;Acc:HGNC:20289]
AC120193.1	ENSG00000253535	-1.54432	0.00886628	lncRNA	novel transcript
MIR623	ENSG00000207719	-1.57148	0.00888563	miRNA	microRNA 623 [Source:HGNC Symbol;Acc:HGNC:32879]
IAH1	ENSG00000134330	0.753807	0.00894625	protein_coding	isoamyl acetate hydrolyzing esterase 1 (putative) [Source:HGNC Symbol;Acc:HGNC:27696]
AC004974.1	ENSG00000285612	0.907929	0.00899609	lncRNA	novel transcript, antisense to SIPA1L1
AC025188.1	ENSG00000225407	-0.854496	0.00899609	lncRNA	novel transcript, antisense to F2R
AC012645.4	ENSG00000275371	1.56096	0.00899916	lncRNA	novel transcript, antisense to GDPD3
AC026412.2	ENSG00000232615	-1.24763	0.00899916	processed_pseudogene	protein phosphatase 4, regulatory subunit 2 (PPP4R2) pseudogene
CCDC86	ENSG00000110104	-1.92297	0.00899916	protein_coding	coiled-coil domain containing 86 [Source:HGNC Symbol;Acc:HGNC:28359]
ENTPD1-AS1	ENSG00000226688	1.18313	0.00905702	lncRNA	ENTPD1 antisense RNA 1 [Source:HGNC Symbol;Acc:HGNC:45203]
FAM102B	ENSG00000162636	-1.03547	0.00905702	protein_coding	family with sequence similarity 102 member B [Source:HGNC Symbol;Acc:HGNC:27637]
AC020907.4	ENSG00000271032	1.32909	0.00906945	lncRNA	novel transcript
MINDY4B	ENSG00000214237	2.39162	0.00907503	protein_coding	MINDY family member 4B [Source:HGNC Symbol;Acc:HGNC:35475]
AL035251.1	ENSG00000287983	-1.87001	0.00908209	lncRNA	novel transcript
AC137932.1	ENSG00000260279	-1.12286	0.00913504	lncRNA	novel transcript, antisense to ANKRD11
CPB2-AS1	ENSG00000235903	0.853856	0.00917202	lncRNA	CPB2 antisense RNA 1 [Source:HGNC Symbol;Acc:HGNC:39898]
UNC93B1	ENSG00000110057	1.17549	0.00918477	protein_coding	unc-93 homolog B1, TLR signaling regulator [Source:HGNC Symbol;Acc:HGNC:13481]
AC016493.1	ENSG00000267039	-1.23824	0.00923624	lncRNA	novel transcript, antisense to KIAA1328
ORMDL1	ENSG00000128699	-0.896384	0.00926794	protein_coding	ORMDL sphingolipid biosynthesis regulator 1 [Source:HGNC Symbol;Acc:HGNC:16036]
AC005156.1	ENSG00000278819	-1.28051	0.00927429	unprocessed_pseudogene	EF-hand calcium binding domain 1 (EFCAB1) pseudogene
AF131216.1	ENSG00000246477	-0.582191	0.00927642	lncRNA	uncharacterized LOC101929290 [Source:NCBI gene;Acc:101929290]
PPM1K-DT	ENSG00000246375	-0.744879	0.0093349	lncRNA	PPM1K divergent transcript [Source:HGNC Symbol;Acc:HGNC:54093]
FRAT1	ENSG00000165879	1.34363	0.00937923	protein_coding	FRAT regulator of WNT signaling pathway 1 [Source:HGNC Symbol;Acc:HGNC:3944]
AC069262.1	ENSG00000255838	1.10345	0.00939566	unprocessed_pseudogene	adenylate kinase 3 (AK3) pseudogene
AC073320.2	ENSG00000244036	0.792531	0.00944138	lncRNA	novel transcript, antisense to ZC3HC1
TMSB4X	ENSG00000205542	1.32091	0.00946599	protein_coding	thymosin beta 4 X-linked [Source:HGNC Symbol;Acc:HGNC:11881]
AC010285.3	ENSG00000285865	1.15825	0.00950679	lncRNA	Novel transcript, antisense to RNF130
S1PR5	ENSG00000180739	-1.74467	0.00950679	protein_coding	sphingosine-1-phosphate receptor 5 [Source:HGNC Symbol;Acc:HGNC:14299]
OR52M2P	ENSG00000226616	1.9581	0.00952457	unprocessed_pseudogene	olfactory receptor family 52 subfamily M member 2 pseudogene [Source:HGNC Symbol;Acc:HGNC:15226]
RPL5P24	ENSG00000244052	-1.53243	0.00959058	processed_pseudogene	ribosomal protein L5 pseudogene 24 [Source:HGNC Symbol;Acc:HGNC:35828]
SMIM18	ENSG00000253457	-0.948213	0.00959058	protein_coding	small integral membrane protein 18 [Source:HGNC Symbol;Acc:HGNC:42973]
FCGR2A	ENSG00000143226	1.2254	0.00959994	protein_coding	Fc fragment of IgG receptor IIa [Source:HGNC Symbol;Acc:HGNC:3616]
THOC6	ENSG00000131652	1.43327	0.00963007	protein_coding	THO complex 6 [Source:HGNC Symbol;Acc:HGNC:28369]
AP005900.2	ENSG00000286627	-1.55839	0.0097032	lncRNA	novel transcript, antisense to PTPRM
GNS	ENSG00000135677	0.899778	0.0097032	protein_coding	glucosamine (N-acetyl)-6-sulfatase [Source:HGNC Symbol;Acc:HGNC:4422]
OAZ2	ENSG00000180304	-0.830449	0.0097032	protein_coding	ornithine decarboxylase antizyme 2 [Source:HGNC Symbol;Acc:HGNC:8096]
AC008055.2	ENSG00000286056	1.74317	0.00972329	lncRNA	novel transcript
CTSS	ENSG00000163131	1.85507	0.00993961	protein_coding	cathepsin S [Source:HGNC Symbol;Acc:HGNC:2545]
AL109628.1	ENSG00000259121	-1.25798	0.00993961	processed_pseudogene	ribosomal protein, large, P1 (RPLP1) pseudogene
AC009093.1	ENSG00000259807	-0.881483	0.00993961	lncRNA	novel transcript
RPL37A	ENSG00000197756	1.89651	0.00995307	protein_coding	ribosomal protein L37a [Source:HGNC Symbol;Acc:HGNC:10348]
AC008761.1	ENSG00000268112	1.35192	0.00995307	lncRNA	novel transcript, antisense MAP1S
TRGV10	ENSG00000211694	-1.73357	0.00995307	TR_V_gene	T cell receptor gamma variable 10 (non-functional) [Source:HGNC Symbol;Acc:HGNC:12285]
CHRNB2	ENSG00000160716	1.01172	0.00996765	protein_coding	cholinergic receptor nicotinic beta 2 subunit [Source:HGNC Symbol;Acc:HGNC:1962]
NSMAF	ENSG00000035681	0.826773	0.00996765	protein_coding	neutral sphingomyelinase activation associated factor [Source:HGNC Symbol;Acc:HGNC:8017]
RPS15	ENSG00000115268	2.1321	0.0100988	protein_coding	ribosomal protein S15 [Source:HGNC Symbol;Acc:HGNC:10388]
RSPH9	ENSG00000172426	0.723264	0.0100988	protein_coding	radial spoke head component 9 [Source:HGNC Symbol;Acc:HGNC:21057]
COX6C	ENSG00000164919	0.930099	0.0101099	protein_coding	cytochrome c oxidase subunit 6C [Source:HGNC Symbol;Acc:HGNC:2285]
ZNRD1ASP	ENSG00000204623	1.29467	0.0101291	transcribed_unitary_pseudogene	zinc ribbon domain containing 1 antisense, pseudogene [Source:HGNC Symbol;Acc:HGNC:13924]
PIP4K2B	ENSG00000276293	1.04933	0.0101387	protein_coding	phosphatidylinositol-5-phosphate 4-kinase type 2 beta [Source:HGNC Symbol;Acc:HGNC:8998]
AL590807.1	ENSG00000286746	-1.47021	0.010287	lncRNA	novel transcript
CISD2	ENSG00000145354	-0.849742	0.0102963	protein_coding	CDGSH iron sulfur domain 2 [Source:HGNC Symbol;Acc:HGNC:24212]
AC007919.1	ENSG00000224611	1.50602	0.0103115	processed_pseudogene	pseudogene similar to part of TBP-like 1 TBPL1
SLC25A38	ENSG00000144659	-1.51619	0.0103115	protein_coding	solute carrier family 25 member 38 [Source:HGNC Symbol;Acc:HGNC:26054]
AC091045.2	ENSG00000259536	0.721707	0.0103336	lncRNA	novel transcript, antisense to C15orf57
RALBP1	ENSG00000017797	0.912035	0.0103748	protein_coding	ralA binding protein 1 [Source:HGNC Symbol;Acc:HGNC:9841]
DENND2D	ENSG00000162777	0.556339	0.01038	protein_coding	DENN domain containing 2D [Source:HGNC Symbol;Acc:HGNC:26192]
NUDT11	ENSG00000196368	-1.32026	0.0103836	protein_coding	nudix hydrolase 11 [Source:HGNC Symbol;Acc:HGNC:18011]
AL445183.3	ENSG00000236360	-0.949831	0.010394	processed_pseudogene	pseudogene similar to part of related RAS viral (r-ras) oncogene homolog 2 (RRAS2)
ZNF214	ENSG00000149050	2.36228	0.0103987	protein_coding	zinc finger protein 214 [Source:HGNC Symbol;Acc:HGNC:13006]
OR7E13P	ENSG00000197882	-1.5968	0.0104041	unprocessed_pseudogene	olfactory receptor family 7 subfamily E member 13 pseudogene [Source:HGNC Symbol;Acc:HGNC:8384]
MGST2	ENSG00000085871	1.2266	0.0104052	protein_coding	microsomal glutathione S-transferase 2 [Source:HGNC Symbol;Acc:HGNC:7063]
ACTR3C	ENSG00000106526	1.02307	0.0104052	protein_coding	actin related protein 3C [Source:HGNC Symbol;Acc:HGNC:37282]
MNS1	ENSG00000138587	-1.12302	0.0104052	protein_coding	meiosis specific nuclear structural 1 [Source:HGNC Symbol;Acc:HGNC:29636]
AP002812.2	ENSG00000254459	-1.50241	0.0104485	lncRNA	novel transcript, antisense to AAMDC
ACTR1A	ENSG00000138107	0.822773	0.0104485	protein_coding	actin related protein 1A [Source:HGNC Symbol;Acc:HGNC:167]
KCNB1	ENSG00000158445	1.15465	0.0104701	protein_coding	potassium voltage-gated channel subfamily B member 1 [Source:HGNC Symbol;Acc:HGNC:6231]
GRIP2	ENSG00000144596	0.94933	0.0106026	protein_coding	glutamate receptor interacting protein 2 [Source:HGNC Symbol;Acc:HGNC:23841]
UVRAG-DT	ENSG00000255507	-0.680609	0.0106336	lncRNA	UVRAG divergent transcript [Source:HGNC Symbol;Acc:HGNC:53952]
MTFR1	ENSG00000066855	-0.863002	0.010642	protein_coding	mitochondrial fission regulator 1 [Source:HGNC Symbol;Acc:HGNC:29510]
AL021918.4	ENSG00000285849	-0.691861	0.0106684	lncRNA	novel transcript, antisense to ZNF184
AC011455.1	ENSG00000269050	0.998367	0.0107329	lncRNA	novel transcript, antisense to RINL
AC069287.2	ENSG00000254559	0.665302	0.0107693	lncRNA	novel transcript
SMG1P1	ENSG00000237296	-0.708073	0.0107874	transcribed_unprocessed_pseudogene	SMG1 pseudogene 1 [Source:HGNC Symbol;Acc:HGNC:44186]
CLEC2B	ENSG00000110852	-1.53919	0.0108053	protein_coding	C-type lectin domain family 2 member B [Source:HGNC Symbol;Acc:HGNC:2053]
H4C3	ENSG00000197061	1.39739	0.0109174	protein_coding	H4 clustered histone 3 [Source:HGNC Symbol;Acc:HGNC:4787]
NOL8	ENSG00000198000	-1.06732	0.0109174	protein_coding	nucleolar protein 8 [Source:HGNC Symbol;Acc:HGNC:23387]
AC093525.9	ENSG00000279568	-1.54316	0.0109174	TEC	tec
STUB1	ENSG00000103266	0.832447	0.0109174	protein_coding	STIP1 homology and U-box containing protein 1 [Source:HGNC Symbol;Acc:HGNC:11427]
LRIG1	ENSG00000144749	-0.758326	0.0109174	protein_coding	leucine rich repeats and immunoglobulin like domains 1 [Source:HGNC Symbol;Acc:HGNC:17360]
AC124248.2	ENSG00000287061	0.919615	0.0109275	lncRNA	novel transcript, antisense to BLM
THAP9	ENSG00000168152	-0.69017	0.0109472	protein_coding	THAP domain containing 9 [Source:HGNC Symbol;Acc:HGNC:23192]
AFF1	ENSG00000172493	1.0713	0.0110182	protein_coding	AF4/FMR2 family member 1 [Source:HGNC Symbol;Acc:HGNC:7135]
BNIP3P8	ENSG00000269431	-1.47189	0.0110182	processed_pseudogene	BCL2 interacting protein 3 pseudogene 8 [Source:HGNC Symbol;Acc:HGNC:49675]
LINC00174	ENSG00000179406	1.71558	0.0110391	lncRNA	long intergenic non-protein coding RNA 174 [Source:HGNC Symbol;Acc:HGNC:27788]
PIAS1	ENSG00000033800	0.800017	0.0110391	protein_coding	protein inhibitor of activated STAT 1 [Source:HGNC Symbol;Acc:HGNC:2752]
AC027763.1	ENSG00000262503	-2.40776	0.0111708	processed_pseudogene	Spi-C transcription factor (Spi-1/PU.1 related) (SPIC) pseudogene
SETP11	ENSG00000239570	2.09833	0.0113428	processed_pseudogene	SET pseudogene 11 [Source:HGNC Symbol;Acc:HGNC:42930]
PROB1	ENSG00000228672	1.62931	0.0115101	protein_coding	proline rich basic protein 1 [Source:HGNC Symbol;Acc:HGNC:41906]
AC027601.4	ENSG00000276101	1.32649	0.0115729	lncRNA	novel transcript, antisense to SLC38A10
CNTN4	ENSG00000144619	-1.84589	0.0115751	protein_coding	contactin 4 [Source:HGNC Symbol;Acc:HGNC:2174]
STK16	ENSG00000115661	0.922084	0.0115964	protein_coding	serine/threonine kinase 16 [Source:HGNC Symbol;Acc:HGNC:11394]
ATL1	ENSG00000198513	-0.582048	0.0115964	protein_coding	atlastin GTPase 1 [Source:HGNC Symbol;Acc:HGNC:11231]
LRRC37A16P	ENSG00000267023	-0.53735	0.0116705	transcribed_unprocessed_pseudogene	leucine rich repeat containing 37 member A16, pseudogene [Source:HGNC Symbol;Acc:HGNC:43820]
AGBL3	ENSG00000146856	-0.825297	0.0117218	protein_coding	ATP/GTP binding protein like 3 [Source:HGNC Symbol;Acc:HGNC:27981]
AL021393.1	ENSG00000226772	2.26939	0.011748	lncRNA	novel transcript
ELFN2	ENSG00000166897	2.64986	0.0119215	protein_coding	extracellular leucine rich repeat and fibronectin type III domain containing 2 [Source:HGNC Symbol;Acc:HGNC:29396]
BOD1L1	ENSG00000038219	1.44392	0.0119215	protein_coding	biorientation of chromosomes in cell division 1 like 1 [Source:HGNC Symbol;Acc:HGNC:31792]
AC025171.5	ENSG00000272382	-1.03755	0.0119215	lncRNA	novel transcript
MIER1	ENSG00000198160	-0.741196	0.0119215	protein_coding	MIER1 transcriptional regulator [Source:HGNC Symbol;Acc:HGNC:29657]
LINC00676	ENSG00000234854	2.56575	0.0119464	lncRNA	long intergenic non-protein coding RNA 676 [Source:HGNC Symbol;Acc:HGNC:44394]
AC004771.3	ENSG00000262429	1.25481	0.0119464	lncRNA	novel transcript, antisense to CAMTA2
RIOK2	ENSG00000058729	-1.24348	0.0119464	protein_coding	RIO kinase 2 [Source:HGNC Symbol;Acc:HGNC:18999]
AL353152.1	ENSG00000230631	-3.93038	0.0119464	lncRNA	novel transcript
RPL31	ENSG00000071082	0.876112	0.0119464	protein_coding	ribosomal protein L31 [Source:HGNC Symbol;Acc:HGNC:10334]
IGSF6	ENSG00000140749	0.87542	0.0119464	protein_coding	immunoglobulin superfamily member 6 [Source:HGNC Symbol;Acc:HGNC:5953]
AC008443.1	ENSG00000233937	-0.677931	0.0119464	lncRNA	novel transcript, antisense to TRIM52
PUS10	ENSG00000162927	-0.98322	0.0119464	protein_coding	pseudouridine synthase 10 [Source:HGNC Symbol;Acc:HGNC:26505]
HNRNPA1P36	ENSG00000231942	1.33397	0.0120823	processed_pseudogene	heterogeneous nuclear ribonucleoprotein A1 pseudogene 36 [Source:HGNC Symbol;Acc:HGNC:48765]
GIMAP4	ENSG00000133574	1.51534	0.0121069	protein_coding	GTPase, IMAP family member 4 [Source:HGNC Symbol;Acc:HGNC:21872]
CYBB	ENSG00000165168	1.90443	0.0121125	protein_coding	cytochrome b-245 beta chain [Source:HGNC Symbol;Acc:HGNC:2578]
G2E3-AS1	ENSG00000257636	-0.919121	0.0121159	lncRNA	G2E3 antisense RNA 1 [Source:HGNC Symbol;Acc:HGNC:53463]
AC092794.1	ENSG00000274987	-1.01777	0.0121404	lncRNA	novel transcript, antisense to KRAS
AC092640.1	ENSG00000287149	-1.21362	0.0121495	lncRNA	novel transcript, antisense to CCDC141and TTN
C3AR1	ENSG00000171860	-1.2534	0.0121495	protein_coding	complement C3a receptor 1 [Source:HGNC Symbol;Acc:HGNC:1319]
LDHAL6EP	ENSG00000270098	-1.98599	0.0121495	processed_pseudogene	lactate dehydrogenase A like 6E, pseudogene [Source:HGNC Symbol;Acc:HGNC:44241]
AC124014.1	ENSG00000285165	0.542237	0.0121495	lncRNA	novel transcript, antisense to IKZF1
AC010149.1	ENSG00000235419	0.888693	0.012217	lncRNA	novel transcript, antisense to SP100
TMEM44	ENSG00000145014	1.23831	0.0123012	protein_coding	transmembrane protein 44 [Source:HGNC Symbol;Acc:HGNC:25120]
TTC21B-AS1	ENSG00000224490	-0.737843	0.0123179	lncRNA	TTC21B antisense RNA 1 [Source:HGNC Symbol;Acc:HGNC:41115]
SH3BGRL3	ENSG00000142669	1.49347	0.0123242	protein_coding	SH3 domain binding glutamate rich protein like 3 [Source:HGNC Symbol;Acc:HGNC:15568]
AC093503.2	ENSG00000269292	1.00277	0.0123242	lncRNA	novel transcript, antisense to CALM3
AC092338.3	ENSG00000286808	-1.21296	0.0124273	lncRNA	novel transcript, antisense to POLR3E
CREB5	ENSG00000146592	1.75687	0.012434	protein_coding	cAMP responsive element binding protein 5 [Source:HGNC Symbol;Acc:HGNC:16844]
OIP5-AS1	ENSG00000247556	1.19629	0.0124347	lncRNA	OIP5 antisense RNA 1 [Source:HGNC Symbol;Acc:HGNC:43563]
AC091925.1	ENSG00000279130	-1.64183	0.0124347	TEC	TEC
SF3A3P2	ENSG00000254449	1.53347	0.0124996	processed_pseudogene	splicing factor 3a, subunit 3 pseudogene 2 [Source:HGNC Symbol;Acc:HGNC:23277]
JMJD8	ENSG00000161999	0.91681	0.0125247	protein_coding	jumonji domain containing 8 [Source:HGNC Symbol;Acc:HGNC:14148]
AL121928.1	ENSG00000273262	0.732625	0.0125247	lncRNA	novel transcript, antisense to ACTR1A
AL445526.1	ENSG00000287551	-2.41702	0.0125792	lncRNA	novel transcript, antisense to LINGO2
ELOVL2	ENSG00000197977	-1.75025	0.0126075	protein_coding	ELOVL fatty acid elongase 2 [Source:HGNC Symbol;Acc:HGNC:14416]
AC135279.4	ENSG00000277895	-0.642037	0.0126198	lncRNA	novel transcript, antisense to TBK1
SLC12A6	ENSG00000140199	0.887028	0.0126225	protein_coding	solute carrier family 12 member 6 [Source:HGNC Symbol;Acc:HGNC:10914]
AP001266.2	ENSG00000255557	1.2437	0.0126338	lncRNA	novel transcript
AC079118.1	ENSG00000202014	-1.38746	0.0126338	misc_RNA
AL080313.2	ENSG00000237346	-2.70739	0.0127039	lncRNA	novel transcript
AC026786.2	ENSG00000271963	-0.805886	0.0127039	lncRNA	novel transcript, antisense to ZNF891
AC069282.1	ENSG00000225507	-0.945523	0.0128074	processed_pseudogene	pseudogene similar to part of TTK protein kinase TTK
PDSS1P1	ENSG00000182347	1.37916	0.0128497	processed_pseudogene	decaprenyl diphosphate synthase subunit 1 pseudogene 1 [Source:HGNC Symbol;Acc:HGNC:49740]
NAT8	ENSG00000144035	2.5506	0.0129194	protein_coding	N-acetyltransferase 8 (putative) [Source:HGNC Symbol;Acc:HGNC:18069]
RPS2	ENSG00000140988	1.29772	0.0129194	protein_coding	ribosomal protein S2 [Source:HGNC Symbol;Acc:HGNC:10404]
AL360270.2	ENSG00000261654	-2.18337	0.0130473	lncRNA	novel transcript, sense overlapping C1orf103
DEPP1	ENSG00000165507	1.23175	0.0130555	protein_coding	DEPP1 autophagy regulator [Source:HGNC Symbol;Acc:HGNC:23355]
AC092384.2	ENSG00000259881	1.13556	0.0130555	lncRNA	novel transcript, antisense to CBFA2T3
AC010878.1	ENSG00000225402	1.52662	0.0131437	processed_pseudogene	serine/threonine kinase receptor associated protein (STRAP) pseudogene
MED8	ENSG00000159479	1.0972	0.0131464	protein_coding	mediator complex subunit 8 [Source:HGNC Symbol;Acc:HGNC:19971]
AC003989.2	ENSG00000243621	-1.24574	0.0131464	processed_pseudogene	pseudogene similar to part of adenosine deaminase, tRNA-specific 2, TAD2 homolog (S. cerevisiae) (ADAT2)
LINC02009	ENSG00000283646	2.18994	0.0131849	lncRNA	long intergenic non-protein coding RNA 2009 [Source:HGNC Symbol;Acc:HGNC:52845]
AL589763.1	ENSG00000223353	1.7901	0.0131927	processed_pseudogene	aldo-keto reductase family 1, member B1 (aldose reductase) (AKR1B1) pseudogene
CDS1	ENSG00000163624	1.84257	0.0132385	protein_coding	CDP-diacylglycerol synthase 1 [Source:HGNC Symbol;Acc:HGNC:1800]
POLR3H	ENSG00000100413	1.02515	0.013313	protein_coding	RNA polymerase III subunit H [Source:HGNC Symbol;Acc:HGNC:30349]
DCPS	ENSG00000110063	1.46905	0.0133612	protein_coding	decapping enzyme, scavenger [Source:HGNC Symbol;Acc:HGNC:29812]
AC005261.6	ENSG00000279541	-0.797107	0.0134361	TEC	TEC
CKAP2L	ENSG00000169607	1.81432	0.0134392	protein_coding	cytoskeleton associated protein 2 like [Source:HGNC Symbol;Acc:HGNC:26877]
AC007450.2	ENSG00000274551	-1.5902	0.0134392	unprocessed_pseudogene	tolloid-like 1 (TLL1) pseudogene
AC129803.1	ENSG00000287378	-1.38527	0.0134583	lncRNA	novel transcript, antisense to CMSS1
GRPEL2	ENSG00000164284	-0.983605	0.0134793	protein_coding	GrpE like 2, mitochondrial [Source:HGNC Symbol;Acc:HGNC:21060]
AC068491.1	ENSG00000223973	1.5562	0.0135068	transcribed_processed_pseudogene	platelet-activating factor acetylhydrolase, isoform Ib, alpha subunit 45kDa (PAFAH1B1) pseudogene
AC103858.1	ENSG00000271725	0.659708	0.013545	lncRNA	novel transcript
S100P	ENSG00000163993	-1.57929	0.0135472	protein_coding	S100 calcium binding protein P [Source:HGNC Symbol;Acc:HGNC:10504]
AL355388.2	ENSG00000285677	0.808276	0.013574	lncRNA	Novel transcript, antisense to SSR2
MSMP	ENSG00000215183	0.808193	0.013574	protein_coding	microseminoprotein, prostate associated [Source:HGNC Symbol;Acc:HGNC:29663]
AC078777.1	ENSG00000235872	-0.836674	0.013574	lncRNA	novel transcript
HMGN2P46	ENSG00000179362	-0.886591	0.013574	transcribed_processed_pseudogene	high mobility group nucleosomal binding domain 2 pseudogene 46 [Source:HGNC Symbol;Acc:HGNC:26817]
STARD3NL	ENSG00000010270	-0.979269	0.0135975	protein_coding	STARD3 N-terminal like [Source:HGNC Symbol;Acc:HGNC:19169]
ADAMDEC1	ENSG00000134028	-1.47102	0.0136583	protein_coding	ADAM like decysin 1 [Source:HGNC Symbol;Acc:HGNC:16299]
AC093909.6	ENSG00000278974	0.984059	0.0136583	TEC	tec
SNRPD1	ENSG00000167088	1.70067	0.0137313	protein_coding	small nuclear ribonucleoprotein D1 polypeptide [Source:HGNC Symbol;Acc:HGNC:11158]
AC005230.1	ENSG00000258930	1.21946	0.0138062	transcribed_processed_pseudogene	tetratricopeptide repeat domain 7B (TTC7B) pseudogene
EIF4E2P1	ENSG00000213384	1.42794	0.0138824	processed_pseudogene	eukaryotic translation initiation factor 4E family member 2 pseudogene 1 [Source:HGNC Symbol;Acc:HGNC:16237]
LINC01991	ENSG00000224187	2.207	0.0141661	lncRNA	long intergenic non-protein coding RNA 1991 [Source:HGNC Symbol;Acc:HGNC:52823]
H2BC12	ENSG00000197903	1.71502	0.0141661	protein_coding	H2B clustered histone 12 [Source:HGNC Symbol;Acc:HGNC:13954]
ELK3	ENSG00000111145	-0.971356	0.0141661	protein_coding	ETS transcription factor ELK3 [Source:HGNC Symbol;Acc:HGNC:3325]
HBB	ENSG00000244734	2.46781	0.0141811	protein_coding	hemoglobin subunit beta [Source:HGNC Symbol;Acc:HGNC:4827]
AC108066.1	ENSG00000223373	-1.31312	0.0142612	lncRNA	novel transcript
PSMB9	ENSG00000240065	1.97592	0.014288	protein_coding	proteasome 20S subunit beta 9 [Source:HGNC Symbol;Acc:HGNC:9546]
AL391832.1	ENSG00000237520	1.21802	0.014288	lncRNA	novel transcript
ACAT2	ENSG00000120437	0.730574	0.014288	protein_coding	acetyl-CoA acetyltransferase 2 [Source:HGNC Symbol;Acc:HGNC:94]
AC004231.1	ENSG00000234477	1.83808	0.0143252	lncRNA	novel transcript
AC073657.2	ENSG00000270702	-1.49361	0.0143854	processed_pseudogene	ribosomal protein L6 (RPL6) pseudogene
WDR74	ENSG00000133316	0.84289	0.0143854	protein_coding	WD repeat domain 74 [Source:HGNC Symbol;Acc:HGNC:25529]
SAMD14	ENSG00000167100	1.22	0.0143955	protein_coding	sterile alpha motif domain containing 14 [Source:HGNC Symbol;Acc:HGNC:27312]
SAMD12	ENSG00000177570	-1.19898	0.0144932	protein_coding	sterile alpha motif domain containing 12 [Source:HGNC Symbol;Acc:HGNC:31750]
DPY19L2P1	ENSG00000189212	-1.56221	0.0145031	transcribed_unprocessed_pseudogene	DPY19L2 pseudogene 1 [Source:HGNC Symbol;Acc:HGNC:22305]
PKIA-AS1	ENSG00000254266	-1.13682	0.0145216	lncRNA	PKIA antisense RNA 1 [Source:HGNC Symbol;Acc:HGNC:51659]
MRVI1-AS1	ENSG00000177112	1.73133	0.014541	lncRNA	MRVI1 antisense RNA 1 [Source:HGNC Symbol;Acc:HGNC:43434]
OGN	ENSG00000106809	-1.12663	0.0146006	protein_coding	osteoglycin [Source:HGNC Symbol;Acc:HGNC:8126]
AC079140.1	ENSG00000248564	-0.941663	0.0146006	processed_pseudogene	novel pseudogene
AL390195.1	ENSG00000199890	-1.50725	0.0146078	misc_RNA
AL358334.4	ENSG00000287990	2.80287	0.0146113	lncRNA	novel transcript, antisense to TRIM9
AC108134.1	ENSG00000205890	1.53955	0.0146113	lncRNA	novel transcript, antisense to CCDC64B
SNAPIN	ENSG00000143553	-0.780897	0.0146155	protein_coding	SNAP associated protein [Source:HGNC Symbol;Acc:HGNC:17145]
KIF26B	ENSG00000162849	-0.714808	0.0146212	protein_coding	kinesin family member 26B [Source:HGNC Symbol;Acc:HGNC:25484]
FAM198B-AS1	ENSG00000248429	1.37192	0.0146371	lncRNA	FAM198B antisense RNA 1 [Source:HGNC Symbol;Acc:HGNC:53132]
ZNF276	ENSG00000158805	0.79476	0.0146422	protein_coding	zinc finger protein 276 [Source:HGNC Symbol;Acc:HGNC:23330]
AC104116.1	ENSG00000249971	0.718772	0.0147025	lncRNA	novel transcript
AL157871.6	ENSG00000259052	-0.783743	0.0147025	lncRNA	novel transcript, sense overlapping to SLC25A29
RN7SKP203	ENSG00000200488	1.83998	0.0147094	misc_RNA	RN7SK pseudogene 203 [Source:HGNC Symbol;Acc:HGNC:45927]
SH3BGRL	ENSG00000131171	1.30918	0.0147501	protein_coding	SH3 domain binding glutamate rich protein like [Source:HGNC Symbol;Acc:HGNC:10823]
AC011451.1	ENSG00000267510	-0.807324	0.0147501	lncRNA	novel transcript, antisense to ZNF699
AL139099.4	ENSG00000278009	-1.0134	0.0148935	unprocessed_pseudogene	phosphatidylinositol glycan anchor biosynthesis, class F (PIGF) pseudogene
RPL12P11	ENSG00000232493	-1.41673	0.0148935	processed_pseudogene	ribosomal protein L12 pseudogene 11 [Source:HGNC Symbol;Acc:HGNC:15835]
COA5	ENSG00000183513	-0.763464	0.0149698	protein_coding	cytochrome c oxidase assembly factor 5 [Source:HGNC Symbol;Acc:HGNC:33848]
TRGV5P	ENSG00000228668	-1.57361	0.015006	TR_V_pseudogene	T cell receptor gamma variable 5P (pseudogene) [Source:HGNC Symbol;Acc:HGNC:12291]
ARSD-AS1	ENSG00000229851	1.22959	0.0150298	lncRNA	ARSD antisense RNA 1 [Source:HGNC Symbol;Acc:HGNC:40085]
DIAPH3-AS1	ENSG00000227528	1.8539	0.015033	lncRNA	DIAPH3 antisense RNA 1 [Source:HGNC Symbol;Acc:HGNC:39915]
NAIPP2	ENSG00000179978	-1.43798	0.0150806	unprocessed_pseudogene	NAIP pseudogene 2 [Source:HGNC Symbol;Acc:HGNC:16042]
AL139807.1	ENSG00000247925	0.758203	0.0151395	lncRNA	novel transcript
AL662844.3	ENSG00000271821	1.23337	0.0153564	lncRNA	novel transcript
SWI5	ENSG00000175854	0.599825	0.0153564	protein_coding	SWI5 homologous recombination repair protein [Source:HGNC Symbol;Acc:HGNC:31412]
SLC24A5	ENSG00000188467	-1.05679	0.0153776	protein_coding	solute carrier family 24 member 5 [Source:HGNC Symbol;Acc:HGNC:20611]
MTCO1P15	ENSG00000255350	-1.66727	0.0154079	processed_pseudogene	MT-CO1 pseudogene 15 [Source:HGNC Symbol;Acc:HGNC:52017]
AIM2	ENSG00000163568	1.07709	0.0155722	protein_coding	absent in melanoma 2 [Source:HGNC Symbol;Acc:HGNC:357]
FP236383.4	ENSG00000280614	6.31075	0.0155836	lncRNA	novel transcript, similar to YY1 associated myogenesis RNA 1 YAM1
AC087623.3	ENSG00000272159	1.12832	0.0155836	lncRNA	novel transcript, antisense to LETM2
AC092115.4	ENSG00000262136	0.947297	0.015634	lncRNA	novel transcript
RPL26P35	ENSG00000244229	-1.2476	0.0157738	processed_pseudogene	ribosomal protein L26 pseudogene 35 [Source:HGNC Symbol;Acc:HGNC:36278]
AC127496.6	ENSG00000263218	1.00006	0.0158559	lncRNA	novel transcript, antisense to CHMP6
DKC1	ENSG00000130826	1.28427	0.0159526	protein_coding	dyskerin pseudouridine synthase 1 [Source:HGNC Symbol;Acc:HGNC:2890]
RNU6-260P	ENSG00000206819	-1.32117	0.0159526	snRNA	RNA, U6 small nuclear 260, pseudogene [Source:HGNC Symbol;Acc:HGNC:47223]
AL031770.1	ENSG00000230433	-1.09896	0.0159883	lncRNA	novel transcript
IFT46	ENSG00000118096	-0.758471	0.0159883	protein_coding	intraflagellar transport 46 [Source:HGNC Symbol;Acc:HGNC:26146]
CLEC5A	ENSG00000258227	2.39725	0.0160242	protein_coding	C-type lectin domain containing 5A [Source:HGNC Symbol;Acc:HGNC:2054]
SULT1B1	ENSG00000173597	1.83503	0.0160242	protein_coding	sulfotransferase family 1B member 1 [Source:HGNC Symbol;Acc:HGNC:17845]
GAB2	ENSG00000033327	1.11893	0.0160242	protein_coding	GRB2 associated binding protein 2 [Source:HGNC Symbol;Acc:HGNC:14458]
AC096775.1	ENSG00000237551	-1.57541	0.0160841	processed_pseudogene	ribosomal protein L2(RPL21) pseudogene
AC048382.5	ENSG00000275120	-0.541518	0.0161124	lncRNA	novel transcript, antisense to ZSCAN2
E2F3P1	ENSG00000267046	-1.20247	0.0161168	processed_pseudogene	E2F transcription factor 3 pseudogene 1 [Source:HGNC Symbol;Acc:HGNC:3116]
AL731563.2	ENSG00000232646	-1.36827	0.0161303	processed_pseudogene	novel pseudogene
GSDMD	ENSG00000104518	1.26086	0.0161859	protein_coding	gasdermin D [Source:HGNC Symbol;Acc:HGNC:25697]
AC010336.5	ENSG00000269139	1.21761	0.0162119	lncRNA	novel transcript, antisense to CTXN1 and TIMM44
AC015982.1	ENSG00000212175	-0.902931	0.0162269	snoRNA
AC004988.1	ENSG00000203446	-1.51342	0.0162464	lncRNA	novel transcript
AC009812.1	ENSG00000251867	-1.90331	0.0162548	lncRNA	novel transcript, antisense to ZBTB10
FTSJ3	ENSG00000108592	0.609328	0.0162788	protein_coding	FtsJ RNA 2'-O-methyltransferase 3 [Source:HGNC Symbol;Acc:HGNC:17136]
SLC8A1-AS1	ENSG00000227028	1.34257	0.0163483	lncRNA	SLC8A1 antisense RNA 1 [Source:HGNC Symbol;Acc:HGNC:44102]
AL139095.4	ENSG00000238221	0.936189	0.0164126	lncRNA	novel transcript
C22orf15	ENSG00000169314	1.26707	0.0164554	protein_coding	chromosome 22 open reading frame 15 [Source:HGNC Symbol;Acc:HGNC:15558]
SARM1	ENSG00000004139	1.05859	0.0164554	protein_coding	sterile alpha and TIR motif containing 1 [Source:HGNC Symbol;Acc:HGNC:17074]
AC104623.1	ENSG00000237633	0.73411	0.0164554	lncRNA	novel transcript, antisense to FAM49A
TMEM191A	ENSG00000226287	-0.90655	0.0164554	transcribed_unprocessed_pseudogene	transmembrane protein 191A (pseudogene) [Source:HGNC Symbol;Acc:HGNC:25317]
AL357793.2	ENSG00000237011	-1.44871	0.0165144	lncRNA	novel transcript
MBOAT4	ENSG00000177669	-1.25041	0.0165434	protein_coding	membrane bound O-acyltransferase domain containing 4 [Source:HGNC Symbol;Acc:HGNC:32311]
ZNF460	ENSG00000197714	-1.02509	0.016566	protein_coding	zinc finger protein 460 [Source:HGNC Symbol;Acc:HGNC:21628]
GLMP	ENSG00000198715	0.966944	0.0165759	protein_coding	glycosylated lysosomal membrane protein [Source:HGNC Symbol;Acc:HGNC:29436]
AC015849.5	ENSG00000270977	-1.29882	0.0166339	transcribed_processed_pseudogene	leucine rich repeat containing 37 member A3 (LRRC37A3) pseudogene
M1AP	ENSG00000159374	0.851421	0.0166339	protein_coding	meiosis 1 associated protein [Source:HGNC Symbol;Acc:HGNC:25183]
FAM98C	ENSG00000130244	1.17992	0.0167232	protein_coding	family with sequence similarity 98 member C [Source:HGNC Symbol;Acc:HGNC:27119]
AL391335.1	ENSG00000250734	1.05544	0.0167232	lncRNA	novel transcript, antisense to SNX27
AC139491.4	ENSG00000251458	-2.06092	0.0167232	lncRNA	novel transcript
GUF1	ENSG00000151806	-0.789514	0.0167232	protein_coding	GUF1 homolog, GTPase [Source:HGNC Symbol;Acc:HGNC:25799]
IL19	ENSG00000142224	1.76138	0.0167739	protein_coding	interleukin 19 [Source:HGNC Symbol;Acc:HGNC:5990]
RPL18A	ENSG00000105640	1.44484	0.0167865	protein_coding	ribosomal protein L18a [Source:HGNC Symbol;Acc:HGNC:10311]
TMEM192	ENSG00000170088	1.04327	0.0167865	protein_coding	transmembrane protein 192 [Source:HGNC Symbol;Acc:HGNC:26775]
TRMT13	ENSG00000122435	-1.19948	0.0168188	protein_coding	tRNA methyltransferase 13 homolog [Source:HGNC Symbol;Acc:HGNC:25502]
C6orf226	ENSG00000221821	-1.16982	0.0168297	protein_coding	chromosome 6 open reading frame 226 [Source:HGNC Symbol;Acc:HGNC:34431]
AC007308.1	ENSG00000272600	0.746666	0.0168677	lncRNA	novel transcript, antisense to SNAP29
SAMD9	ENSG00000205413	2.03887	0.0169445	protein_coding	sterile alpha motif domain containing 9 [Source:HGNC Symbol;Acc:HGNC:1348]
FOXK2	ENSG00000141568	-0.669423	0.0169822	protein_coding	forkhead box K2 [Source:HGNC Symbol;Acc:HGNC:6036]
FREM3	ENSG00000183090	-1.16745	0.0170353	protein_coding	FRAS1 related extracellular matrix 3 [Source:HGNC Symbol;Acc:HGNC:25172]
AL513303.1	ENSG00000287175	-1.92063	0.0170509	lncRNA	novel transcript
AC087164.2	ENSG00000279428	1.12257	0.0170982	TEC	TEC
RBMXL1	ENSG00000213516	-1.35094	0.0171047	protein_coding	RBMX like 1 [Source:HGNC Symbol;Acc:HGNC:25073]
RPS4X	ENSG00000198034	1.41644	0.0171162	protein_coding	ribosomal protein S4 X-linked [Source:HGNC Symbol;Acc:HGNC:10424]
RPL9P32	ENSG00000242100	-1.27366	0.0171391	processed_pseudogene	ribosomal protein L9 pseudogene 32 [Source:HGNC Symbol;Acc:HGNC:36418]
AC005943.2	ENSG00000279009	1.06097	0.0171401	TEC	TEC
ODF2L	ENSG00000122417	1.67521	0.0172031	protein_coding	outer dense fiber of sperm tails 2 like [Source:HGNC Symbol;Acc:HGNC:29225]
AC034102.5	ENSG00000257809	1.60916	0.0172031	lncRNA	novel transcript, antisense to MYL6B
AC063977.6	ENSG00000269072	1.28979	0.0172031	lncRNA	novel transcript, antisense to SIGLEC7 and SIGLEC17P
CD81-AS1	ENSG00000238184	1.23308	0.0172031	lncRNA	CD81 antisense RNA 1 [Source:HGNC Symbol;Acc:HGNC:49384]
PRC1	ENSG00000198901	-1.23229	0.0172031	protein_coding	protein regulator of cytokinesis 1 [Source:HGNC Symbol;Acc:HGNC:9341]
MAPK7	ENSG00000166484	-0.642497	0.0172031	protein_coding	mitogen-activated protein kinase 7 [Source:HGNC Symbol;Acc:HGNC:6880]
AC068338.2	ENSG00000260274	-0.694462	0.0172031	lncRNA	novel transcript
AC092718.2	ENSG00000260213	1.39254	0.01721	lncRNA	novel transcript, antisense to CENPN
RN7SKP217	ENSG00000201510	-1.43801	0.01721	misc_RNA	RN7SK pseudogene 217 [Source:HGNC Symbol;Acc:HGNC:45941]
TENM1	ENSG00000009694	-1.29067	0.0173646	protein_coding	teneurin transmembrane protein 1 [Source:HGNC Symbol;Acc:HGNC:8117]
AC140125.2	ENSG00000249109	-1.87778	0.0174118	lncRNA	novel transcript, antisense to FAM153A
MTIF2	ENSG00000085760	-0.732823	0.0174412	protein_coding	mitochondrial translational initiation factor 2 [Source:HGNC Symbol;Acc:HGNC:7441]
YBX1	ENSG00000065978	1.14327	0.0174489	protein_coding	Y-box binding protein 1 [Source:HGNC Symbol;Acc:HGNC:8014]
ITGB1BP1	ENSG00000119185	-0.739999	0.0174925	protein_coding	integrin subunit beta 1 binding protein 1 [Source:HGNC Symbol;Acc:HGNC:23927]
AC245052.4	ENSG00000237017	0.922522	0.0175103	lncRNA	novel transcript
C12orf45	ENSG00000151131	2.50843	0.0175462	protein_coding	chromosome 12 open reading frame 45 [Source:HGNC Symbol;Acc:HGNC:28628]
C1orf146	ENSG00000203910	-0.923967	0.0175462	protein_coding	chromosome 1 open reading frame 146 [Source:HGNC Symbol;Acc:HGNC:24032]
GIGYF1	ENSG00000146830	1.11474	0.0175906	protein_coding	GRB10 interacting GYF protein 1 [Source:HGNC Symbol;Acc:HGNC:9126]
CREBZF	ENSG00000137504	-0.750956	0.0177639	protein_coding	CREB/ATF bZIP transcription factor [Source:HGNC Symbol;Acc:HGNC:24905]
APBB2	ENSG00000163697	1.51196	0.0178306	protein_coding	amyloid beta precursor protein binding family B member 2 [Source:HGNC Symbol;Acc:HGNC:582]
SH2D4A	ENSG00000104611	0.931483	0.0178524	protein_coding	SH2 domain containing 4A [Source:HGNC Symbol;Acc:HGNC:26102]
AL354733.2	ENSG00000231616	1.11032	0.0178975	lncRNA	novel transcript, antisense to KIF27
MATN2	ENSG00000132561	-0.777227	0.0178975	protein_coding	matrilin 2 [Source:HGNC Symbol;Acc:HGNC:6908]
AC011495.1	ENSG00000243829	-1.80247	0.018097	processed_pseudogene	ribosomal protein S9 (RPS9) pseudogene
AC104365.3	ENSG00000267501	-0.889982	0.018097	lncRNA	novel transcript
AC109326.1	ENSG00000279602	-2.24749	0.0181156	TEC	TEC
AC087260.1	ENSG00000256473	2.00428	0.0181784	lncRNA	novel transcript, antisense to SOX5
USP35	ENSG00000118369	0.879309	0.0181784	protein_coding	ubiquitin specific peptidase 35 [Source:HGNC Symbol;Acc:HGNC:20061]
NDUFB2	ENSG00000090266	-0.751285	0.0183314	protein_coding	NADH:ubiquinone oxidoreductase subunit B2 [Source:HGNC Symbol;Acc:HGNC:7697]
AC004381.3	ENSG00000283399	-0.8994	0.0183314	unprocessed_pseudogene	novel acyl-CoA synthetase medium-chain family member pseudogene
CASC11	ENSG00000249375	1.15403	0.0184241	lncRNA	cancer susceptibility 11 [Source:HGNC Symbol;Acc:HGNC:48939]
AL356475.1	ENSG00000232959	-0.707447	0.0184882	lncRNA	novel transcript
ARHGAP9	ENSG00000123329	0.746372	0.0186241	protein_coding	Rho GTPase activating protein 9 [Source:HGNC Symbol;Acc:HGNC:14130]
AL365258.2	ENSG00000224901	-1.06758	0.0186684	lncRNA	novel transcript
AL391863.2	ENSG00000234361	-1.32753	0.0187079	lncRNA	novel transcript
GPR183	ENSG00000169508	-0.817254	0.0187135	protein_coding	G protein-coupled receptor 183 [Source:HGNC Symbol;Acc:HGNC:3128]
AP003110.1	ENSG00000255084	-0.982992	0.0187135	lncRNA	novel transcript
AL132780.1	ENSG00000257285	1.22972	0.0188377	lncRNA	novel transcript, antisense to HAUS4
AL590705.1	ENSG00000203279	-1.2487	0.0188377	lncRNA	novel transcript
THAP3	ENSG00000041988	1.01169	0.0188686	protein_coding	THAP domain containing 3 [Source:HGNC Symbol;Acc:HGNC:20855]
AC006033.2	ENSG00000272908	-1.72474	0.0188686	lncRNA	novel transcript
AC010332.2	ENSG00000278543	-1.95301	0.0188686	unprocessed_pseudogene	novel zinc finger pseudogene
DAZAP2	ENSG00000183283	0.732808	0.0188686	protein_coding	DAZ associated protein 2 [Source:HGNC Symbol;Acc:HGNC:2684]
PHKA2-AS1	ENSG00000237836	0.689576	0.0188686	lncRNA	PHKA2 antisense RNA 1 [Source:HGNC Symbol;Acc:HGNC:44110]
LYSMD4	ENSG00000183060	0.656062	0.0188686	protein_coding	LysM domain containing 4 [Source:HGNC Symbol;Acc:HGNC:26571]
MPP7-DT	ENSG00000282996	-1.18762	0.0188758	lncRNA	MPP7 divergent transcript [Source:HGNC Symbol;Acc:HGNC:54139]
AC073333.1	ENSG00000235837	0.867537	0.0190529	lncRNA	novel transcript
AC015969.1	ENSG00000203395	0.819799	0.0191137	lncRNA	novel transcript, antisense to PLEK
SPDYE16	ENSG00000185040	-1.00848	0.0191222	protein_coding	speedy/RINGO cell cycle regulator family member E16 [Source:HGNC Symbol;Acc:HGNC:51512]
GPANK1	ENSG00000204438	0.866987	0.0191811	protein_coding	G-patch domain and ankyrin repeats 1 [Source:HGNC Symbol;Acc:HGNC:13920]
REST	ENSG00000084093	0.70858	0.0192954	protein_coding	RE1 silencing transcription factor [Source:HGNC Symbol;Acc:HGNC:9966]
SLC25A35	ENSG00000125434	0.718348	0.0193561	protein_coding	solute carrier family 25 member 35 [Source:HGNC Symbol;Acc:HGNC:31921]
TRAPPC2	ENSG00000196459	-0.57774	0.0194841	protein_coding	trafficking protein particle complex 2 [Source:HGNC Symbol;Acc:HGNC:23068]
AL352979.2	ENSG00000258985	-0.895207	0.0194841	lncRNA	novel transcript, antisense to DDHD1
AL138689.2	ENSG00000284966	-1.42568	0.0194871	lncRNA	novel transcript, antisense to EFNB2
AC068896.1	ENSG00000199466	-1.51829	0.0194871	misc_RNA
AP000757.1	ENSG00000254528	1.55002	0.0194944	lncRNA	novel transcript, antisense to FXYD6
LINC00933	ENSG00000259728	-0.939332	0.0195719	transcribed_unprocessed_pseudogene	long intergenic non-protein coding RNA 933 [Source:HGNC Symbol;Acc:HGNC:48625]
BTF3	ENSG00000145741	2.38067	0.019654	protein_coding	basic transcription factor 3 [Source:HGNC Symbol;Acc:HGNC:1125]
OST4	ENSG00000228474	1.20741	0.019654	protein_coding	oligosaccharyltransferase complex subunit 4, non-catalytic [Source:HGNC Symbol;Acc:HGNC:32483]
CHST15	ENSG00000182022	1.1664	0.019654	protein_coding	carbohydrate sulfotransferase 15 [Source:HGNC Symbol;Acc:HGNC:18137]
UBXN11	ENSG00000158062	1.02955	0.019654	protein_coding	UBX domain protein 11 [Source:HGNC Symbol;Acc:HGNC:30600]
SELE	ENSG00000007908	-1.69506	0.019654	protein_coding	selectin E [Source:HGNC Symbol;Acc:HGNC:10718]
HDLBP	ENSG00000115677	-0.610327	0.019654	protein_coding	high density lipoprotein binding protein [Source:HGNC Symbol;Acc:HGNC:4857]
CRYBG1	ENSG00000112297	-0.616707	0.019654	protein_coding	crystallin beta-gamma domain containing 1 [Source:HGNC Symbol;Acc:HGNC:356]
FUT11	ENSG00000196968	-0.751868	0.019654	protein_coding	fucosyltransferase 11 [Source:HGNC Symbol;Acc:HGNC:19233]
METTL9	ENSG00000197006	1.256	0.0198336	protein_coding	methyltransferase like 9 [Source:HGNC Symbol;Acc:HGNC:24586]
DDX18P5	ENSG00000255220	-1.07277	0.0198336	processed_pseudogene	DEAD-box helicase 18 pseudogene 5 [Source:HGNC Symbol;Acc:HGNC:33968]
NDUFB4P1	ENSG00000242510	-1.09909	0.0198336	processed_pseudogene	NADH:ubiquinone oxidoreductase subunit B4 pseudogene 1 [Source:HGNC Symbol;Acc:HGNC:45248]
GLT8D2	ENSG00000120820	-0.658027	0.0198336	protein_coding	glycosyltransferase 8 domain containing 2 [Source:HGNC Symbol;Acc:HGNC:24890]
LIN9	ENSG00000183814	2.54869	0.0198766	protein_coding	lin-9 DREAM MuvB core complex component [Source:HGNC Symbol;Acc:HGNC:30830]
MED8-AS1	ENSG00000229431	0.671397	0.019877	lncRNA	MED8 antisense RNA 1 [Source:HGNC Symbol;Acc:HGNC:40908]
GPR27	ENSG00000170837	1.48721	0.0199755	protein_coding	G protein-coupled receptor 27 [Source:HGNC Symbol;Acc:HGNC:4482]
NFE2L2	ENSG00000116044	-1.05189	0.019988	protein_coding	nuclear factor, erythroid 2 like 2 [Source:HGNC Symbol;Acc:HGNC:7782]
AC104365.2	ENSG00000267476	-1.09431	0.0200575	lncRNA	novel transcript, antisense to MALT1
AC010285.1	ENSG00000249412	0.87394	0.0200575	lncRNA	novel transcript
RAPGEF3	ENSG00000079337	1.03825	0.0201633	protein_coding	Rap guanine nucleotide exchange factor 3 [Source:HGNC Symbol;Acc:HGNC:16629]
AL390774.2	ENSG00000230826	1.06339	0.0202812	lncRNA	novel transcript
RNU6-589P	ENSG00000252294	-1.55856	0.020314	snRNA	RNA, U6 small nuclear 589, pseudogene [Source:HGNC Symbol;Acc:HGNC:47552]
U91328.2	ENSG00000272558	0.511442	0.020314	lncRNA	novel transcript, antisense to TRIM38
AC079331.3	ENSG00000288109	-1.23996	0.0203295	lncRNA	novel transcript, antisense to PITPNC1
MCPH1-AS1	ENSG00000249898	-0.884091	0.0203295	lncRNA	MCPH1 antisense RNA 1 [Source:HGNC Symbol;Acc:HGNC:51655]
AC068473.2	ENSG00000266901	-0.911206	0.0203315	lncRNA	novel transcript, antisense to CTDP1
PLEKHG6	ENSG00000008323	1.141	0.02042	protein_coding	pleckstrin homology and RhoGEF domain containing G6 [Source:HGNC Symbol;Acc:HGNC:25562]
FTH1	ENSG00000167996	1.00021	0.02042	protein_coding	ferritin heavy chain 1 [Source:HGNC Symbol;Acc:HGNC:3976]
NCBP1	ENSG00000136937	-0.869394	0.02042	protein_coding	nuclear cap binding protein subunit 1 [Source:HGNC Symbol;Acc:HGNC:7658]
AC123567.2	ENSG00000258035	0.820983	0.0204307	lncRNA	novel transcript, antisense to PLXNC1
PSMD7	ENSG00000103035	-0.65634	0.0205051	protein_coding	proteasome 26S subunit, non-ATPase 7 [Source:HGNC Symbol;Acc:HGNC:9565]
AC010261.2	ENSG00000251187	-0.757244	0.0205051	lncRNA	novel transcript
AC092636.2	ENSG00000286654	-1.26051	0.02057	lncRNA	novel transcript, antisense to FAM178B
AC009090.3	ENSG00000276663	-0.797293	0.0205771	lncRNA	novel transcript, antisense to ARL2BP
HPS4	ENSG00000100099	0.782038	0.0206208	protein_coding	HPS4 biogenesis of lysosomal organelles complex 3 subunit 2 [Source:HGNC Symbol;Acc:HGNC:15844]
BHLHE41	ENSG00000123095	1.29387	0.0206289	protein_coding	basic helix-loop-helix family member e41 [Source:HGNC Symbol;Acc:HGNC:16617]
STX19	ENSG00000178750	-0.99201	0.0206289	protein_coding	syntaxin 19 [Source:HGNC Symbol;Acc:HGNC:19300]
GLIPR1L1	ENSG00000173401	-1.16591	0.0207554	protein_coding	GLIPR1 like 1 [Source:HGNC Symbol;Acc:HGNC:28392]
LRRC34	ENSG00000171757	-0.605486	0.02085	protein_coding	leucine rich repeat containing 34 [Source:HGNC Symbol;Acc:HGNC:28408]
AC020914.1	ENSG00000268777	1.29936	0.0208985	lncRNA	novel transcript, antisense to SIGLEC6
HNRNPA1P34	ENSG00000213049	-1.44384	0.0208985	processed_pseudogene	heterogeneous nuclear ribonucleoprotein A1 pseudogene 34 [Source:HGNC Symbol;Acc:HGNC:48763]
AC025280.2	ENSG00000279622	1.90252	0.0209127	lncRNA	novel transcript, antisense to CRISPLD2
MAX	ENSG00000125952	0.728564	0.0209502	protein_coding	MYC associated factor X [Source:HGNC Symbol;Acc:HGNC:6913]
AL139274.1	ENSG00000218313	-0.986696	0.0210439	processed_pseudogene	novel TWIST neighbor (TWISTNB) pseudogene
ANXA10	ENSG00000109511	-1.15281	0.0210605	protein_coding	annexin A10 [Source:HGNC Symbol;Acc:HGNC:534]
CERK	ENSG00000100422	-0.974153	0.0210827	protein_coding	ceramide kinase [Source:HGNC Symbol;Acc:HGNC:19256]
AC007298.1	ENSG00000257715	1.14314	0.021211	lncRNA	novel transcript, antisense to LTA4H
RNASE2	ENSG00000169385	-2.51206	0.021211	protein_coding	ribonuclease A family member 2 [Source:HGNC Symbol;Acc:HGNC:10045]
TMED1	ENSG00000099203	1.00844	0.0212491	protein_coding	transmembrane p24 trafficking protein 1 [Source:HGNC Symbol;Acc:HGNC:17291]
OMD	ENSG00000127083	-1.18431	0.0212491	protein_coding	osteomodulin [Source:HGNC Symbol;Acc:HGNC:8134]
GK3P	ENSG00000229894	0.92026	0.0212491	protein_coding	glycerol kinase 3 pseudogene [Source:HGNC Symbol;Acc:HGNC:4292]
SLC5A10	ENSG00000154025	0.738685	0.021256	protein_coding	solute carrier family 5 member 10 [Source:HGNC Symbol;Acc:HGNC:23155]
METTL22	ENSG00000067365	1.24976	0.0212758	protein_coding	methyltransferase like 22 [Source:HGNC Symbol;Acc:HGNC:28368]
FAM157C	ENSG00000260528	1.89359	0.0213194	lncRNA	family with sequence similarity 157 member C [Source:HGNC Symbol;Acc:HGNC:34081]
CCDC137P	ENSG00000242609	1.56678	0.0213194	processed_pseudogene	coiled-coil domain containing 137 pseudogene [Source:HGNC Symbol;Acc:HGNC:33459]
ZNF710-AS1	ENSG00000259291	1.07099	0.0213194	lncRNA	ZNF710 antisense RNA 1 [Source:HGNC Symbol;Acc:HGNC:53141]
AC139792.1	ENSG00000271771	-1.02567	0.0213194	lncRNA	novel transcript
NFE2L3	ENSG00000050344	-0.716124	0.0213194	protein_coding	nuclear factor, erythroid 2 like 3 [Source:HGNC Symbol;Acc:HGNC:7783]
PDCD4-AS1	ENSG00000203497	-0.991924	0.0213287	lncRNA	PDCD4 antisense RNA 1 [Source:HGNC Symbol;Acc:HGNC:27425]
MYOSLID	ENSG00000229647	-0.976563	0.0213735	lncRNA	myocardin-induced smooth muscle lncRNA, inducer of differentiation [Source:HGNC Symbol;Acc:HGNC:51821]
AC109133.1	ENSG00000287434	1.97812	0.0214203	lncRNA	novel transcript, antisense to DEPDC1B
AP000781.1	ENSG00000254662	1.11168	0.0214203	lncRNA	novel transcript
AC079193.1	ENSG00000244113	-1.65482	0.0215015	processed_pseudogene	ribosomal protein L9 (RPL9) pseudogene
EPHA1	ENSG00000146904	1.30664	0.0215895	protein_coding	EPH receptor A1 [Source:HGNC Symbol;Acc:HGNC:3385]
GCC1	ENSG00000179562	0.621927	0.0215895	protein_coding	GRIP and coiled-coil domain containing 1 [Source:HGNC Symbol;Acc:HGNC:19095]
AP000866.4	ENSG00000254941	-1.10252	0.0216083	processed_pseudogene	ring finger protein 181 (RNF181) pseudogene
RNY1P13	ENSG00000201900	-1.44789	0.0216083	misc_RNA	RNY1 pseudogene 13 [Source:HGNC Symbol;Acc:HGNC:50876]
AC007298.2	ENSG00000257878	1.04945	0.021778	lncRNA	novel transcript, antisense to LTA4H
GATC	ENSG00000257218	0.510895	0.021778	protein_coding	glutamyl-tRNA amidotransferase subunit C [Source:HGNC Symbol;Acc:HGNC:25068]
CXCR6	ENSG00000172215	-0.905559	0.0219521	protein_coding	C-X-C motif chemokine receptor 6 [Source:HGNC Symbol;Acc:HGNC:16647]
AC015911.2	ENSG00000267035	-2.01225	0.0219852	lncRNA	novel transcript
AL109767.1	ENSG00000235785	-1.31316	0.0220075	lncRNA	novel transcript
AC010973.2	ENSG00000244151	0.906305	0.0220113	lncRNA	novel transcript
DERL3	ENSG00000099958	1.1727	0.0220453	protein_coding	derlin 3 [Source:HGNC Symbol;Acc:HGNC:14236]
AC091948.2	ENSG00000283653	1.14959	0.0221319	unprocessed_pseudogene	novel ovomucoid-like pseudogene
AC011611.4	ENSG00000257839	-1.02757	0.0221509	lncRNA	novel transcript, antisense to PHLDA1
HSBP1L1	ENSG00000226742	-1.02875	0.0221533	protein_coding	heat shock factor binding protein 1 like 1 [Source:HGNC Symbol;Acc:HGNC:37243]
RPL23A	ENSG00000198242	2.44826	0.0221767	protein_coding	ribosomal protein L23a [Source:HGNC Symbol;Acc:HGNC:10317]
MMP19	ENSG00000123342	0.928478	0.0221985	protein_coding	matrix metallopeptidase 19 [Source:HGNC Symbol;Acc:HGNC:7165]
LINC02603	ENSG00000230262	-0.756002	0.0223166	lncRNA	long intergenic non-protein coding RNA 2603 [Source:HGNC Symbol;Acc:HGNC:37186]
RNY1P4	ENSG00000207325	-0.897854	0.0223257	misc_RNA	RNY1 pseudogene 4 [Source:HGNC Symbol;Acc:HGNC:42481]
ADAMTSL4-AS2	ENSG00000237781	1.39254	0.0223742	lncRNA	ADAMTSL4 antisense RNA 2 [Source:HGNC Symbol;Acc:HGNC:40895]
HSPD1P11	ENSG00000251348	1.54539	0.0225576	processed_pseudogene	heat shock protein family D (Hsp60) member 1 pseudogene 11 [Source:HGNC Symbol;Acc:HGNC:35142]
AC087289.4	ENSG00000267615	0.979773	0.0225576	lncRNA	novel transcript, antisense to ACOX1
AL133415.1	ENSG00000234961	1.18697	0.0226369	lncRNA	novel transcript
PCED1CP	ENSG00000231254	-1.54891	0.0227012	processed_pseudogene	PC-esterase domain containing 1C, pseudogene [Source:HGNC Symbol;Acc:HGNC:44083]
APC2	ENSG00000115266	1.22849	0.0227352	protein_coding	APC regulator of WNT signaling pathway 2 [Source:HGNC Symbol;Acc:HGNC:24036]
AC013457.1	ENSG00000259094	2.61739	0.0227444	lncRNA	novel transcript, antisense to MARCO
OR52P2P	ENSG00000171999	1.1911	0.0227444	unitary_pseudogene	olfactory receptor family 52 subfamily P member 2 pseudogene [Source:HGNC Symbol;Acc:HGNC:15233]
DEFB131B	ENSG00000225805	-0.996238	0.0227444	protein_coding	defensin beta 131B [Source:HGNC Symbol;Acc:HGNC:38058]
TMEM121B	ENSG00000183307	1.06127	0.0227934	protein_coding	transmembrane protein 121B [Source:HGNC Symbol;Acc:HGNC:1844]
SRI	ENSG00000075142	-0.832516	0.0228453	protein_coding	sorcin [Source:HGNC Symbol;Acc:HGNC:11292]
AC107241.1	ENSG00000259274	-1.19463	0.0229124	lncRNA	novel transcript, antisense to RORA
PLAC4	ENSG00000280109	-1.46934	0.0229124	lncRNA	placenta enriched 4 [Source:HGNC Symbol;Acc:HGNC:14616]
AC003681.1	ENSG00000279159	0.519746	0.0229124	lncRNA	novel transcript, antisense to MTMR3
SEC22C	ENSG00000093183	-0.730722	0.0229215	protein_coding	SEC22 homolog C, vesicle trafficking protein [Source:HGNC Symbol;Acc:HGNC:16828]
ECM2	ENSG00000106823	-1.13729	0.0229706	protein_coding	extracellular matrix protein 2 [Source:HGNC Symbol;Acc:HGNC:3154]
ITFG1-AS1	ENSG00000260281	0.736981	0.0231575	lncRNA	ITFG1 antisense RNA 1 [Source:HGNC Symbol;Acc:HGNC:51383]
MTND5P25	ENSG00000227348	-1.03424	0.0232318	unprocessed_pseudogene	MT-ND5 pseudogene 25 [Source:HGNC Symbol;Acc:HGNC:42287]
MED25	ENSG00000104973	-1.04914	0.0232318	protein_coding	mediator complex subunit 25 [Source:HGNC Symbol;Acc:HGNC:28845]
PFN1P2	ENSG00000270392	-1.07526	0.0233676	transcribed_processed_pseudogene	profilin 1 pseudogene 2 [Source:HGNC Symbol;Acc:HGNC:24298]
RPL36AP48	ENSG00000213180	-1.08104	0.0234134	processed_pseudogene	ribosomal protein L36a pseudogene 48 [Source:HGNC Symbol;Acc:HGNC:36721]
GLOD5	ENSG00000171433	-2.16994	0.0234775	protein_coding	glyoxalase domain containing 5 [Source:HGNC Symbol;Acc:HGNC:33358]
MYL5	ENSG00000215375	0.924843	0.0235772	protein_coding	myosin light chain 5 [Source:HGNC Symbol;Acc:HGNC:7586]
AC107959.1	ENSG00000245025	0.864588	0.0235772	lncRNA	novel transcript, antisense to RHOBTB2
C5orf34	ENSG00000172244	-0.740117	0.0235853	protein_coding	chromosome 5 open reading frame 34 [Source:HGNC Symbol;Acc:HGNC:24738]
LINC02701	ENSG00000250508	-1.45059	0.023601	lncRNA	long intergenic non-protein coding RNA 2701 [Source:HGNC Symbol;Acc:HGNC:54216]
KCNJ2	ENSG00000123700	1.27129	0.0238193	protein_coding	potassium inwardly rectifying channel subfamily J member 2 [Source:HGNC Symbol;Acc:HGNC:6263]
B3GALT1	ENSG00000172318	-2.51993	0.0238193	protein_coding	beta-1,3-galactosyltransferase 1 [Source:HGNC Symbol;Acc:HGNC:916]
AL513550.1	ENSG00000228506	-0.635594	0.0239382	lncRNA	novel transcript
CNOT11	ENSG00000158435	0.825102	0.0239694	protein_coding	CCR4-NOT transcription complex subunit 11 [Source:HGNC Symbol;Acc:HGNC:25217]
CYFIP1	ENSG00000273749	0.559939	0.0240401	protein_coding	cytoplasmic FMR1 interacting protein 1 [Source:HGNC Symbol;Acc:HGNC:13759]
TSNAX	ENSG00000116918	1.68817	0.024118	protein_coding	translin associated factor X [Source:HGNC Symbol;Acc:HGNC:12380]
CRB2	ENSG00000148204	1.16186	0.0241208	protein_coding	crumbs cell polarity complex component 2 [Source:HGNC Symbol;Acc:HGNC:18688]
AC025278.1	ENSG00000268845	-1.78789	0.0241259	lncRNA	novel transcript, antisense to EMR4P
PPIAP20	ENSG00000235686	-2.25237	0.0241259	processed_pseudogene	peptidylprolyl isomerase A pseudogene 20 [Source:HGNC Symbol;Acc:HGNC:38037]
NRN1	ENSG00000124785	2.27844	0.0243581	protein_coding	neuritin 1 [Source:HGNC Symbol;Acc:HGNC:17972]
AC110611.2	ENSG00000287382	2.63324	0.0244562	lncRNA	novel transcript
GOLGA1	ENSG00000136935	-0.823104	0.0244739	protein_coding	golgin A1 [Source:HGNC Symbol;Acc:HGNC:4424]
HMGN1P7	ENSG00000239614	-1.06898	0.0246601	processed_pseudogene	high mobility group nucleosome binding domain 1 pseudogene 7 [Source:HGNC Symbol;Acc:HGNC:39350]
AC004492.1	ENSG00000272072	-0.947166	0.0247375	lncRNA	novel transcript, antisense to HBP1
PCM1	ENSG00000078674	1.11704	0.0247669	protein_coding	pericentriolar material 1 [Source:HGNC Symbol;Acc:HGNC:8727]
DNAJB14	ENSG00000164031	1.14586	0.0248005	protein_coding	DnaJ heat shock protein family (Hsp40) member B14 [Source:HGNC Symbol;Acc:HGNC:25881]
PLN	ENSG00000198523	-0.887246	0.0248005	protein_coding	phospholamban [Source:HGNC Symbol;Acc:HGNC:9080]
ARL8B	ENSG00000134108	1.6508	0.0248096	protein_coding	ADP ribosylation factor like GTPase 8B [Source:HGNC Symbol;Acc:HGNC:25564]
AC096586.2	ENSG00000273369	-0.759579	0.0248133	lncRNA	novel transcript, antisense to GUF1
LINC01888	ENSG00000237576	-2.64949	0.024996	lncRNA	long intergenic non-protein coding RNA 1888 [Source:HGNC Symbol;Acc:HGNC:52707]
AC004882.4	ENSG00000287967	0.958062	0.025161	lncRNA	novel transcript, antisense to UQCR10
SLC6A6	ENSG00000131389	1.10317	0.0252141	protein_coding	solute carrier family 6 member 6 [Source:HGNC Symbol;Acc:HGNC:11052]
GDF9	ENSG00000164404	1.0546	0.0252141	protein_coding	growth differentiation factor 9 [Source:HGNC Symbol;Acc:HGNC:4224]
LAMTOR4	ENSG00000188186	0.789793	0.0252141	protein_coding	late endosomal/lysosomal adaptor, MAPK and MTOR activator 4 [Source:HGNC Symbol;Acc:HGNC:33772]
SRPK2	ENSG00000135250	-0.42766	0.0252558	protein_coding	SRSF protein kinase 2 [Source:HGNC Symbol;Acc:HGNC:11306]
OPA3	ENSG00000125741	1.11649	0.0253178	protein_coding	outer mitochondrial membrane lipid metabolism regulator OPA3 [Source:HGNC Symbol;Acc:HGNC:8142]
AC010632.1	ENSG00000267345	-0.942629	0.0253178	lncRNA	novel transcript, antisense to ZNF420
KRT18P7	ENSG00000258951	-0.81144	0.0253622	processed_pseudogene	keratin 18 pseudogene 7 [Source:HGNC Symbol;Acc:HGNC:20283]
AC073476.1	ENSG00000237641	-0.980888	0.0253968	processed_pseudogene	ribosomal protein L28 (RPL28) pseudogene
AC092745.2	ENSG00000256552	1.58302	0.0255316	transcribed_processed_pseudogene	ribosomal protein S24 (RPS24) pseudogene
AC092868.2	ENSG00000259674	-2.30395	0.0255316	processed_pseudogene	ribosomal protein L7a (RPL7A) pseudogene
ASCL5	ENSG00000232237	-1.50925	0.0256771	protein_coding	achaete-scute family bHLH transcription factor 5 [Source:HGNC Symbol;Acc:HGNC:33169]
RPL9P33	ENSG00000244071	1.23376	0.0256864	processed_pseudogene	ribosomal protein L9 pseudogene 33 [Source:HGNC Symbol;Acc:HGNC:36273]
MEGF9	ENSG00000106780	1.81853	0.0257034	protein_coding	multiple EGF like domains 9 [Source:HGNC Symbol;Acc:HGNC:3234]
BASP1	ENSG00000176788	1.52559	0.0257497	protein_coding	brain abundant membrane attached signal protein 1 [Source:HGNC Symbol;Acc:HGNC:957]
RPA3	ENSG00000106399	-0.559309	0.0257497	protein_coding	replication protein A3 [Source:HGNC Symbol;Acc:HGNC:10291]
SLC26A3	ENSG00000091138	-0.920974	0.0257497	protein_coding	solute carrier family 26 member 3 [Source:HGNC Symbol;Acc:HGNC:3018]
MTND4LP13	ENSG00000235318	-0.974725	0.0257497	unprocessed_pseudogene	MT-ND4L pseudogene 13 [Source:HGNC Symbol;Acc:HGNC:42247]
CPHXL	ENSG00000283755	-1.50454	0.0257603	protein_coding	cytoplasmic polyadenylated homeobox like [Source:HGNC Symbol;Acc:HGNC:51815]
AC106886.5	ENSG00000280211	0.868393	0.0259279	TEC	novel transcript, antisense to RNF40
CHAC2	ENSG00000143942	-0.940001	0.0259366	protein_coding	ChaC cation transport regulator homolog 2 [Source:HGNC Symbol;Acc:HGNC:32363]
MAL	ENSG00000172005	-1.15776	0.0260539	protein_coding	mal, T cell differentiation protein [Source:HGNC Symbol;Acc:HGNC:6817]
RPL37	ENSG00000145592	1.72164	0.026082	protein_coding	ribosomal protein L37 [Source:HGNC Symbol;Acc:HGNC:10347]
RPL10P12	ENSG00000234040	-1.26406	0.0262373	processed_pseudogene	ribosomal protein L10 pseudogene 12 [Source:HGNC Symbol;Acc:HGNC:52345]
AC000068.2	ENSG00000273212	0.936886	0.0262373	lncRNA	novel transcript, antisense to UFD1L
SLC22A23	ENSG00000137266	-0.904495	0.0262373	protein_coding	solute carrier family 22 member 23 [Source:HGNC Symbol;Acc:HGNC:21106]
C5orf66	ENSG00000224186	0.836391	0.026452	lncRNA	chromosome 5 open reading frame 66 [Source:HGNC Symbol;Acc:HGNC:48332]
AL133268.3	ENSG00000229313	-0.660801	0.0264765	lncRNA	novel transcript
WFDC21P	ENSG00000261040	-1.8171	0.0264868	transcribed_unitary_pseudogene	WAP four-disulfide core domain 21, pseudogene [Source:HGNC Symbol;Acc:HGNC:50357]
RNU4-1	ENSG00000200795	2.76951	0.0265289	snRNA	RNA, U4 small nuclear 1 [Source:HGNC Symbol;Acc:HGNC:10192]
LINC01485	ENSG00000254211	1.16757	0.0265327	lncRNA	long intergenic non-protein coding RNA 1485 [Source:HGNC Symbol;Acc:HGNC:51138]
AC073263.1	ENSG00000217702	0.977834	0.0265327	lncRNA	novel transcript, antisense to BOLA3
SLA2	ENSG00000101082	0.971422	0.0265327	protein_coding	Src like adaptor 2 [Source:HGNC Symbol;Acc:HGNC:17329]
AC007608.3	ENSG00000260249	0.799749	0.0265327	lncRNA	novel transcript, antisense to SNX20
AC079601.2	ENSG00000257225	1.00689	0.0266148	lncRNA	novel transcript, antisense to PRICKLE1
AL049776.1	ENSG00000279434	0.849922	0.0266148	TEC	TEC
ASPN	ENSG00000106819	-1.09444	0.0266524	protein_coding	asporin [Source:HGNC Symbol;Acc:HGNC:14872]
CTBP1-AS	ENSG00000280927	0.733392	0.0266524	lncRNA	CTBP1 antisense RNA [Source:HGNC Symbol;Acc:HGNC:48337]
TINF2	ENSG00000092330	0.728263	0.0266524	protein_coding	TERF1 interacting nuclear factor 2 [Source:HGNC Symbol;Acc:HGNC:11824]
VGLL4	ENSG00000144560	0.6572	0.0267691	protein_coding	vestigial like family member 4 [Source:HGNC Symbol;Acc:HGNC:28966]
HNRNPA3P15	ENSG00000225636	1.11881	0.0268484	processed_pseudogene	heterogeneous nuclear ribonucleoprotein A3 pseudogene 15 [Source:HGNC Symbol;Acc:HGNC:48761]
MYO5B	ENSG00000167306	-1.21084	0.0269361	protein_coding	myosin VB [Source:HGNC Symbol;Acc:HGNC:7603]
FILIP1L	ENSG00000168386	-1.39427	0.0269361	protein_coding	filamin A interacting protein 1 like [Source:HGNC Symbol;Acc:HGNC:24589]
NR2C2AP	ENSG00000184162	0.896009	0.0269361	protein_coding	nuclear receptor 2C2 associated protein [Source:HGNC Symbol;Acc:HGNC:30763]
SPG11	ENSG00000104133	-0.858681	0.0270088	protein_coding	SPG11 vesicle trafficking associated, spatacsin [Source:HGNC Symbol;Acc:HGNC:11226]
RAD51AP1P1	ENSG00000214283	-0.916405	0.0270671	processed_pseudogene	RAD51AP1 pseudogene 1 [Source:HGNC Symbol;Acc:HGNC:49646]
CEP83	ENSG00000173588	0.818731	0.0271584	protein_coding	centrosomal protein 83 [Source:HGNC Symbol;Acc:HGNC:17966]
H2BC4	ENSG00000180596	1.37965	0.0272826	protein_coding	H2B clustered histone 4 [Source:HGNC Symbol;Acc:HGNC:4757]
RNU6-402P	ENSG00000222610	-0.902279	0.0272826	snRNA	RNA, U6 small nuclear 402, pseudogene [Source:HGNC Symbol;Acc:HGNC:47365]
APOBEC3B-AS1	ENSG00000249310	1.40495	0.0273431	lncRNA	APOBEC3B antisense RNA 1 [Source:HGNC Symbol;Acc:HGNC:43836]
OFD1P17	ENSG00000228212	-1.10699	0.0275399	processed_pseudogene	OFD1 pseudogene 17 [Source:HGNC Symbol;Acc:HGNC:1332]
AC007216.2	ENSG00000261216	-1.48141	0.0275634	lncRNA	novel transcript, antisense to GSPT1
TADA2B	ENSG00000173011	-0.867175	0.027574	protein_coding	transcriptional adaptor 2B [Source:HGNC Symbol;Acc:HGNC:30781]
AC010320.6	ENSG00000277562	-2.22949	0.0276211	processed_pseudogene	vomeronasal 1 receptor 2 (VN1R2) pseudogene
AC010542.1	ENSG00000260650	1.25775	0.0276755	lncRNA	novel transcript
OR52B3P	ENSG00000175800	1.24989	0.0276755	unitary_pseudogene	olfactory receptor family 52 subfamily B member 3 pseudogene [Source:HGNC Symbol;Acc:HGNC:15208]
NEB	ENSG00000183091	-0.626728	0.0277689	protein_coding	nebulin [Source:HGNC Symbol;Acc:HGNC:7720]
AL139317.3	ENSG00000259049	0.784839	0.027783	lncRNA	novel transcript, antisense to GNPNAT1
TRMT112	ENSG00000173113	0.665218	0.0280549	protein_coding	tRNA methyltransferase subunit 11-2 [Source:HGNC Symbol;Acc:HGNC:26940]
AC215522.3	ENSG00000283061	1.39137	0.0280667	lncRNA	novel transcript
DENND6A-AS1	ENSG00000239801	-0.821499	0.0280685	lncRNA	DENND6A antisense RNA 1 [Source:HGNC Symbol;Acc:HGNC:41152]
AC234782.3	ENSG00000276298	-1.33058	0.0280816	unprocessed_pseudogene	HYDIN, axonemal central pair apparatus protein (HYDIN) pseudogene
AC002467.1	ENSG00000241764	-0.521234	0.0280816	lncRNA	novel transcript, antisense to CBLL1
CBX1P3	ENSG00000237379	1.68389	0.0282279	processed_pseudogene	chromobox 1 pseudogene 3 [Source:HGNC Symbol;Acc:HGNC:38657]
AC026120.3	ENSG00000287715	-1.10259	0.0282279	lncRNA	novel transcript
AC008569.1	ENSG00000267379	0.868875	0.028338	lncRNA	novel transcript, antisense to CD97
DCAF13	ENSG00000164934	-0.689738	0.0284581	protein_coding	DDB1 and CUL4 associated factor 13 [Source:HGNC Symbol;Acc:HGNC:24535]
SUMO2P19	ENSG00000253328	1.24455	0.0286259	unprocessed_pseudogene	SUMO2 pseudogene 19 [Source:HGNC Symbol;Acc:HGNC:49357]
AL137789.1	ENSG00000236911	1.13422	0.0288109	lncRNA	novel transcript, antisense to CR1
LINC01763	ENSG00000225446	-4.02984	0.0288109	lncRNA	long intergenic non-protein coding RNA 1763 [Source:HGNC Symbol;Acc:HGNC:52554]
AC073342.3	ENSG00000279223	2.49213	0.0288376	TEC	tec
MSN	ENSG00000147065	1.61053	0.0288376	protein_coding	moesin [Source:HGNC Symbol;Acc:HGNC:7373]
AC025030.1	ENSG00000257864	-1.11908	0.0288376	processed_pseudogene	IQ motif containing F1 (IQCF1) pseudogene
AL354836.1	ENSG00000226332	0.812283	0.0288376	lncRNA	novel transcript
NONO	ENSG00000147140	1.62884	0.0289918	protein_coding	non-POU domain containing octamer binding [Source:HGNC Symbol;Acc:HGNC:7871]
GABPA	ENSG00000154727	0.952817	0.029045	protein_coding	GA binding protein transcription factor subunit alpha [Source:HGNC Symbol;Acc:HGNC:4071]
AC025171.2	ENSG00000215068	-0.647687	0.029045	lncRNA	novel transcript, antisense to ANXA2R
RABGAP1L-DT	ENSG00000227373	-0.720302	0.029045	lncRNA	RABGAP1L divergent transcript [Source:HGNC Symbol;Acc:HGNC:54296]
AC084871.4	ENSG00000286256	1.56116	0.0291227	lncRNA	novel transcript, antisense to ACSL1
NUDT19	ENSG00000213965	1.34843	0.0291227	protein_coding	nudix hydrolase 19 [Source:HGNC Symbol;Acc:HGNC:32036]
CUEDC1	ENSG00000180891	-1.73906	0.0291227	protein_coding	CUE domain containing 1 [Source:HGNC Symbol;Acc:HGNC:31350]
AC144536.1	ENSG00000200579	-1.56529	0.0292017	misc_RNA
MIR548D2	ENSG00000263690	-1.44864	0.0292124	miRNA	microRNA 548d-2 [Source:HGNC Symbol;Acc:HGNC:32802]
AL031673.1	ENSG00000278383	-1.25292	0.0294035	lncRNA	novel transcript, antisense to ZNF337
TRGV9	ENSG00000211695	-1.43714	0.0294909	TR_V_gene	T cell receptor gamma variable 9 [Source:HGNC Symbol;Acc:HGNC:12295]
GCNT2	ENSG00000111846	-1.30206	0.0294914	protein_coding	glucosaminyl (N-acetyl) transferase 2 (I blood group) [Source:HGNC Symbol;Acc:HGNC:4204]
GLT1D1	ENSG00000151948	1.803	0.0296907	protein_coding	glycosyltransferase 1 domain containing 1 [Source:HGNC Symbol;Acc:HGNC:26483]
C10orf55	ENSG00000222047	-3.7728	0.0296907	protein_coding	chromosome 10 open reading frame 55 [Source:HGNC Symbol;Acc:HGNC:31008]
NPIPB11	ENSG00000254206	-1.06269	0.0297093	protein_coding	nuclear pore complex interacting protein family member B11 [Source:HGNC Symbol;Acc:HGNC:37453]
FAM166A	ENSG00000188163	1.00839	0.0297506	protein_coding	family with sequence similarity 166 member A [Source:HGNC Symbol;Acc:HGNC:33818]
CCN6	ENSG00000112761	-1.07678	0.0298585	protein_coding	cellular communication network factor 6 [Source:HGNC Symbol;Acc:HGNC:12771]
POU5F1P3	ENSG00000235602	1.08027	0.0298889	processed_pseudogene	POU class 5 homeobox 1 pseudogene 3 [Source:HGNC Symbol;Acc:HGNC:9222]
SNX21	ENSG00000124104	0.656555	0.0298889	protein_coding	sorting nexin family member 21 [Source:HGNC Symbol;Acc:HGNC:16154]
AC104806.1	ENSG00000250030	-0.968224	0.0298889	processed_pseudogene	CCR4-NOT transcription complex, subunit 7 (CNOT7) pseudogene
H2BC21	ENSG00000184678	1.63022	0.0299603	protein_coding	H2B clustered histone 21 [Source:HGNC Symbol;Acc:HGNC:4760]
LILRB2	ENSG00000131042	1.27141	0.0300321	protein_coding	leukocyte immunoglobulin like receptor B2 [Source:HGNC Symbol;Acc:HGNC:6606]
SUN2	ENSG00000100242	1.01788	0.0300456	protein_coding	Sad1 and UNC84 domain containing 2 [Source:HGNC Symbol;Acc:HGNC:14210]
MSTO1	ENSG00000125459	1.41223	0.0300866	protein_coding	misato mitochondrial distribution and morphology regulator 1 [Source:HGNC Symbol;Acc:HGNC:29678]
AC016065.1	ENSG00000246089	-0.720015	0.0300866	lncRNA	novel transcript
LINC01531	ENSG00000205786	1.25525	0.0301538	lncRNA	long intergenic non-protein coding RNA 1531 [Source:HGNC Symbol;Acc:HGNC:51270]
EIF2S2	ENSG00000125977	-0.804341	0.0301602	protein_coding	eukaryotic translation initiation factor 2 subunit beta [Source:HGNC Symbol;Acc:HGNC:3266]
ZNF124	ENSG00000196418	-1.19594	0.0302227	protein_coding	zinc finger protein 124 [Source:HGNC Symbol;Acc:HGNC:12907]
IMPG1	ENSG00000112706	-1.60287	0.0303149	protein_coding	interphotoreceptor matrix proteoglycan 1 [Source:HGNC Symbol;Acc:HGNC:6055]
ELMOD3	ENSG00000115459	0.597009	0.0303586	protein_coding	ELMO domain containing 3 [Source:HGNC Symbol;Acc:HGNC:26158]
MADD-AS1	ENSG00000256746	-0.816098	0.0303969	lncRNA	MADD antisense RNA 1 [Source:HGNC Symbol;Acc:HGNC:40354]
ZNF732	ENSG00000186777	-2.02866	0.030416	protein_coding	zinc finger protein 732 [Source:HGNC Symbol;Acc:HGNC:37138]
ALG1L9P	ENSG00000254978	1.31507	0.0304354	transcribed_unprocessed_pseudogene	ALG1 like 9, pseudogene [Source:HGNC Symbol;Acc:HGNC:44378]
STOM	ENSG00000148175	0.726811	0.0304643	protein_coding	stomatin [Source:HGNC Symbol;Acc:HGNC:3383]
MTND4P12	ENSG00000247627	-1.08096	0.030485	processed_pseudogene	MT-ND4 pseudogene 12 [Source:HGNC Symbol;Acc:HGNC:42199]
AL136172.1	ENSG00000269846	-0.739241	0.030485	lncRNA	novel transcript, antisense to RBL1
DDIT3	ENSG00000175197	0.721665	0.0305634	protein_coding	DNA damage inducible transcript 3 [Source:HGNC Symbol;Acc:HGNC:2726]
PLBD1	ENSG00000121316	0.857176	0.0305901	protein_coding	phospholipase B domain containing 1 [Source:HGNC Symbol;Acc:HGNC:26215]
AC058791.1	ENSG00000273319	-0.888442	0.0306736	lncRNA	novel transcript
FTL	ENSG00000087086	0.981137	0.0307199	protein_coding	ferritin light chain [Source:HGNC Symbol;Acc:HGNC:3999]
AC055854.1	ENSG00000253125	2.72934	0.0307934	lncRNA	novel transcript
FKBP5	ENSG00000096060	1.62907	0.0307934	protein_coding	FKBP prolyl isomerase 5 [Source:HGNC Symbol;Acc:HGNC:3721]
NCMAP-DT	ENSG00000264443	-0.713761	0.0308315	lncRNA	NCMAP divergent transcript [Source:HGNC Symbol;Acc:HGNC:54327]
CALD1	ENSG00000122786	-1.06582	0.0308814	protein_coding	caldesmon 1 [Source:HGNC Symbol;Acc:HGNC:1441]
H2BC5	ENSG00000158373	0.865668	0.0309019	protein_coding	H2B clustered histone 5 [Source:HGNC Symbol;Acc:HGNC:4747]
AP5B1	ENSG00000254470	1.34224	0.0309489	protein_coding	adaptor related protein complex 5 subunit beta 1 [Source:HGNC Symbol;Acc:HGNC:25104]
AL031775.1	ENSG00000272345	1.2129	0.0309489	lncRNA	novel transcript, antisense to ACOT13
HLTF	ENSG00000071794	0.849184	0.0309489	protein_coding	helicase like transcription factor [Source:HGNC Symbol;Acc:HGNC:11099]
AL121950.1	ENSG00000279127	2.03338	0.0309757	TEC	TEC
AP003108.3	ENSG00000279246	0.841231	0.0309757	TEC	novel transcript
METTL21C	ENSG00000139780	-1.0073	0.0309982	protein_coding	methyltransferase like 21C [Source:HGNC Symbol;Acc:HGNC:33717]
SRRD	ENSG00000100104	0.615145	0.0309982	protein_coding	SRR1 domain containing [Source:HGNC Symbol;Acc:HGNC:33910]
SAMD15	ENSG00000100583	0.889527	0.0310437	protein_coding	sterile alpha motif domain containing 15 [Source:HGNC Symbol;Acc:HGNC:18631]
AC012640.6	ENSG00000271980	1.1289	0.0310747	lncRNA	novel transcript, antisense to CCT5
TIMM9P1	ENSG00000236900	-1.10104	0.0310747	processed_pseudogene	TIMM9 pseudogene 1 [Source:HGNC Symbol;Acc:HGNC:39928]
AC007879.5	ENSG00000286568	-1.47557	0.0310747	lncRNA	novel transcript
SMARCC2	ENSG00000139613	0.838637	0.0311568	protein_coding	SWI/SNF related, matrix associated, actin dependent regulator of chromatin subfamily c member 2 [Source:HGNC Symbol;Acc:HGNC:11105]
NADK2-AS1	ENSG00000245711	-0.940238	0.0312215	lncRNA	NADK2 antisense RNA 1 [Source:HGNC Symbol;Acc:HGNC:41143]
ZC3H8	ENSG00000144161	-0.903387	0.0312237	protein_coding	zinc finger CCCH-type containing 8 [Source:HGNC Symbol;Acc:HGNC:30941]
RPF1	ENSG00000117133	0.620605	0.0312287	protein_coding	ribosome production factor 1 homolog [Source:HGNC Symbol;Acc:HGNC:30350]
DNAH17	ENSG00000187775	1.37955	0.0312946	protein_coding	dynein axonemal heavy chain 17 [Source:HGNC Symbol;Acc:HGNC:2946]
AC016405.2	ENSG00000272043	-3.25872	0.0313743	lncRNA	novel transcript
PRR3	ENSG00000204576	-1.03741	0.0314243	protein_coding	proline rich 3 [Source:HGNC Symbol;Acc:HGNC:21149]
RNU6-1141P	ENSG00000201390	-1.46294	0.0314243	snRNA	RNA, U6 small nuclear 1141, pseudogene [Source:HGNC Symbol;Acc:HGNC:48104]
WRNIP1	ENSG00000124535	0.960775	0.0314243	protein_coding	WRN helicase interacting protein 1 [Source:HGNC Symbol;Acc:HGNC:20876]
AC104078.2	ENSG00000251438	-1.34964	0.0314656	lncRNA	novel transcript
BLK	ENSG00000136573	1.40479	0.0314947	protein_coding	BLK proto-oncogene, Src family tyrosine kinase [Source:HGNC Symbol;Acc:HGNC:1057]
GGCX	ENSG00000115486	0.540038	0.031506	protein_coding	gamma-glutamyl carboxylase [Source:HGNC Symbol;Acc:HGNC:4247]
AC005740.3	ENSG00000254099	-1.08363	0.0316078	lncRNA	novel transcript
SOCAR	ENSG00000240350	0.87599	0.0316078	lncRNA	serous ovarian cancer associated RNA [Source:HGNC Symbol;Acc:HGNC:54421]
PRAL	ENSG00000279296	1.04157	0.0316082	TEC	p53 regulation associated lncRNA [Source:HGNC Symbol;Acc:HGNC:52646]
UNC5A	ENSG00000113763	1.58097	0.0316221	protein_coding	unc-5 netrin receptor A [Source:HGNC Symbol;Acc:HGNC:12567]
TMEM184C	ENSG00000164168	-0.552417	0.0316403	protein_coding	transmembrane protein 184C [Source:HGNC Symbol;Acc:HGNC:25587]
ETV7-AS1	ENSG00000224666	2.20715	0.0316503	lncRNA	ETV7 and PTX1 antisense RNA 1 [Source:HGNC Symbol;Acc:HGNC:40833]
SOX5-AS1	ENSG00000256120	1.433	0.0316517	lncRNA	SOX5 antisense RNA 1 [Source:HGNC Symbol;Acc:HGNC:53311]
PFKFB2	ENSG00000123836	-1.33754	0.0316517	protein_coding	6-phosphofructo-2-kinase/fructose-2,6-biphosphatase 2 [Source:HGNC Symbol;Acc:HGNC:8873]
CCT8	ENSG00000156261	-0.74243	0.0316517	protein_coding	chaperonin containing TCP1 subunit 8 [Source:HGNC Symbol;Acc:HGNC:1623]
ROPN1B	ENSG00000114547	-0.983181	0.0316603	protein_coding	rhophilin associated tail protein 1B [Source:HGNC Symbol;Acc:HGNC:31927]
MLLT10	ENSG00000078403	-0.678415	0.0317619	protein_coding	MLLT10 histone lysine methyltransferase DOT1L cofactor [Source:HGNC Symbol;Acc:HGNC:16063]
MFAP1	ENSG00000140259	-1.52134	0.0319516	protein_coding	microfibril associated protein 1 [Source:HGNC Symbol;Acc:HGNC:7032]
AC005104.3	ENSG00000288080	-1.05192	0.0319935	lncRNA	novel transcript, antisense to FARP2
ZNF506	ENSG00000081665	-0.872964	0.0319935	protein_coding	zinc finger protein 506 [Source:HGNC Symbol;Acc:HGNC:23780]
ADAMTSL4	ENSG00000143382	1.37103	0.0320621	protein_coding	ADAMTS like 4 [Source:HGNC Symbol;Acc:HGNC:19706]
CABP7	ENSG00000100314	0.7571	0.0320621	protein_coding	calcium binding protein 7 [Source:HGNC Symbol;Acc:HGNC:20834]
AL139396.1	ENSG00000227329	-0.884844	0.0320621	processed_pseudogene	pseudogene similar to part of suppressor of variegation 3-9 homolog 2 (SUV39H2)
AC024382.1	ENSG00000253573	-0.947465	0.0320621	lncRNA	novel transcript
AC018695.9	ENSG00000287125	1.07096	0.0320889	lncRNA	novel transcript, antisense to C16orf74
TSPYL1	ENSG00000189241	-0.697278	0.0320889	protein_coding	TSPY like 1 [Source:HGNC Symbol;Acc:HGNC:12382]
NPRL3	ENSG00000103148	0.721571	0.0321856	protein_coding	NPR3 like, GATOR1 complex subunit [Source:HGNC Symbol;Acc:HGNC:14124]
AL353748.2	ENSG00000275017	-1.01366	0.0322258	processed_pseudogene	developmental pluripotency associated 3 (DPPA3) pseudogene
AC011825.2	ENSG00000263393	-0.823055	0.0322487	lncRNA	novel transcript, antisense to RNF138
EIF4A1P8	ENSG00000213484	1.20435	0.0323383	processed_pseudogene	eukaryotic translation initiation factor 4A1 pseudogene 8 [Source:HGNC Symbol;Acc:HGNC:37927]
HINT1	ENSG00000169567	-1.02694	0.0323383	protein_coding	histidine triad nucleotide binding protein 1 [Source:HGNC Symbol;Acc:HGNC:4912]
AC005014.4	ENSG00000287799	-0.602074	0.0323421	lncRNA	novel transcript, antisense to ANKMY2
SUCNR1	ENSG00000198829	-1.24783	0.0324174	protein_coding	succinate receptor 1 [Source:HGNC Symbol;Acc:HGNC:4542]
KDM1B	ENSG00000165097	-0.554907	0.0324962	protein_coding	lysine demethylase 1B [Source:HGNC Symbol;Acc:HGNC:21577]
IL5RA	ENSG00000091181	-1.88278	0.0325367	protein_coding	interleukin 5 receptor subunit alpha [Source:HGNC Symbol;Acc:HGNC:6017]
CIPC	ENSG00000198894	-1.07337	0.032636	protein_coding	CLOCK interacting pacemaker [Source:HGNC Symbol;Acc:HGNC:20365]
RNU6-516P	ENSG00000223313	1.40202	0.0327204	snRNA	RNA, U6 small nuclear 516, pseudogene [Source:HGNC Symbol;Acc:HGNC:47479]
AC004223.1	ENSG00000243423	-0.932353	0.0327854	processed_pseudogene	ribosomal protein L37 (RPL37) pseudogene
RPL21	ENSG00000122026	1.99693	0.0328798	protein_coding	ribosomal protein L21 [Source:HGNC Symbol;Acc:HGNC:10313]
ZNF80	ENSG00000174255	-0.956263	0.0328798	protein_coding	zinc finger protein 80 [Source:HGNC Symbol;Acc:HGNC:13155]
AC011472.3	ENSG00000267576	1.0467	0.0329453	lncRNA	novel transcript, sense intronic to TSPAN16
ATAD5	ENSG00000176208	-0.791025	0.0329453	protein_coding	ATPase family AAA domain containing 5 [Source:HGNC Symbol;Acc:HGNC:25752]
GLI1	ENSG00000111087	1.11385	0.0330786	protein_coding	GLI family zinc finger 1 [Source:HGNC Symbol;Acc:HGNC:4317]
NRCAM	ENSG00000091129	-2.12132	0.0330786	protein_coding	neuronal cell adhesion molecule [Source:HGNC Symbol;Acc:HGNC:7994]
RPL17P25	ENSG00000219547	-1.17534	0.0331319	processed_pseudogene	ribosomal protein L17 pseudogene 25 [Source:HGNC Symbol;Acc:HGNC:36844]
MME-AS1	ENSG00000240666	1.42277	0.033213	lncRNA	MME antisense RNA 1 [Source:HGNC Symbol;Acc:HGNC:40376]
AC131971.1	ENSG00000183562	-0.848954	0.0332839	lncRNA	novel transcript, antisense to NAP1L4
AL031123.1	ENSG00000226281	1.33325	0.0332959	lncRNA	novel transcript
TNFAIP3	ENSG00000118503	-1.01817	0.0332959	protein_coding	TNF alpha induced protein 3 [Source:HGNC Symbol;Acc:HGNC:11896]
ENPP7P1	ENSG00000249188	-1.35929	0.0333768	transcribed_unprocessed_pseudogene	ectonucleotide pyrophosphatase/phosphodiesterase 7 pseudogene 1 [Source:HGNC Symbol;Acc:HGNC:48699]
AC092658.1	ENSG00000248196	1.06705	0.0334097	processed_pseudogene	uracil-DNA glycosylase (UNG) pseudogene
PKD2L2	ENSG00000078795	-0.434841	0.0334119	protein_coding	polycystin 2 like 2, transient receptor potential cation channel [Source:HGNC Symbol;Acc:HGNC:9012]
FBXO24	ENSG00000106336	1.48404	0.0334358	protein_coding	F-box protein 24 [Source:HGNC Symbol;Acc:HGNC:13595]
AC021237.1	ENSG00000250267	-1.09104	0.0334509	lncRNA	novel transcript
RPL7AP10	ENSG00000240522	-0.904652	0.0335043	processed_pseudogene	ribosomal protein L7a pseudogene 10 [Source:HGNC Symbol;Acc:HGNC:32433]
THAP12P7	ENSG00000253919	2.08769	0.0335067	processed_pseudogene	THAP domain containing 12 pseudogene 7 [Source:HGNC Symbol;Acc:HGNC:39574]
SURF2	ENSG00000148291	-0.858488	0.0335067	protein_coding	surfeit 2 [Source:HGNC Symbol;Acc:HGNC:11475]
TMSB10	ENSG00000034510	1.93209	0.0335188	protein_coding	thymosin beta 10 [Source:HGNC Symbol;Acc:HGNC:11879]
AL450998.2	ENSG00000179743	-0.688248	0.0335188	lncRNA	novel transcript
AC092574.2	ENSG00000281016	-1.10165	0.0336606	lncRNA	novel transcript, antisense to ZNF721
AC073641.1	ENSG00000228802	0.761775	0.0337143	lncRNA	novel transcript
AC009505.1	ENSG00000234162	-0.851247	0.0337143	lncRNA	novel transcript, antisense to NCK2
SLC31A2	ENSG00000136867	0.728806	0.0337437	protein_coding	solute carrier family 31 member 2 [Source:HGNC Symbol;Acc:HGNC:11017]
ZNF529	ENSG00000186020	-0.622979	0.0337437	protein_coding	zinc finger protein 529 [Source:HGNC Symbol;Acc:HGNC:29328]
UBTF	ENSG00000108312	0.885135	0.0337922	protein_coding	upstream binding transcription factor [Source:HGNC Symbol;Acc:HGNC:12511]
RABEP1	ENSG00000029725	-0.724802	0.0337922	protein_coding	rabaptin, RAB GTPase binding effector protein 1 [Source:HGNC Symbol;Acc:HGNC:17677]
PPIAP64	ENSG00000236259	-1.25866	0.0338926	processed_pseudogene	peptidylprolyl isomerase A pseudogene 64 [Source:HGNC Symbol;Acc:HGNC:53688]
MAP11	ENSG00000146826	0.715392	0.0338926	protein_coding	microtubule associated protein 11 [Source:HGNC Symbol;Acc:HGNC:25604]
CIITA	ENSG00000179583	0.623367	0.0338926	protein_coding	class II major histocompatibility complex transactivator [Source:HGNC Symbol;Acc:HGNC:7067]
RPS7	ENSG00000171863	1.67836	0.0339386	protein_coding	ribosomal protein S7 [Source:HGNC Symbol;Acc:HGNC:10440]
AC013489.3	ENSG00000279945	1.03176	0.0339386	TEC	novel transcript
AC008507.2	ENSG00000267006	-1.04844	0.0339386	lncRNA	novel transcript
TYW1	ENSG00000198874	-0.966727	0.0339386	protein_coding	tRNA-yW synthesizing protein 1 homolog [Source:HGNC Symbol;Acc:HGNC:25598]
NPM1P26	ENSG00000235677	-0.875292	0.0339509	processed_pseudogene	nucleophosmin 1 pseudogene 26 [Source:HGNC Symbol;Acc:HGNC:45205]
SELL	ENSG00000188404	0.815854	0.0340117	protein_coding	selectin L [Source:HGNC Symbol;Acc:HGNC:10720]
RGS2	ENSG00000116741	1.40835	0.0342186	protein_coding	regulator of G protein signaling 2 [Source:HGNC Symbol;Acc:HGNC:9998]
AL390066.3	ENSG00000286276	1.29463	0.0343338	lncRNA	novel transcript
RD3L	ENSG00000227729	1.78135	0.0344636	protein_coding	retinal degeneration 3 like [Source:HGNC Symbol;Acc:HGNC:40912]
RNU4-89P	ENSG00000272359	-1.07299	0.0344636	snRNA	RNA, U4 small nuclear 89, pseudogene [Source:HGNC Symbol;Acc:HGNC:47025]
BNIP3P40	ENSG00000268058	-1.00329	0.0344919	processed_pseudogene	BCL2 interacting protein 3 pseudogene 40 [Source:HGNC Symbol;Acc:HGNC:49720]
CHRNA2	ENSG00000120903	0.741795	0.034511	protein_coding	cholinergic receptor nicotinic alpha 2 subunit [Source:HGNC Symbol;Acc:HGNC:1956]
DPRXP1	ENSG00000224323	-0.877726	0.0345942	processed_pseudogene	divergent-paired related homeobox pseudogene 1 [Source:HGNC Symbol;Acc:HGNC:32167]
AL157935.1	ENSG00000222421	-2.05347	0.034768	misc_RNA
ANKH	ENSG00000154122	-0.796383	0.0349337	protein_coding	ANKH inorganic pyrophosphate transport regulator [Source:HGNC Symbol;Acc:HGNC:15492]
RPL23AP55	ENSG00000243265	-1.19566	0.0350297	processed_pseudogene	ribosomal protein L23a pseudogene 55 [Source:HGNC Symbol;Acc:HGNC:35997]
DENND11	ENSG00000257093	-0.760833	0.0350297	protein_coding	DENN domain containing 11 [Source:HGNC Symbol;Acc:HGNC:29472]
SESN3	ENSG00000149212	-0.778164	0.0350977	protein_coding	sestrin 3 [Source:HGNC Symbol;Acc:HGNC:23060]
AC068620.2	ENSG00000270147	0.916267	0.0351455	lncRNA	novel transcript
AC008878.4	ENSG00000269371	1.27505	0.0352186	lncRNA	novel transcript, antisense to ZNF358
XPO6	ENSG00000169180	1.17857	0.0352186	protein_coding	exportin 6 [Source:HGNC Symbol;Acc:HGNC:19733]
AC013486.1	ENSG00000287543	0.97062	0.0352186	lncRNA	novel transcript, antisense to PML
AC100763.1	ENSG00000254865	0.886963	0.0352186	lncRNA	novel transcript
DICER1-AS1	ENSG00000235706	0.813736	0.0352186	lncRNA	DICER1 antisense RNA 1 [Source:HGNC Symbol;Acc:HGNC:43017]
PTRH2	ENSG00000141378	0.40111	0.0352186	protein_coding	peptidyl-tRNA hydrolase 2 [Source:HGNC Symbol;Acc:HGNC:24265]
GABARAPL2	ENSG00000034713	-0.534225	0.0352186	protein_coding	GABA type A receptor associated protein like 2 [Source:HGNC Symbol;Acc:HGNC:13291]
TWF2	ENSG00000247596	0.787599	0.0355207	protein_coding	twinfilin actin binding protein 2 [Source:HGNC Symbol;Acc:HGNC:9621]
MFN1	ENSG00000171109	0.633344	0.0356114	protein_coding	mitofusin 1 [Source:HGNC Symbol;Acc:HGNC:18262]
AC025164.2	ENSG00000245904	0.912981	0.0356292	lncRNA	novel transcript, antisense to BTG1
AC010894.4	ENSG00000237798	0.840564	0.0356292	lncRNA	novel transcript, antisense WIPF1
RBM4B	ENSG00000173914	-0.893736	0.0356292	protein_coding	RNA binding motif protein 4B [Source:HGNC Symbol;Acc:HGNC:28842]
MRPL40	ENSG00000185608	-0.990813	0.0356292	protein_coding	mitochondrial ribosomal protein L40 [Source:HGNC Symbol;Acc:HGNC:14491]
AC023055.1	ENSG00000257390	0.924652	0.0356958	protein_coding	novel protein
PGAP2	ENSG00000148985	0.789297	0.0356958	protein_coding	post-GPI attachment to proteins 2 [Source:HGNC Symbol;Acc:HGNC:17893]
C19orf54	ENSG00000188493	0.593737	0.0356958	protein_coding	chromosome 19 open reading frame 54 [Source:HGNC Symbol;Acc:HGNC:24758]
AC022182.2	ENSG00000254802	-1.0116	0.0357371	lncRNA	novel transcript
HLA-F	ENSG00000204642	-0.76285	0.0357825	protein_coding	major histocompatibility complex, class I, F [Source:HGNC Symbol;Acc:HGNC:4963]
AC010320.3	ENSG00000268015	0.745724	0.0359763	lncRNA	novel transcript, antisense to PPP2R1A
PTCHD1	ENSG00000165186	1.78747	0.0360769	protein_coding	patched domain containing 1 [Source:HGNC Symbol;Acc:HGNC:26392]
AC008750.1	ENSG00000254760	1.10494	0.0360769	lncRNA	novel transcript, antisense to SIGLEC10
PPIAP29	ENSG00000214975	-1.19511	0.0361148	processed_pseudogene	peptidylprolyl isomerase A pseudogene 29 [Source:HGNC Symbol;Acc:HGNC:43021]
SNX30	ENSG00000148158	1.15262	0.0361527	protein_coding	sorting nexin family member 30 [Source:HGNC Symbol;Acc:HGNC:23685]
AL162586.2	ENSG00000286196	1.15864	0.0362679	lncRNA	Novel transcript, antisense to SH2D3C
AC008840.1	ENSG00000250240	-1.22952	0.0363126	lncRNA	novel transcript
DPY19L4P1	ENSG00000229663	1.60962	0.036689	processed_pseudogene	DPY19L4 pseudogene 1 [Source:HGNC Symbol;Acc:HGNC:53907]
UPP2	ENSG00000007001	1.40524	0.036892	protein_coding	uridine phosphorylase 2 [Source:HGNC Symbol;Acc:HGNC:23061]
TMEM252-DT	ENSG00000226337	1.34076	0.0371297	lncRNA	TMEM252 divergent transcript [Source:HGNC Symbol;Acc:HGNC:54377]
RPL23AP40	ENSG00000242321	-1.3441	0.0371398	processed_pseudogene	ribosomal protein L23a pseudogene 40 [Source:HGNC Symbol;Acc:HGNC:35587]
MIR1244-3	ENSG00000283429	-1.40718	0.0371398	miRNA	microRNA 1244-3 [Source:HGNC Symbol;Acc:HGNC:38390]
TUBGCP4	ENSG00000137822	-0.64694	0.0371526	protein_coding	tubulin gamma complex associated protein 4 [Source:HGNC Symbol;Acc:HGNC:16691]
PAPLN	ENSG00000100767	0.846696	0.0372719	protein_coding	papilin, proteoglycan like sulfated glycoprotein [Source:HGNC Symbol;Acc:HGNC:19262]
USP45	ENSG00000123552	-0.797276	0.0372719	protein_coding	ubiquitin specific peptidase 45 [Source:HGNC Symbol;Acc:HGNC:20080]
AC093323.1	ENSG00000170846	-0.886215	0.0372944	protein_coding	Putative MORF4 family-associated protein 1-like protein UPP [Source:UniProtKB/Swiss-Prot;Acc:B2RBV5]
H1-2	ENSG00000187837	1.44599	0.0373143	protein_coding	H1.2 linker histone, cluster member [Source:HGNC Symbol;Acc:HGNC:4716]
AL020995.1	ENSG00000236065	-0.882839	0.0373204	lncRNA	novel transcript
AL035634.1	ENSG00000236324	-1.82284	0.0373555	lncRNA	novel transcript
SNTB1	ENSG00000172164	0.580374	0.0373555	protein_coding	syntrophin beta 1 [Source:HGNC Symbol;Acc:HGNC:11168]
GPR15	ENSG00000154165	-1.2074	0.0373596	protein_coding	G protein-coupled receptor 15 [Source:HGNC Symbol;Acc:HGNC:4469]
AP001646.1	ENSG00000254441	0.847547	0.0373596	processed_pseudogene	eukaryotic translation initiation factor 2, subunit 2 beta, 38kDa (EIF2S2) pseudogene
ZBTB20-AS2	ENSG00000241295	-1.02924	0.0376373	lncRNA	ZBTB20 antisense RNA 2 [Source:HGNC Symbol;Acc:HGNC:42421]
ZBTB20	ENSG00000181722	-1.28438	0.0376444	protein_coding	zinc finger and BTB domain containing 20 [Source:HGNC Symbol;Acc:HGNC:13503]
MTND3P1	ENSG00000226118	-1.4849	0.0380271	processed_pseudogene	MT-ND3 pseudogene 1 [Source:HGNC Symbol;Acc:HGNC:39856]
AC079907.1	ENSG00000257222	1.20524	0.0381418	lncRNA	novel transcript, antisense to WASHC3 and NUP37
AC006299.1	ENSG00000246225	-1.47937	0.0382056	lncRNA	novel transcript, antisense to SVIP
SRGN	ENSG00000122862	1.58522	0.0382343	protein_coding	serglycin [Source:HGNC Symbol;Acc:HGNC:9361]
LRIF1	ENSG00000121931	-2.11709	0.0383893	protein_coding	ligand dependent nuclear receptor interacting factor 1 [Source:HGNC Symbol;Acc:HGNC:30299]
LYSMD1	ENSG00000163155	1.15962	0.0384045	protein_coding	LysM domain containing 1 [Source:HGNC Symbol;Acc:HGNC:32070]
LONP2	ENSG00000102910	-0.580454	0.0384045	protein_coding	lon peptidase 2, peroxisomal [Source:HGNC Symbol;Acc:HGNC:20598]
WDR86	ENSG00000187260	0.650493	0.03843	protein_coding	WD repeat domain 86 [Source:HGNC Symbol;Acc:HGNC:28020]
FBXO40	ENSG00000163833	0.772846	0.0384832	protein_coding	F-box protein 40 [Source:HGNC Symbol;Acc:HGNC:29816]
CDK2AP1	ENSG00000111328	-0.907032	0.0385578	protein_coding	cyclin dependent kinase 2 associated protein 1 [Source:HGNC Symbol;Acc:HGNC:14002]
RAC2	ENSG00000128340	1.29236	0.038745	protein_coding	Rac family small GTPase 2 [Source:HGNC Symbol;Acc:HGNC:9802]
VAT1	ENSG00000108828	0.907472	0.0387491	protein_coding	vesicle amine transport 1 [Source:HGNC Symbol;Acc:HGNC:16919]
LINC02446	ENSG00000256039	-1.45319	0.0388533	lncRNA	long intergenic non-protein coding RNA 2446 [Source:HGNC Symbol;Acc:HGNC:53378]
RPL13	ENSG00000167526	1.56758	0.0388948	protein_coding	ribosomal protein L13 [Source:HGNC Symbol;Acc:HGNC:10303]
AP000757.2	ENSG00000254844	1.31186	0.0391848	lncRNA	novel transcript, antisense to FXYD2
AC008870.4	ENSG00000261266	1.29999	0.0392066	lncRNA	novel transcript
AGA	ENSG00000038002	-0.941014	0.0393324	protein_coding	aspartylglucosaminidase [Source:HGNC Symbol;Acc:HGNC:318]
AL158062.1	ENSG00000278496	-1.00618	0.039489	unprocessed_pseudogene	retinoblastoma binding protein 8 (RBBP8) pseudogene
RPL32	ENSG00000144713	1.26178	0.0395575	protein_coding	ribosomal protein L32 [Source:HGNC Symbol;Acc:HGNC:10336]
LINC02669	ENSG00000233321	1.34915	0.0397011	lncRNA	long intergenic non-protein coding RNA 2669 [Source:HGNC Symbol;Acc:HGNC:54155]
AL158195.1	ENSG00000286191	-1.38686	0.0397011	lncRNA	novel transcript
DCTN2	ENSG00000175203	0.996841	0.0397369	protein_coding	dynactin subunit 2 [Source:HGNC Symbol;Acc:HGNC:2712]
TMA16	ENSG00000198498	0.801373	0.0397369	protein_coding	translation machinery associated 16 homolog [Source:HGNC Symbol;Acc:HGNC:25638]
AC007390.2	ENSG00000272054	-0.648051	0.0397369	lncRNA	novel transcript
DDHD2	ENSG00000085788	-0.515898	0.0397937	protein_coding	DDHD domain containing 2 [Source:HGNC Symbol;Acc:HGNC:29106]
TRPV5	ENSG00000127412	1.3179	0.0398216	protein_coding	transient receptor potential cation channel subfamily V member 5 [Source:HGNC Symbol;Acc:HGNC:3145]
ADCY4	ENSG00000129467	1.13327	0.0398414	protein_coding	adenylate cyclase 4 [Source:HGNC Symbol;Acc:HGNC:235]
AC005329.3	ENSG00000280486	0.817886	0.0398414	lncRNA	novel transcript, antisense to NDUFS7
AC009299.3	ENSG00000235724	-0.531853	0.0398885	lncRNA	novel transcript, antisense to TANK
AC016866.2	ENSG00000265128	-0.825584	0.0402142	lncRNA	novel transcript, antisense to DYM
FAM228B	ENSG00000219626	1.12804	0.0402588	protein_coding	family with sequence similarity 228 member B [Source:HGNC Symbol;Acc:HGNC:24736]
DMD	ENSG00000198947	2.59379	0.0402746	protein_coding	dystrophin [Source:HGNC Symbol;Acc:HGNC:2928]
HNRNPA1P59	ENSG00000230280	0.868378	0.0403158	processed_pseudogene	heterogeneous nuclear ribonucleoprotein A1 pseudogene 59 [Source:HGNC Symbol;Acc:HGNC:48789]
DPYD-AS2	ENSG00000235777	0.897323	0.04042	lncRNA	DPYD antisense RNA 2 [Source:HGNC Symbol;Acc:HGNC:40196]
AC092801.1	ENSG00000226876	-1.03474	0.0404774	lncRNA	novel transcript, antisense to SMYD3
AP001351.1	ENSG00000248027	1.53785	0.0404781	lncRNA	novel transcript, antisense to ARHGAP42
CALM2P2	ENSG00000229097	-1.27817	0.0404781	processed_pseudogene	calmodulin 2 pseudogene 2 [Source:HGNC Symbol;Acc:HGNC:1447]
VIM-AS1	ENSG00000229124	1.13405	0.0404952	lncRNA	VIM antisense RNA 1 [Source:HGNC Symbol;Acc:HGNC:44879]
LAMTOR3	ENSG00000109270	1.09897	0.0405018	protein_coding	late endosomal/lysosomal adaptor, MAPK and MTOR activator 3 [Source:HGNC Symbol;Acc:HGNC:15606]
AC017028.1	ENSG00000286307	0.975276	0.0405317	lncRNA	novel transcript, antisense to HDAC4
TMEM9B	ENSG00000175348	-0.840291	0.0405317	protein_coding	TMEM9 domain family member B [Source:HGNC Symbol;Acc:HGNC:1168]
AC006042.3	ENSG00000234141	-1.31678	0.040559	lncRNA	novel transcript
USF3	ENSG00000176542	-0.796644	0.0405601	protein_coding	upstream transcription factor family member 3 [Source:HGNC Symbol;Acc:HGNC:30494]
DHFR	ENSG00000228716	0.912492	0.0405663	protein_coding	dihydrofolate reductase [Source:HGNC Symbol;Acc:HGNC:2861]
CETP	ENSG00000087237	1.23236	0.0406403	protein_coding	cholesteryl ester transfer protein [Source:HGNC Symbol;Acc:HGNC:1869]
TMEM50B	ENSG00000142188	0.976242	0.0406962	protein_coding	transmembrane protein 50B [Source:HGNC Symbol;Acc:HGNC:1280]
RNU6-194P	ENSG00000200732	1.37781	0.0408848	snRNA	RNA, U6 small nuclear 194, pseudogene [Source:HGNC Symbol;Acc:HGNC:47157]
AC079601.3	ENSG00000257376	-1.00637	0.0408848	processed_pseudogene	fragile X mental retardation, autosomal homolog 1 (FXR1) pseudogene
AC007679.2	ENSG00000225610	-0.65024	0.0408848	lncRNA	novel transcript, antisense to INO80D
CELF2-AS2	ENSG00000237986	1.74436	0.0408987	lncRNA	CELF2 antisense RNA 2 [Source:HGNC Symbol;Acc:HGNC:44703]
AL356124.1	ENSG00000226149	-1.2015	0.0408987	lncRNA	novel transcript
AC121761.1	ENSG00000257497	0.84764	0.0408987	lncRNA	novel transcript, antisense to GLIPR1
AC233976.2	ENSG00000287767	-0.982356	0.0408987	lncRNA	novel transcript
TTC14	ENSG00000163728	1.5538	0.0410108	protein_coding	tetratricopeptide repeat domain 14 [Source:HGNC Symbol;Acc:HGNC:24697]
GLO1	ENSG00000124767	-1.23865	0.0410108	protein_coding	glyoxalase I [Source:HGNC Symbol;Acc:HGNC:4323]
AC025259.1	ENSG00000257663	0.772034	0.0410108	lncRNA	novel transcript, antisense to C12orf44
AL391056.2	ENSG00000286078	0.974533	0.0410295	lncRNA	novel transcript
AC021739.2	ENSG00000259407	0.425938	0.0410299	lncRNA	novel transcript, antisense to AKAP13
HSP90AA1	ENSG00000080824	2.02983	0.0411101	protein_coding	heat shock protein 90 alpha family class A member 1 [Source:HGNC Symbol;Acc:HGNC:5253]
SMAD9	ENSG00000120693	-0.914632	0.0411378	protein_coding	SMAD family member 9 [Source:HGNC Symbol;Acc:HGNC:6774]
LINC00987	ENSG00000237248	1.43869	0.0411653	lncRNA	long intergenic non-protein coding RNA 987 [Source:HGNC Symbol;Acc:HGNC:48911]
SNHG14	ENSG00000224078	-0.652256	0.0411653	lncRNA	small nucleolar RNA host gene 14 [Source:HGNC Symbol;Acc:HGNC:37462]
ANKRD13D	ENSG00000172932	1.80222	0.0412157	protein_coding	ankyrin repeat domain 13D [Source:HGNC Symbol;Acc:HGNC:27880]
B3GNT9	ENSG00000237172	0.472268	0.0414339	protein_coding	UDP-GlcNAc:betaGal beta-1,3-N-acetylglucosaminyltransferase 9 [Source:HGNC Symbol;Acc:HGNC:28714]
AC105339.3	ENSG00000259442	-0.74048	0.0414339	lncRNA	novel transcript, antisense FSD2
CXorf40A	ENSG00000197620	-0.997484	0.0414339	protein_coding	chromosome X open reading frame 40A [Source:HGNC Symbol;Acc:HGNC:28089]
ITGA6-AS1	ENSG00000232788	-0.691524	0.0415116	lncRNA	ITGA6 antisense RNA 1 [Source:HGNC Symbol;Acc:HGNC:40308]
PFN1P4	ENSG00000225080	-1.02091	0.041559	processed_pseudogene	profilin 1 pseudogene 4 [Source:HGNC Symbol;Acc:HGNC:42992]
PYCARD-AS1	ENSG00000261359	1.20557	0.0415964	lncRNA	PYCARD antisense RNA 1 [Source:HGNC Symbol;Acc:HGNC:45036]
SPDYE6	ENSG00000260097	-1.17801	0.0415964	protein_coding	speedy/RINGO cell cycle regulator family member E6 [Source:HGNC Symbol;Acc:HGNC:35465]
MAPK10	ENSG00000109339	0.801757	0.0415964	polymorphic_pseudogene	mitogen-activated protein kinase 10 [Source:HGNC Symbol;Acc:HGNC:6872]
KCNRG	ENSG00000198553	1.31399	0.0417611	protein_coding	potassium channel regulator [Source:HGNC Symbol;Acc:HGNC:18893]
TRGV2	ENSG00000233306	-1.19098	0.0417611	TR_V_gene	T cell receptor gamma variable 2 [Source:HGNC Symbol;Acc:HGNC:12287]
CCDC68	ENSG00000166510	-1.2909	0.0417611	protein_coding	coiled-coil domain containing 68 [Source:HGNC Symbol;Acc:HGNC:24350]
CARM1	ENSG00000142453	0.988101	0.0417611	protein_coding	coactivator associated arginine methyltransferase 1 [Source:HGNC Symbol;Acc:HGNC:23393]
AC067945.3	ENSG00000231858	-0.857653	0.0417611	lncRNA	novel transcript
AC117503.5	ENSG00000286092	-0.839404	0.0417993	lncRNA	novel transcript, antisense to ATP6V0A2
HNRNPABP1	ENSG00000255734	1.33648	0.0418328	processed_pseudogene	heterogeneous nuclear ribonucleoprotein A/B pseudogene 1 [Source:HGNC Symbol;Acc:HGNC:48744]
SMURF1	ENSG00000198742	-0.740806	0.0418328	protein_coding	SMAD specific E3 ubiquitin protein ligase 1 [Source:HGNC Symbol;Acc:HGNC:16807]
AL355916.2	ENSG00000258926	-0.999744	0.0418328	lncRNA	novel transcript, antisense to PRKCH
NBPF8	ENSG00000270231	-0.769018	0.0418915	transcribed_unprocessed_pseudogene	NBPF member 8 [Source:HGNC Symbol;Acc:HGNC:31990]
AC010883.1	ENSG00000234936	1.11638	0.0421808	lncRNA	novel transcript
USP44	ENSG00000136014	-0.950266	0.0424043	protein_coding	ubiquitin specific peptidase 44 [Source:HGNC Symbol;Acc:HGNC:20064]
ANKRD36BP2	ENSG00000230006	2.06155	0.0425892	transcribed_unprocessed_pseudogene	ankyrin repeat domain 36B pseudogene 2 [Source:HGNC Symbol;Acc:HGNC:33607]
JAKMIP2-AS1	ENSG00000280780	-0.876466	0.0425892	lncRNA	JAKMIP2 antisense RNA 1 [Source:HGNC Symbol;Acc:HGNC:27203]
AC010727.1	ENSG00000288050	-0.960251	0.0425892	lncRNA	novel transcript, antisense to RFTN1
AC009996.1	ENSG00000259659	1.44439	0.042618	lncRNA	novel transcript
AC012569.1	ENSG00000267293	1.20898	0.0426977	processed_pseudogene	U3 small nucleolar RNA-associated protein 18 homolog, pseudogene
AC083862.1	ENSG00000223500	-1.18842	0.0427113	processed_pseudogene	ring finger protein 14 (RNF14) pseudogene
AC022509.1	ENSG00000255750	1.36652	0.0427224	lncRNA	novel transcript, antisense to SSPN
CLEC9A	ENSG00000197992	1.15223	0.0427224	protein_coding	C-type lectin domain containing 9A [Source:HGNC Symbol;Acc:HGNC:26705]
BTBD6	ENSG00000184887	-1.11432	0.0428267	protein_coding	BTB domain containing 6 [Source:HGNC Symbol;Acc:HGNC:19897]
AC016526.4	ENSG00000283629	-0.74797	0.0429167	lncRNA	novel transcript, antisense to GPATCH2L
WDR73	ENSG00000177082	-0.688615	0.0429894	protein_coding	WD repeat domain 73 [Source:HGNC Symbol;Acc:HGNC:25928]
AL031595.1	ENSG00000279933	0.545639	0.0430511	TEC	TEC
RAPH1	ENSG00000173166	-0.666636	0.0430541	protein_coding	Ras association (RalGDS/AF-6) and pleckstrin homology domains 1 [Source:HGNC Symbol;Acc:HGNC:14436]
ARMC5	ENSG00000140691	-0.702146	0.0431176	protein_coding	armadillo repeat containing 5 [Source:HGNC Symbol;Acc:HGNC:25781]
AC020656.1	ENSG00000257764	1.32888	0.0431738	lncRNA	novel transcript, antisense to LYZ
RPS25	ENSG00000118181	1.03063	0.0431738	protein_coding	ribosomal protein S25 [Source:HGNC Symbol;Acc:HGNC:10413]
AF131215.1	ENSG00000231965	-1.11946	0.0431738	processed_pseudogene	ribosomal protein L17 (RPL17) pseudogene
AL158136.1	ENSG00000287789	-1.13955	0.0431738	lncRNA	novel transcript, antisense to BACH2
KATNA1	ENSG00000186625	-0.74622	0.0431738	protein_coding	katanin catalytic subunit A1 [Source:HGNC Symbol;Acc:HGNC:6216]
DNAJC14	ENSG00000135392	0.593065	0.0432192	protein_coding	DnaJ heat shock protein family (Hsp40) member C14 [Source:HGNC Symbol;Acc:HGNC:24581]
MORC3	ENSG00000159256	1.74302	0.043307	protein_coding	MORC family CW-type zinc finger 3 [Source:HGNC Symbol;Acc:HGNC:23572]
RASGRF2-AS1	ENSG00000251450	-0.728403	0.043307	lncRNA	RASGRF2 antisense RNA 1 [Source:HGNC Symbol;Acc:HGNC:40499]
L3MBTL3	ENSG00000198945	-0.87667	0.043307	protein_coding	L3MBTL histone methyl-lysine binding protein 3 [Source:HGNC Symbol;Acc:HGNC:23035]
ZNF582	ENSG00000018869	-0.935628	0.043307	protein_coding	zinc finger protein 582 [Source:HGNC Symbol;Acc:HGNC:26421]
INSL6	ENSG00000120210	1.02018	0.0433109	protein_coding	insulin like 6 [Source:HGNC Symbol;Acc:HGNC:6089]
TMEM91	ENSG00000142046	0.834337	0.0433109	protein_coding	transmembrane protein 91 [Source:NCBI gene;Acc:641649]
AP000811.1	ENSG00000270510	-0.907472	0.0433109	processed_pseudogene	coiled-coil domain containing 90B (CCDC90B) pseudogene
FCN1	ENSG00000085265	1.50025	0.0434484	protein_coding	ficolin 1 [Source:HGNC Symbol;Acc:HGNC:3623]
ZNF790-AS1	ENSG00000267254	-0.712455	0.0434892	lncRNA	ZNF790 antisense RNA 1 [Source:HGNC Symbol;Acc:HGNC:27617]
ZBTB20-AS5	ENSG00000242290	-0.783565	0.0435021	lncRNA	ZBTB20 antisense RNA 5 [Source:HGNC Symbol;Acc:HGNC:52841]
YBX3	ENSG00000060138	1.1874	0.0435358	protein_coding	Y-box binding protein 3 [Source:HGNC Symbol;Acc:HGNC:2428]
SLC25A44	ENSG00000160785	0.920031	0.0436397	protein_coding	solute carrier family 25 member 44 [Source:HGNC Symbol;Acc:HGNC:29036]
AC080075.1	ENSG00000256458	-0.928774	0.0439243	lncRNA	novel transcript, antisense to abl interactor 2 (ABI2)
GUK1	ENSG00000143774	1.40544	0.0439662	protein_coding	guanylate kinase 1 [Source:HGNC Symbol;Acc:HGNC:4693]
AL591623.2	ENSG00000228955	-1.06795	0.0439662	processed_pseudogene	ribosomal protein L7a (RPL7A) pseudogene
TOR2A	ENSG00000160404	-1.19295	0.0439662	protein_coding	torsin family 2 member A [Source:HGNC Symbol;Acc:HGNC:11996]
FKBP1AP2	ENSG00000259691	-1.38279	0.0439662	processed_pseudogene	FKBP prolyl isomerase 1A pseudogene 2 [Source:HGNC Symbol;Acc:HGNC:3715]
RAB1A	ENSG00000138069	-0.597325	0.0439662	protein_coding	RAB1A, member RAS oncogene family [Source:HGNC Symbol;Acc:HGNC:9758]
AC096577.1	ENSG00000248373	-0.970425	0.0440077	lncRNA	novel transcript
FAN1	ENSG00000198690	0.578207	0.0440168	protein_coding	FANCD2 and FANCI associated nuclease 1 [Source:HGNC Symbol;Acc:HGNC:29170]
FAM210B	ENSG00000124098	1.06162	0.0440206	protein_coding	family with sequence similarity 210 member B [Source:HGNC Symbol;Acc:HGNC:16102]
AC010547.1	ENSG00000247324	-0.737058	0.0440206	lncRNA	novel transcript, antisense to ZNF23
AP003072.5	ENSG00000280379	-0.680056	0.0440554	TEC	novel transcript
CCDC69	ENSG00000198624	1.0764	0.0440679	protein_coding	coiled-coil domain containing 69 [Source:HGNC Symbol;Acc:HGNC:24487]
CD274	ENSG00000120217	1.19288	0.0442696	protein_coding	CD274 molecule [Source:HGNC Symbol;Acc:HGNC:17635]
ARPC4	ENSG00000241553	1.01494	0.0442696	protein_coding	actin related protein 2/3 complex subunit 4 [Source:HGNC Symbol;Acc:HGNC:707]
CXCL16	ENSG00000161921	0.767211	0.0442696	protein_coding	C-X-C motif chemokine ligand 16 [Source:HGNC Symbol;Acc:HGNC:16642]
AC022413.3	ENSG00000286128	0.63505	0.0442696	lncRNA	novel transcript
ANKRD19P	ENSG00000187984	-0.737368	0.0442696	transcribed_unprocessed_pseudogene	ankyrin repeat domain 19, pseudogene [Source:HGNC Symbol;Acc:HGNC:22567]
PRSS33	ENSG00000103355	-2.17727	0.0442905	protein_coding	serine protease 33 [Source:HGNC Symbol;Acc:HGNC:30405]
MAPK14	ENSG00000112062	1.24983	0.0444739	protein_coding	mitogen-activated protein kinase 14 [Source:HGNC Symbol;Acc:HGNC:6876]
IGHA1	ENSG00000211895	2.2592	0.0446099	IG_C_gene	immunoglobulin heavy constant alpha 1 [Source:HGNC Symbol;Acc:HGNC:5478]
CD74	ENSG00000019582	0.818098	0.044638	protein_coding	CD74 molecule [Source:HGNC Symbol;Acc:HGNC:1697]
AC023421.2	ENSG00000288545	-1.27449	0.0451489	lncRNA	novel transcript, antisense to SLC14A1 and SLC14A2
ROCK2	ENSG00000134318	-0.777644	0.0451972	protein_coding	Rho associated coiled-coil containing protein kinase 2 [Source:HGNC Symbol;Acc:HGNC:10252]
APOBR	ENSG00000184730	1.10223	0.0452697	protein_coding	apolipoprotein B receptor [Source:HGNC Symbol;Acc:HGNC:24087]
AC008758.2	ENSG00000234848	-1.64328	0.0453166	lncRNA	novel transcript, antisense to ZNF709
AC012615.5	ENSG00000267232	-0.600176	0.045552	lncRNA	novel transcript
MXD3	ENSG00000213347	0.846	0.0455754	protein_coding	MAX dimerization protein 3 [Source:HGNC Symbol;Acc:HGNC:14008]
ENKUR	ENSG00000151023	-1.05777	0.0455814	protein_coding	enkurin, TRPC channel interacting protein [Source:HGNC Symbol;Acc:HGNC:28388]
AC112253.2	ENSG00000287632	1.52192	0.0459756	lncRNA	novel transcript
AC019084.1	ENSG00000228030	-2.52953	0.0460588	processed_pseudogene	ribosomal protein L21 (RPL21) pseudogene
AC005944.1	ENSG00000267469	0.791913	0.0461328	lncRNA	novel transcript, antisense to AES
RUNX3	ENSG00000020633	-1.11984	0.0462409	protein_coding	RUNX family transcription factor 3 [Source:HGNC Symbol;Acc:HGNC:10473]
POLR2CP1	ENSG00000228600	1.85208	0.0462453	processed_pseudogene	RNA polymerase II subunit C pseudogene 1 [Source:HGNC Symbol;Acc:HGNC:9190]
AC002073.1	ENSG00000202019	1.05775	0.0463999	misc_RNA
AP003043.1	ENSG00000255548	-1.14029	0.0466952	lncRNA	novel transcript
BTBD1	ENSG00000064726	-0.800307	0.0466952	protein_coding	BTB domain containing 1 [Source:HGNC Symbol;Acc:HGNC:1120]
NQO2	ENSG00000124588	1.28693	0.0467655	protein_coding	N-ribosyldihydronicotinamide:quinone reductase 2 [Source:HGNC Symbol;Acc:HGNC:7856]
TSC22D1	ENSG00000102804	-1.12772	0.0467655	protein_coding	TSC22 domain family member 1 [Source:HGNC Symbol;Acc:HGNC:16826]
TMEM220	ENSG00000187824	-0.786376	0.0467846	protein_coding	transmembrane protein 220 [Source:HGNC Symbol;Acc:HGNC:33757]
AL035106.1	ENSG00000286159	0.909723	0.0468556	lncRNA	novel transcript, antisense to PREX1
SH3KBP1	ENSG00000147010	1.39283	0.0468693	protein_coding	SH3 domain containing kinase binding protein 1 [Source:HGNC Symbol;Acc:HGNC:13867]
AC098679.6	ENSG00000287822	1.38841	0.0468693	lncRNA	novel transcript
AGT	ENSG00000135744	0.518495	0.0468693	protein_coding	angiotensinogen [Source:HGNC Symbol;Acc:HGNC:333]
LXN	ENSG00000079257	-0.473894	0.0468693	protein_coding	latexin [Source:HGNC Symbol;Acc:HGNC:13347]
AC090772.5	ENSG00000279332	-0.539239	0.0468693	TEC	TEC
OR7E2P	ENSG00000255203	-1.65228	0.046928	unprocessed_pseudogene	olfactory receptor family 7 subfamily E member 2 pseudogene [Source:HGNC Symbol;Acc:HGNC:8402]
AC097382.2	ENSG00000245748	0.648047	0.046928	lncRNA	novel transcript, antisense to TBC1D14 and TADA2B
TRPM2-AS	ENSG00000230061	2.03159	0.0470014	lncRNA	TRPM2 antisense RNA [Source:HGNC Symbol;Acc:HGNC:50758]
NEMF	ENSG00000165525	-0.640981	0.0470229	protein_coding	nuclear export mediator factor [Source:HGNC Symbol;Acc:HGNC:10663]
AC018761.2	ENSG00000267062	1.02731	0.0470748	lncRNA	novel transcript, antisense to PRDX2
AC093019.2	ENSG00000241073	-1.01965	0.0470748	lncRNA	novel transcript
GTPBP8	ENSG00000163607	-0.592997	0.0470748	protein_coding	GTP binding protein 8 (putative) [Source:HGNC Symbol;Acc:HGNC:25007]
PELI1	ENSG00000197329	1.18085	0.047253	protein_coding	pellino E3 ubiquitin protein ligase 1 [Source:HGNC Symbol;Acc:HGNC:8827]
CLEC17A	ENSG00000187912	1.2443	0.0472627	protein_coding	C-type lectin domain containing 17A [Source:HGNC Symbol;Acc:HGNC:34520]
AC072022.2	ENSG00000285938	1.02356	0.0473229	protein_coding	BCL6 antisense 1
AL162430.2	ENSG00000233406	-0.988448	0.0473229	processed_pseudogene	ribosomal protein S2 (RPS2) pseudogene
AL139811.1	ENSG00000224072	-0.994571	0.0473229	processed_pseudogene	transmembrane protein vezatin pseudogene
ACOXL	ENSG00000153093	1.09525	0.0474543	protein_coding	acyl-CoA oxidase like [Source:HGNC Symbol;Acc:HGNC:25621]
HECTD2	ENSG00000165338	-1.1859	0.0474543	protein_coding	HECT domain E3 ubiquitin protein ligase 2 [Source:HGNC Symbol;Acc:HGNC:26736]
AC125421.1	ENSG00000263574	-1.51073	0.0474543	lncRNA	novel transcript
ZNF562	ENSG00000171466	-0.804708	0.0474543	protein_coding	zinc finger protein 562 [Source:HGNC Symbol;Acc:HGNC:25950]
AC007494.2	ENSG00000260744	-0.920561	0.0474543	lncRNA	novel transcript, antisense to ITFG1
AC069549.1	ENSG00000238246	1.07212	0.0474633	lncRNA	novel transcript
RNU6-780P	ENSG00000212332	-0.903486	0.0474633	snRNA	RNA, U6 small nuclear 780, pseudogene [Source:HGNC Symbol;Acc:HGNC:47743]
COX20	ENSG00000203667	-0.603039	0.0475734	protein_coding	cytochrome c oxidase assembly factor COX20 [Source:HGNC Symbol;Acc:HGNC:26970]
EEF1A1P14	ENSG00000233057	-1.3666	0.0475876	processed_pseudogene	eukaryotic translation elongation factor 1 alpha 1 pseudogene 14 [Source:HGNC Symbol;Acc:HGNC:3197]
AP000311.1	ENSG00000249209	-0.910341	0.0475876	protein_coding	novel protein similar to ATP synthase delta (OSCP) subunit domain
NR4A2	ENSG00000153234	-1.03306	0.0477398	protein_coding	nuclear receptor subfamily 4 group A member 2 [Source:HGNC Symbol;Acc:HGNC:7981]
EML6	ENSG00000214595	0.587079	0.0477478	protein_coding	EMAP like 6 [Source:HGNC Symbol;Acc:HGNC:35412]
GNPNAT1	ENSG00000100522	-0.724815	0.0478521	protein_coding	glucosamine-phosphate N-acetyltransferase 1 [Source:HGNC Symbol;Acc:HGNC:19980]
LIPF	ENSG00000182333	1.67662	0.0479117	protein_coding	lipase F, gastric type [Source:HGNC Symbol;Acc:HGNC:6622]
MIR6080	ENSG00000278581	1.08528	0.0479117	miRNA	microRNA 6080 [Source:HGNC Symbol;Acc:HGNC:50142]
SNRPGP4	ENSG00000267203	-1.04487	0.0479117	processed_pseudogene	small nuclear ribonucleoprotein polypeptide G pseudogene 4 [Source:HGNC Symbol;Acc:HGNC:39323]
MKX	ENSG00000150051	-1.06889	0.0479117	protein_coding	mohawk homeobox [Source:HGNC Symbol;Acc:HGNC:23729]
HNRNPA1P9	ENSG00000231956	-1.66452	0.0479117	processed_pseudogene	heterogeneous nuclear ribonucleoprotein A1 pseudogene 9 [Source:HGNC Symbol;Acc:HGNC:39127]
AC073349.2	ENSG00000234338	-0.845023	0.0479117	processed_pseudogene	endogenous retroviral family W, env(C7), member 2 (ERVWE2) pseudogene
KLRG1	ENSG00000139187	-1.21413	0.0479485	protein_coding	killer cell lectin like receptor G1 [Source:HGNC Symbol;Acc:HGNC:6380]
IDH2	ENSG00000182054	1.08943	0.0479625	protein_coding	isocitrate dehydrogenase (NADP(+)) 2 [Source:HGNC Symbol;Acc:HGNC:5383]
OR56B3P	ENSG00000180913	1.57615	0.0479785	unprocessed_pseudogene	olfactory receptor family 56 subfamily B member 3 pseudogene [Source:HGNC Symbol;Acc:HGNC:15247]
G6PD	ENSG00000160211	1.48765	0.0479936	protein_coding	glucose-6-phosphate dehydrogenase [Source:HGNC Symbol;Acc:HGNC:4057]
AL365330.1	ENSG00000272153	0.909752	0.0479936	lncRNA	novel transcript, antisense to LRRC47
FNDC3A	ENSG00000102531	0.672171	0.0479936	protein_coding	fibronectin type III domain containing 3A [Source:HGNC Symbol;Acc:HGNC:20296]
LIPK	ENSG00000204021	1.37682	0.0480259	protein_coding	lipase family member K [Source:HGNC Symbol;Acc:HGNC:23444]
EP300-AS1	ENSG00000231993	-1.09505	0.0480278	lncRNA	EP300 antisense RNA 1 [Source:HGNC Symbol;Acc:HGNC:50504]
AL627389.1	ENSG00000234969	-1.21364	0.0480278	processed_pseudogene	novel alanyl-tRNA synthetase protein pseudogene
TMEM272	ENSG00000281106	1.10374	0.0480314	protein_coding	transmembrane protein 272 [Source:HGNC Symbol;Acc:HGNC:26737]
GPM6B	ENSG00000046653	-0.74338	0.0480314	protein_coding	glycoprotein M6B [Source:HGNC Symbol;Acc:HGNC:4461]
KCNJ2-AS1	ENSG00000267365	1.50042	0.0481561	lncRNA	KCNJ2 antisense RNA 1 [Source:HGNC Symbol;Acc:HGNC:43720]
CENPU	ENSG00000151725	-0.80604	0.0481561	protein_coding	centromere protein U [Source:HGNC Symbol;Acc:HGNC:21348]
AL390754.1	ENSG00000274614	-1.12012	0.0481598	unprocessed_pseudogene	spalt-like transcription factor 4 (SALL4) pseudogene
CCL4L2	ENSG00000276070	-1.53108	0.0482706	protein_coding	C-C motif chemokine ligand 4 like 2 [Source:HGNC Symbol;Acc:HGNC:24066]
AL392183.1	ENSG00000272485	-1.3763	0.0482874	lncRNA	novel transcript
HIF1A	ENSG00000100644	-1.47319	0.0482874	protein_coding	hypoxia inducible factor 1 subunit alpha [Source:HGNC Symbol;Acc:HGNC:4910]
AC131159.2	ENSG00000277873	0.76983	0.0483116	lncRNA	novel transcript, antisense to RFC5
ZBTB20-AS3	ENSG00000239946	-0.710652	0.0483374	lncRNA	ZBTB20 antisense RNA 3 [Source:HGNC Symbol;Acc:HGNC:42422]
AL133334.1	ENSG00000286417	-0.585603	0.0483791	lncRNA	novel transcript, antisense to SUPT3H
RPL31P52	ENSG00000219355	-1.51921	0.0484573	processed_pseudogene	ribosomal protein L31 pseudogene 52 [Source:HGNC Symbol;Acc:HGNC:36607]
GPX4	ENSG00000167468	1.11994	0.0486296	protein_coding	glutathione peroxidase 4 [Source:HGNC Symbol;Acc:HGNC:4556]
RECK	ENSG00000122707	-1.15297	0.0486296	protein_coding	reversion inducing cysteine rich protein with kazal motifs [Source:HGNC Symbol;Acc:HGNC:11345]
RPL12P18	ENSG00000213400	-1.9333	0.0486296	processed_pseudogene	ribosomal protein L12 pseudogene 18 [Source:HGNC Symbol;Acc:HGNC:36750]
RGS16	ENSG00000143333	2.12979	0.0487933	protein_coding	regulator of G protein signaling 16 [Source:HGNC Symbol;Acc:HGNC:9997]
MT-TP	ENSG00000210196	1.15197	0.0487933	Mt_tRNA	mitochondrially encoded tRNA-Pro (CCN) [Source:HGNC Symbol;Acc:HGNC:7494]
AC004898.1	ENSG00000236018	-0.760967	0.0487933	processed_pseudogene	UBX domain protein 2B (UBXN2B) pseudogene
AL139339.2	ENSG00000273485	0.916123	0.0488016	lncRNA	novel transcript, antisense to CALHM2
AC006581.1	ENSG00000257105	-0.999566	0.0488016	lncRNA	novel transcript
AC024940.4	ENSG00000256176	-1.00875	0.0488104	processed_pseudogene	solute carrier family 25, member 13 (citrin) (SLC25A13) pseudogene
XPO1	ENSG00000082898	0.500379	0.0488164	protein_coding	exportin 1 [Source:HGNC Symbol;Acc:HGNC:12825]
AC069304.3	ENSG00000271568	-1.55169	0.0489031	processed_pseudogene	EIF2A eukaryotic translation initiation factor 2A, 65kDa, pseudogene
AC087289.2	ENSG00000267342	0.9383	0.0489031	lncRNA	novel transcript, antisense to MRPL38
LAMA5	ENSG00000130702	0.810015	0.0489031	protein_coding	laminin subunit alpha 5 [Source:HGNC Symbol;Acc:HGNC:6485]
SLC39A7	ENSG00000112473	0.698432	0.0489031	protein_coding	solute carrier family 39 member 7 [Source:HGNC Symbol;Acc:HGNC:4927]
EXOSC8	ENSG00000120699	0.469472	0.0489031	protein_coding	exosome component 8 [Source:HGNC Symbol;Acc:HGNC:17035]
RPS4XP14	ENSG00000243663	-0.892489	0.0489767	processed_pseudogene	ribosomal protein S4X pseudogene 14 [Source:HGNC Symbol;Acc:HGNC:36737]
REV3L	ENSG00000009413	-0.766605	0.0490306	protein_coding	REV3 like, DNA directed polymerase zeta catalytic subunit [Source:HGNC Symbol;Acc:HGNC:9968]
KLRK1	ENSG00000213809	-1.49731	0.0490464	protein_coding	killer cell lectin like receptor K1 [Source:HGNC Symbol;Acc:HGNC:18788]
LINC01943	ENSG00000280721	0.689366	0.0490464	lncRNA	long intergenic non-protein coding RNA 1943 [Source:HGNC Symbol;Acc:HGNC:52767]
AC099850.2	ENSG00000224738	-0.680206	0.0490464	lncRNA	novel transcript
AC244197.2	ENSG00000238039	-1.79539	0.0490793	lncRNA	novel transcript
RPS9	ENSG00000170889	1.26114	0.0490838	protein_coding	ribosomal protein S9 [Source:HGNC Symbol;Acc:HGNC:10442]
TREML1	ENSG00000161911	1.33767	0.049095	protein_coding	triggering receptor expressed on myeloid cells like 1 [Source:HGNC Symbol;Acc:HGNC:20434]
POLG	ENSG00000140521	1.00037	0.0491106	protein_coding	DNA polymerase gamma, catalytic subunit [Source:HGNC Symbol;Acc:HGNC:9179]
RPS6KB2-AS1	ENSG00000255949	0.857454	0.0491106	lncRNA	RPS6KB2 antisense RNA 1 [Source:HGNC Symbol;Acc:HGNC:53744]
AL162727.2	ENSG00000237073	1.08159	0.049369	lncRNA	novel transcript
FAM126B	ENSG00000155744	-1.18762	0.049369	protein_coding	family with sequence similarity 126 member B [Source:HGNC Symbol;Acc:HGNC:28593]
KRT18P34	ENSG00000244515	0.849964	0.049369	processed_pseudogene	keratin 18 pseudogene 34 [Source:HGNC Symbol;Acc:HGNC:33403]
TARBP2	ENSG00000139546	0.842593	0.049369	protein_coding	TARBP2 subunit of RISC loading complex [Source:HGNC Symbol;Acc:HGNC:11569]
KIF5A	ENSG00000155980	0.707599	0.0493703	protein_coding	kinesin family member 5A [Source:HGNC Symbol;Acc:HGNC:6323]
MAGOH2P	ENSG00000264176	-0.932292	0.0493703	transcribed_processed_pseudogene	mago homolog 2, pseudogene [Source:HGNC Symbol;Acc:HGNC:30148]
AL360178.2	ENSG00000288054	-1.2255	0.0493838	lncRNA	novel transcript, antisense to PDE7B
AP000640.1	ENSG00000254477	0.885189	0.049411	lncRNA	novel transcript
AKAP7	ENSG00000118507	-0.783801	0.0496281	protein_coding	A-kinase anchoring protein 7 [Source:HGNC Symbol;Acc:HGNC:377]
ZNF354C	ENSG00000177932	0.873042	0.0496455	protein_coding	zinc finger protein 354C [Source:HGNC Symbol;Acc:HGNC:16736]
ZNF771	ENSG00000179965	0.81982	0.0497247	protein_coding	zinc finger protein 771 [Source:HGNC Symbol;Acc:HGNC:29653]
PHF19	ENSG00000119403	-0.840724	0.0497627	protein_coding	PHD finger protein 19 [Source:HGNC Symbol;Acc:HGNC:24566]
VAMP5	ENSG00000168899	1.3962	0.0498106	protein_coding	vesicle associated membrane protein 5 [Source:HGNC Symbol;Acc:HGNC:12646]
EOMES	ENSG00000163508	-1.05296	0.0498106	protein_coding	eomesodermin [Source:HGNC Symbol;Acc:HGNC:3372]
AC005697.2	ENSG00000266527	-0.701352	0.0498106	lncRNA	novel transcript, antisense to C17orf108
RPAP2P1	ENSG00000270874	-0.991178	0.0499164	processed_pseudogene	RNA polymerase II associated protein 2 pseudogene 1 [Source:HGNC Symbol;Acc:HGNC:45125]
AC005253.2	ENSG00000268983	0.733086	0.0499336	lncRNA	novel transcript, antisense to KXD1
AC002550.1	ENSG00000261312	0.53537	0.0499336	lncRNA	novel transcript, antisense to C16orf88

## Sheet: Protein Coding Genes in Stage 2
Gene Name	Gene ID	log2 Fold Change	padj	Gene Type	Gene Description
BMP6	ENSG00000153162	3.51599	1.58395e-19	protein_coding	bone morphogenetic protein 6 [Source:HGNC Symbol;Acc:HGNC:1073]
ENOSF1	ENSG00000132199	3.07493	3.68197e-12	protein_coding	enolase superfamily member 1 [Source:HGNC Symbol;Acc:HGNC:30365]
IFI16	ENSG00000163565	2.38028	2.33448e-11	protein_coding	interferon gamma inducible protein 16 [Source:HGNC Symbol;Acc:HGNC:5395]
SMARCB1	ENSG00000099956	2.89166	6.8259e-10	protein_coding	SWI/SNF related, matrix associated, actin dependent regulator of chromatin, subfamily b, member 1 [Source:HGNC Symbol;Acc:HGNC:11103]
C12orf73	ENSG00000204954	2.20302	9.78772e-10	protein_coding	chromosome 12 open reading frame 73 [Source:HGNC Symbol;Acc:HGNC:34450]
ATP6V1C2	ENSG00000143882	1.62339	2.69804e-09	protein_coding	ATPase H+ transporting V1 subunit C2 [Source:HGNC Symbol;Acc:HGNC:18264]
LIPM	ENSG00000173239	4.39704	9.78581e-09	protein_coding	lipase family member M [Source:HGNC Symbol;Acc:HGNC:23455]
ACE2	ENSG00000130234	4.15322	1.23963e-08	protein_coding	angiotensin I converting enzyme 2 [Source:HGNC Symbol;Acc:HGNC:13557]
FAM200B	ENSG00000237765	2.42498	6.21433e-08	protein_coding	family with sequence similarity 200 member B [Source:HGNC Symbol;Acc:HGNC:27740]
MARCHF8	ENSG00000165406	2.31706	6.25197e-08	protein_coding	membrane associated ring-CH-type finger 8 [Source:HGNC Symbol;Acc:HGNC:23356]
EVA1C	ENSG00000166979	-1.54296	8.87203e-08	protein_coding	eva-1 homolog C [Source:HGNC Symbol;Acc:HGNC:13239]
EMC9	ENSG00000100908	1.58586	2.95868e-07	protein_coding	ER membrane protein complex subunit 9 [Source:HGNC Symbol;Acc:HGNC:20273]
LCORL	ENSG00000178177	2.4439	2.95868e-07	protein_coding	ligand dependent nuclear receptor corepressor like [Source:HGNC Symbol;Acc:HGNC:30776]
H1-5	ENSG00000184357	3.28034	2.95868e-07	protein_coding	H1.5 linker histone, cluster member [Source:HGNC Symbol;Acc:HGNC:4719]
ATF7IP	ENSG00000171681	1.71118	5.31458e-07	protein_coding	activating transcription factor 7 interacting protein [Source:HGNC Symbol;Acc:HGNC:20092]
PANK2	ENSG00000125779	1.80721	5.31458e-07	protein_coding	pantothenate kinase 2 [Source:HGNC Symbol;Acc:HGNC:15894]
MNDA	ENSG00000163563	3.06655	6.9051e-07	protein_coding	myeloid cell nuclear differentiation antigen [Source:HGNC Symbol;Acc:HGNC:7183]
TECPR1	ENSG00000205356	2.66097	1.55755e-06	protein_coding	tectonin beta-propeller repeat containing 1 [Source:HGNC Symbol;Acc:HGNC:22214]
CALR	ENSG00000179218	2.9834	1.55755e-06	protein_coding	calreticulin [Source:HGNC Symbol;Acc:HGNC:1455]
S100A9	ENSG00000163220	3.55044	1.55755e-06	protein_coding	S100 calcium binding protein A9 [Source:HGNC Symbol;Acc:HGNC:10499]
MGAM	ENSG00000257335	2.51701	1.94854e-06	protein_coding	maltase-glucoamylase [Source:HGNC Symbol;Acc:HGNC:7043]
CLRN1	ENSG00000163646	4.00242	3.0377e-06	protein_coding	clarin 1 [Source:HGNC Symbol;Acc:HGNC:12605]
PKMYT1	ENSG00000127564	1.91998	3.32255e-06	protein_coding	protein kinase, membrane associated tyrosine/threonine 1 [Source:HGNC Symbol;Acc:HGNC:29650]
EXOSC9	ENSG00000123737	2.08484	3.84705e-06	protein_coding	exosome component 9 [Source:HGNC Symbol;Acc:HGNC:9137]
PRCP	ENSG00000137509	1.58293	4.39915e-06	protein_coding	prolylcarboxypeptidase [Source:HGNC Symbol;Acc:HGNC:9344]
MED23	ENSG00000112282	3.74044	4.76243e-06	protein_coding	mediator complex subunit 23 [Source:HGNC Symbol;Acc:HGNC:2372]
DTNB	ENSG00000138101	2.32848	4.87056e-06	protein_coding	dystrobrevin beta [Source:HGNC Symbol;Acc:HGNC:3058]
AP003108.2	ENSG00000256591	-0.875329	5.19502e-06	protein_coding	novel transcript
CLEC4D	ENSG00000166527	3.51389	5.41641e-06	protein_coding	C-type lectin domain family 4 member D [Source:HGNC Symbol;Acc:HGNC:14554]
AP000812.5	ENSG00000284922	1.61372	5.59394e-06	protein_coding	novel protein
KCNH7	ENSG00000184611	2.76935	5.59394e-06	protein_coding	potassium voltage-gated channel subfamily H member 7 [Source:HGNC Symbol;Acc:HGNC:18863]
PSMC3IP	ENSG00000131470	1.00073	6.11002e-06	protein_coding	PSMC3 interacting protein [Source:HGNC Symbol;Acc:HGNC:17928]
SNX22	ENSG00000157734	1.80892	1.04058e-05	protein_coding	sorting nexin 22 [Source:HGNC Symbol;Acc:HGNC:16315]
PLTP	ENSG00000100979	1.60224	1.21531e-05	protein_coding	phospholipid transfer protein [Source:HGNC Symbol;Acc:HGNC:9093]
SPON1	ENSG00000262655	-1.45398	1.24143e-05	protein_coding	spondin 1 [Source:HGNC Symbol;Acc:HGNC:11252]
PRELID1	ENSG00000169230	2.02519	1.39638e-05	protein_coding	PRELI domain containing 1 [Source:HGNC Symbol;Acc:HGNC:30255]
NOP9	ENSG00000196943	1.65562	1.44717e-05	protein_coding	NOP9 nucleolar protein [Source:HGNC Symbol;Acc:HGNC:19826]
HBZ	ENSG00000130656	2.25246	2.48367e-05	protein_coding	hemoglobin subunit zeta [Source:HGNC Symbol;Acc:HGNC:4835]
H2BC6	ENSG00000274290	1.73467	2.5054e-05	protein_coding	H2B clustered histone 6 [Source:HGNC Symbol;Acc:HGNC:4753]
SLC35A4	ENSG00000176087	1.80864	2.64638e-05	protein_coding	solute carrier family 35 member A4 [Source:HGNC Symbol;Acc:HGNC:20753]
SNX32	ENSG00000172803	1.21553	3.04382e-05	protein_coding	sorting nexin 32 [Source:HGNC Symbol;Acc:HGNC:26423]
ZNF638	ENSG00000075292	2.26789	3.04382e-05	protein_coding	zinc finger protein 638 [Source:HGNC Symbol;Acc:HGNC:17894]
MEF2A	ENSG00000068305	-1.13504	3.95703e-05	protein_coding	myocyte enhancer factor 2A [Source:HGNC Symbol;Acc:HGNC:6993]
SCAMP1	ENSG00000085365	2.49292	4.21845e-05	protein_coding	secretory carrier membrane protein 1 [Source:HGNC Symbol;Acc:HGNC:10563]
TSPAN31	ENSG00000135452	0.917826	4.39996e-05	protein_coding	tetraspanin 31 [Source:HGNC Symbol;Acc:HGNC:10539]
RAMP3	ENSG00000122679	1.81119	4.66018e-05	protein_coding	receptor activity modifying protein 3 [Source:HGNC Symbol;Acc:HGNC:9845]
LRCH3	ENSG00000186001	-1.32681	5.12758e-05	protein_coding	leucine rich repeats and calponin homology domain containing 3 [Source:HGNC Symbol;Acc:HGNC:28637]
S100A8	ENSG00000143546	1.97696	5.68732e-05	protein_coding	S100 calcium binding protein A8 [Source:HGNC Symbol;Acc:HGNC:10498]
ALG1	ENSG00000033011	1.03978	5.69781e-05	protein_coding	ALG1 chitobiosyldiphosphodolichol beta-mannosyltransferase [Source:HGNC Symbol;Acc:HGNC:18294]
PTGR1	ENSG00000106853	-1.55831	5.82691e-05	protein_coding	prostaglandin reductase 1 [Source:HGNC Symbol;Acc:HGNC:18429]
SELENOP	ENSG00000250722	-0.995691	5.82691e-05	protein_coding	selenoprotein P [Source:HGNC Symbol;Acc:HGNC:10751]
RPL10	ENSG00000147403	1.22354	6.46783e-05	protein_coding	ribosomal protein L10 [Source:HGNC Symbol;Acc:HGNC:10298]
GUCY2C	ENSG00000070019	1.97725	6.98585e-05	protein_coding	guanylate cyclase 2C [Source:HGNC Symbol;Acc:HGNC:4688]
SP140	ENSG00000079263	1.35427	7.42808e-05	protein_coding	SP140 nuclear body protein [Source:HGNC Symbol;Acc:HGNC:17133]
GPR82	ENSG00000171657	-1.51539	7.43594e-05	protein_coding	G protein-coupled receptor 82 [Source:HGNC Symbol;Acc:HGNC:4533]
GALNT7	ENSG00000109586	1.41654	7.45471e-05	protein_coding	polypeptide N-acetylgalactosaminyltransferase 7 [Source:HGNC Symbol;Acc:HGNC:4129]
PHKG1	ENSG00000164776	1.08258	7.6831e-05	protein_coding	phosphorylase kinase catalytic subunit gamma 1 [Source:HGNC Symbol;Acc:HGNC:8930]
LYZ	ENSG00000090382	2.3922	7.72128e-05	protein_coding	lysozyme [Source:HGNC Symbol;Acc:HGNC:6740]
EIF2AK1	ENSG00000086232	1.14914	7.73517e-05	protein_coding	eukaryotic translation initiation factor 2 alpha kinase 1 [Source:HGNC Symbol;Acc:HGNC:24921]
SLC51A	ENSG00000163959	0.711685	7.81901e-05	protein_coding	solute carrier family 51 alpha subunit [Source:HGNC Symbol;Acc:HGNC:29955]
SECISBP2	ENSG00000187742	0.995644	8.7749e-05	protein_coding	SECIS binding protein 2 [Source:HGNC Symbol;Acc:HGNC:30972]
CAPN3	ENSG00000092529	1.12908	8.9674e-05	protein_coding	calpain 3 [Source:HGNC Symbol;Acc:HGNC:1480]
HNRNPA1	ENSG00000135486	1.61365	9.07914e-05	protein_coding	heterogeneous nuclear ribonucleoprotein A1 [Source:HGNC Symbol;Acc:HGNC:5031]
H1-3	ENSG00000124575	1.86048	9.08028e-05	protein_coding	H1.3 linker histone, cluster member [Source:HGNC Symbol;Acc:HGNC:4717]
LIPN	ENSG00000204020	2.51921	9.08395e-05	protein_coding	lipase family member N [Source:HGNC Symbol;Acc:HGNC:23452]
MROH8	ENSG00000101353	1.35813	9.1152e-05	protein_coding	maestro heat like repeat family member 8 [Source:HGNC Symbol;Acc:HGNC:16125]
UGT2B28	ENSG00000135226	-3.18357	9.81244e-05	protein_coding	UDP glucuronosyltransferase family 2 member B28 [Source:HGNC Symbol;Acc:HGNC:13479]
POU2F1	ENSG00000143190	-1.36064	0.000104616	protein_coding	POU class 2 homeobox 1 [Source:HGNC Symbol;Acc:HGNC:9212]
S100A12	ENSG00000163221	2.19594	0.000105306	protein_coding	S100 calcium binding protein A12 [Source:HGNC Symbol;Acc:HGNC:10489]
CCDC61	ENSG00000104983	2.19391	0.000105698	protein_coding	coiled-coil domain containing 61 [Source:HGNC Symbol;Acc:HGNC:33629]
HFE	ENSG00000010704	1.60649	0.000113286	protein_coding	homeostatic iron regulator [Source:HGNC Symbol;Acc:HGNC:4886]
THUMPD1	ENSG00000066654	-2.36093	0.00011346	protein_coding	THUMP domain containing 1 [Source:HGNC Symbol;Acc:HGNC:23807]
EIF4E3	ENSG00000163412	1.9692	0.000113619	protein_coding	eukaryotic translation initiation factor 4E family member 3 [Source:HGNC Symbol;Acc:HGNC:31837]
PRKAR1A	ENSG00000108946	1.66469	0.000114082	protein_coding	protein kinase cAMP-dependent type I regulatory subunit alpha [Source:HGNC Symbol;Acc:HGNC:9388]
RMND5B	ENSG00000145916	1.30511	0.000124279	protein_coding	required for meiotic nuclear division 5 homolog B [Source:HGNC Symbol;Acc:HGNC:26181]
SLC26A8	ENSG00000112053	1.84797	0.000128253	protein_coding	solute carrier family 26 member 8 [Source:HGNC Symbol;Acc:HGNC:14468]
SLC4A5	ENSG00000188687	1.33658	0.00012981	protein_coding	solute carrier family 4 member 5 [Source:HGNC Symbol;Acc:HGNC:18168]
SLC30A6	ENSG00000152683	1.60254	0.000138941	protein_coding	solute carrier family 30 member 6 [Source:HGNC Symbol;Acc:HGNC:19305]
ACSBG1	ENSG00000103740	1.00649	0.000143926	protein_coding	acyl-CoA synthetase bubblegum family member 1 [Source:HGNC Symbol;Acc:HGNC:29567]
HNRNPA3	ENSG00000170144	1.13959	0.000144763	protein_coding	heterogeneous nuclear ribonucleoprotein A3 [Source:HGNC Symbol;Acc:HGNC:24941]
C1QTNF7	ENSG00000163145	1.43942	0.000150509	protein_coding	C1q and TNF related 7 [Source:HGNC Symbol;Acc:HGNC:14342]
TKFC	ENSG00000149476	1.20849	0.000150627	protein_coding	triokinase and FMN cyclase [Source:HGNC Symbol;Acc:HGNC:24552]
SLC24A1	ENSG00000074621	-1.09324	0.000156175	protein_coding	solute carrier family 24 member 1 [Source:HGNC Symbol;Acc:HGNC:10975]
SLF1	ENSG00000133302	1.43505	0.000156175	protein_coding	SMC5-SMC6 complex localization factor 1 [Source:HGNC Symbol;Acc:HGNC:25408]
SYT2	ENSG00000143858	1.46827	0.000157548	protein_coding	synaptotagmin 2 [Source:HGNC Symbol;Acc:HGNC:11510]
AQP11	ENSG00000178301	-1.42604	0.000159508	protein_coding	aquaporin 11 [Source:HGNC Symbol;Acc:HGNC:19940]
ADAM28	ENSG00000042980	-1.50356	0.000175375	protein_coding	ADAM metallopeptidase domain 28 [Source:HGNC Symbol;Acc:HGNC:206]
BSCL2	ENSG00000168000	1.59638	0.000204152	protein_coding	BSCL2 lipid droplet biogenesis associated, seipin [Source:HGNC Symbol;Acc:HGNC:15832]
IL21	ENSG00000138684	3.09328	0.000216292	protein_coding	interleukin 21 [Source:HGNC Symbol;Acc:HGNC:6005]
TAF10	ENSG00000166337	1.04767	0.000226564	protein_coding	TATA-box binding protein associated factor 10 [Source:HGNC Symbol;Acc:HGNC:11543]
LRRK2	ENSG00000188906	1.74932	0.000228533	protein_coding	leucine rich repeat kinase 2 [Source:HGNC Symbol;Acc:HGNC:18618]
RNF175	ENSG00000145428	1.71953	0.000232518	protein_coding	ring finger protein 175 [Source:HGNC Symbol;Acc:HGNC:27735]
FCGR1A	ENSG00000150337	2.04952	0.000252615	protein_coding	Fc fragment of IgG receptor Ia [Source:HGNC Symbol;Acc:HGNC:3613]
GPR34	ENSG00000171659	-1.48107	0.000253487	protein_coding	G protein-coupled receptor 34 [Source:HGNC Symbol;Acc:HGNC:4490]
MMACHC	ENSG00000132763	1.3725	0.000257429	protein_coding	metabolism of cobalamin associated C [Source:HGNC Symbol;Acc:HGNC:24525]
LCP1	ENSG00000136167	2.21315	0.000260007	protein_coding	lymphocyte cytosolic protein 1 [Source:HGNC Symbol;Acc:HGNC:6528]
POLG2	ENSG00000256525	1.48405	0.000275005	protein_coding	DNA polymerase gamma 2, accessory subunit [Source:HGNC Symbol;Acc:HGNC:9180]
CCDC141	ENSG00000163492	-2.80441	0.000277933	protein_coding	coiled-coil domain containing 141 [Source:HGNC Symbol;Acc:HGNC:26821]
NEK6	ENSG00000119408	-1.34388	0.000279765	protein_coding	NIMA related kinase 6 [Source:HGNC Symbol;Acc:HGNC:7749]
EMG1	ENSG00000126749	1.0372	0.000343381	protein_coding	EMG1 N1-specific pseudouridine methyltransferase [Source:HGNC Symbol;Acc:HGNC:16912]
MYOT	ENSG00000120729	-1.02979	0.000345237	protein_coding	myotilin [Source:HGNC Symbol;Acc:HGNC:12399]
ERMP1	ENSG00000099219	0.829379	0.000345237	protein_coding	endoplasmic reticulum metallopeptidase 1 [Source:HGNC Symbol;Acc:HGNC:23703]
HECTD1	ENSG00000092148	-0.969473	0.000346128	protein_coding	HECT domain E3 ubiquitin protein ligase 1 [Source:HGNC Symbol;Acc:HGNC:20157]
TCN1	ENSG00000134827	2.04548	0.000346128	protein_coding	transcobalamin 1 [Source:HGNC Symbol;Acc:HGNC:11652]
ADH4	ENSG00000198099	-1.75929	0.000346418	protein_coding	alcohol dehydrogenase 4 (class II), pi polypeptide [Source:HGNC Symbol;Acc:HGNC:252]
SAE1	ENSG00000142230	2.46389	0.000354062	protein_coding	SUMO1 activating enzyme subunit 1 [Source:HGNC Symbol;Acc:HGNC:30660]
RAD9A	ENSG00000172613	1.26777	0.000379134	protein_coding	RAD9 checkpoint clamp component A [Source:HGNC Symbol;Acc:HGNC:9827]
CNNM2	ENSG00000148842	0.84752	0.000379231	protein_coding	cyclin and CBS domain divalent metal cation transport mediator 2 [Source:HGNC Symbol;Acc:HGNC:103]
CCDC73	ENSG00000186714	-0.886414	0.000391343	protein_coding	coiled-coil domain containing 73 [Source:HGNC Symbol;Acc:HGNC:23261]
DDI1	ENSG00000170967	-1.7635	0.000416564	protein_coding	DNA damage inducible 1 homolog 1 [Source:HGNC Symbol;Acc:HGNC:18961]
FCGR1B	ENSG00000198019	2.59808	0.000417283	protein_coding	Fc fragment of IgG receptor Ib [Source:HGNC Symbol;Acc:HGNC:3614]
RBBP4	ENSG00000162521	2.29793	0.00043198	protein_coding	RB binding protein 4, chromatin remodeling factor [Source:HGNC Symbol;Acc:HGNC:9887]
PPP2R5D	ENSG00000112640	1.01127	0.000444284	protein_coding	protein phosphatase 2 regulatory subunit B'delta [Source:HGNC Symbol;Acc:HGNC:9312]
ADCY3	ENSG00000138031	1.32904	0.00046877	protein_coding	adenylate cyclase 3 [Source:HGNC Symbol;Acc:HGNC:234]
CAPN12	ENSG00000182472	1.00494	0.000478715	protein_coding	calpain 12 [Source:HGNC Symbol;Acc:HGNC:13249]
AGK	ENSG00000006530	-1.29359	0.000488842	protein_coding	acylglycerol kinase [Source:HGNC Symbol;Acc:HGNC:21869]
SMTNL1	ENSG00000214872	1.96001	0.000500114	protein_coding	smoothelin like 1 [Source:HGNC Symbol;Acc:HGNC:32394]
CHPT1	ENSG00000111666	-0.850779	0.000502622	protein_coding	choline phosphotransferase 1 [Source:HGNC Symbol;Acc:HGNC:17852]
CDK5RAP2	ENSG00000136861	2.5509	0.000505619	protein_coding	CDK5 regulatory subunit associated protein 2 [Source:HGNC Symbol;Acc:HGNC:18672]
H2BC18	ENSG00000203814	2.5112	0.000513046	protein_coding	H2B clustered histone 18 [Source:HGNC Symbol;Acc:HGNC:24700]
PPT2-EGFL8	ENSG00000258388	1.14941	0.000517841	protein_coding	PPT2-EGFL8 readthrough (NMD candidate) [Source:HGNC Symbol;Acc:HGNC:48343]
DNAH10	ENSG00000197653	-0.905472	0.000528198	protein_coding	dynein axonemal heavy chain 10 [Source:HGNC Symbol;Acc:HGNC:2941]
MTHFD1	ENSG00000100714	-1.19984	0.000528492	protein_coding	methylenetetrahydrofolate dehydrogenase, cyclohydrolase and formyltetrahydrofolate synthetase 1 [Source:HGNC Symbol;Acc:HGNC:7432]
EPB41L5	ENSG00000115109	2.13701	0.000530225	protein_coding	erythrocyte membrane protein band 4.1 like 5 [Source:HGNC Symbol;Acc:HGNC:19819]
PACRG	ENSG00000112530	-1.71514	0.000538445	protein_coding	parkin coregulated [Source:HGNC Symbol;Acc:HGNC:19152]
TSR1	ENSG00000167721	0.888598	0.000545647	protein_coding	TSR1 ribosome maturation factor [Source:HGNC Symbol;Acc:HGNC:25542]
SELPLG	ENSG00000110876	2.05251	0.000545768	protein_coding	selectin P ligand [Source:HGNC Symbol;Acc:HGNC:10722]
RNF39	ENSG00000204618	0.960287	0.000552016	protein_coding	ring finger protein 39 [Source:HGNC Symbol;Acc:HGNC:18064]
EPGN	ENSG00000182585	-2.23244	0.000581881	protein_coding	epithelial mitogen [Source:HGNC Symbol;Acc:HGNC:17470]
ACTB	ENSG00000075624	1.83952	0.000581881	protein_coding	actin beta [Source:HGNC Symbol;Acc:HGNC:132]
TNFSF10	ENSG00000121858	2.31708	0.000581881	protein_coding	TNF superfamily member 10 [Source:HGNC Symbol;Acc:HGNC:11925]
SUMF1	ENSG00000144455	2.13712	0.000597298	protein_coding	sulfatase modifying factor 1 [Source:HGNC Symbol;Acc:HGNC:20376]
TMEM79	ENSG00000163472	1.23637	0.000616638	protein_coding	transmembrane protein 79 [Source:HGNC Symbol;Acc:HGNC:28196]
ZNF740	ENSG00000139651	0.847794	0.000623721	protein_coding	zinc finger protein 740 [Source:HGNC Symbol;Acc:HGNC:27465]
ECT2L	ENSG00000203734	-1.10796	0.000649907	protein_coding	epithelial cell transforming 2 like [Source:HGNC Symbol;Acc:HGNC:21118]
SRP14	ENSG00000140319	1.45071	0.000649907	protein_coding	signal recognition particle 14 [Source:HGNC Symbol;Acc:HGNC:11299]
ARHGDIB	ENSG00000111348	1.56587	0.000656792	protein_coding	Rho GDP dissociation inhibitor beta [Source:HGNC Symbol;Acc:HGNC:679]
MMRN2	ENSG00000173269	-1.29076	0.000662822	protein_coding	multimerin 2 [Source:HGNC Symbol;Acc:HGNC:19888]
GASK1B	ENSG00000164125	1.57515	0.000662861	protein_coding	golgi associated kinase 1B [Source:HGNC Symbol;Acc:HGNC:25312]
KIAA1614	ENSG00000135835	1.38315	0.000663595	protein_coding	KIAA1614 [Source:HGNC Symbol;Acc:HGNC:29327]
JCHAIN	ENSG00000132465	3.70392	0.000686334	protein_coding	joining chain of multimeric IgA and IgM [Source:HGNC Symbol;Acc:HGNC:5713]
GAREM1	ENSG00000141441	-0.963151	0.000712778	protein_coding	GRB2 associated regulator of MAPK1 subtype 1 [Source:HGNC Symbol;Acc:HGNC:26136]
CBLIF	ENSG00000134812	1.61613	0.000761922	protein_coding	cobalamin binding intrinsic factor [Source:HGNC Symbol;Acc:HGNC:4268]
SPIDR	ENSG00000164808	1.53281	0.000765682	protein_coding	scaffold protein involved in DNA repair [Source:HGNC Symbol;Acc:HGNC:28971]
PTPRK	ENSG00000152894	-1.4984	0.000767472	protein_coding	protein tyrosine phosphatase receptor type K [Source:HGNC Symbol;Acc:HGNC:9674]
SIMC1	ENSG00000170085	-1.26096	0.000767595	protein_coding	SUMO interacting motifs containing 1 [Source:HGNC Symbol;Acc:HGNC:24779]
CCDC47	ENSG00000108588	-0.859151	0.000767595	protein_coding	coiled-coil domain containing 47 [Source:HGNC Symbol;Acc:HGNC:24856]
RIPOR2	ENSG00000111913	1.27871	0.000781611	protein_coding	RHO family interacting cell polarization regulator 2 [Source:HGNC Symbol;Acc:HGNC:13872]
SPEF2	ENSG00000152582	-1.30684	0.000792239	protein_coding	sperm flagellar 2 [Source:HGNC Symbol;Acc:HGNC:26293]
MAGI3	ENSG00000081026	1.41321	0.000792239	protein_coding	membrane associated guanylate kinase, WW and PDZ domain containing 3 [Source:HGNC Symbol;Acc:HGNC:29647]
P2RY8	ENSG00000182162	-1.52317	0.00079983	protein_coding	P2Y receptor family member 8 [Source:HGNC Symbol;Acc:HGNC:15524]
CLEC4E	ENSG00000166523	2.23245	0.000835983	protein_coding	C-type lectin domain family 4 member E [Source:HGNC Symbol;Acc:HGNC:14555]
FOXRED1	ENSG00000110074	1.83265	0.000874406	protein_coding	FAD dependent oxidoreductase domain containing 1 [Source:HGNC Symbol;Acc:HGNC:26927]
DCLRE1A	ENSG00000198924	-2.12216	0.000878053	protein_coding	DNA cross-link repair 1A [Source:HGNC Symbol;Acc:HGNC:17660]
WDR12	ENSG00000138442	-1.42713	0.000878053	protein_coding	WD repeat domain 12 [Source:HGNC Symbol;Acc:HGNC:14098]
RPS28	ENSG00000233927	1.06757	0.000884405	protein_coding	ribosomal protein S28 [Source:HGNC Symbol;Acc:HGNC:10418]
A2M	ENSG00000175899	-1.71346	0.000890617	protein_coding	alpha-2-macroglobulin [Source:HGNC Symbol;Acc:HGNC:7]
DCAF10	ENSG00000122741	-0.664665	0.000983427	protein_coding	DDB1 and CUL4 associated factor 10 [Source:HGNC Symbol;Acc:HGNC:23686]
ERG28	ENSG00000133935	1.59461	0.00101222	protein_coding	ergosterol biosynthesis 28 homolog [Source:HGNC Symbol;Acc:HGNC:1187]
RNF103	ENSG00000239305	-2.24702	0.00103363	protein_coding	ring finger protein 103 [Source:HGNC Symbol;Acc:HGNC:12859]
ANGPTL5	ENSG00000187151	-2.28784	0.00107925	protein_coding	angiopoietin like 5 [Source:HGNC Symbol;Acc:HGNC:19705]
AC006030.1	ENSG00000264324	1.37786	0.0011017	protein_coding	novel protein
TPRG1	ENSG00000188001	1.58852	0.00110332	protein_coding	tumor protein p63 regulated 1 [Source:HGNC Symbol;Acc:HGNC:24759]
EEF2KMT	ENSG00000118894	1.08951	0.00112219	protein_coding	eukaryotic elongation factor 2 lysine methyltransferase [Source:HGNC Symbol;Acc:HGNC:32221]
MCAM	ENSG00000076706	1.22173	0.00114599	protein_coding	melanoma cell adhesion molecule [Source:HGNC Symbol;Acc:HGNC:6934]
SND1	ENSG00000197157	1.35184	0.00114599	protein_coding	staphylococcal nuclease and tudor domain containing 1 [Source:HGNC Symbol;Acc:HGNC:30646]
PZP	ENSG00000126838	-1.69747	0.00114954	protein_coding	PZP alpha-2-macroglobulin like [Source:HGNC Symbol;Acc:HGNC:9750]
PTPN14	ENSG00000152104	-0.94895	0.00116513	protein_coding	protein tyrosine phosphatase non-receptor type 14 [Source:HGNC Symbol;Acc:HGNC:9647]
CD14	ENSG00000170458	1.93575	0.00119972	protein_coding	CD14 molecule [Source:HGNC Symbol;Acc:HGNC:1628]
PRICKLE3	ENSG00000012211	1.50951	0.00120198	protein_coding	prickle planar cell polarity protein 3 [Source:HGNC Symbol;Acc:HGNC:6645]
NBPF15	ENSG00000266338	-1.28536	0.0012239	protein_coding	NBPF member 15 [Source:HGNC Symbol;Acc:HGNC:28791]
PRR19	ENSG00000188368	1.3376	0.00123854	protein_coding	proline rich 19 [Source:HGNC Symbol;Acc:HGNC:33728]
NDUFA6	ENSG00000184983	-1.33747	0.00124401	protein_coding	NADH:ubiquinone oxidoreductase subunit A6 [Source:HGNC Symbol;Acc:HGNC:7690]
NECAP2	ENSG00000157191	-1.14216	0.00125215	protein_coding	NECAP endocytosis associated 2 [Source:HGNC Symbol;Acc:HGNC:25528]
TMEM223	ENSG00000168569	0.814417	0.00125215	protein_coding	transmembrane protein 223 [Source:HGNC Symbol;Acc:HGNC:28464]
WDR55	ENSG00000120314	0.900327	0.00125215	protein_coding	WD repeat domain 55 [Source:HGNC Symbol;Acc:HGNC:25971]
ELP5	ENSG00000170291	1.45067	0.00129602	protein_coding	elongator acetyltransferase complex subunit 5 [Source:HGNC Symbol;Acc:HGNC:30617]
CDKL1	ENSG00000100490	-0.638117	0.00132876	protein_coding	cyclin dependent kinase like 1 [Source:HGNC Symbol;Acc:HGNC:1781]
STXBP5L	ENSG00000145087	2.50739	0.0013306	protein_coding	syntaxin binding protein 5 like [Source:HGNC Symbol;Acc:HGNC:30757]
AGPAT1	ENSG00000204310	1.78428	0.00134829	protein_coding	1-acylglycerol-3-phosphate O-acyltransferase 1 [Source:HGNC Symbol;Acc:HGNC:324]
IGFL4	ENSG00000204869	1.55817	0.00135059	protein_coding	IGF like family member 4 [Source:HGNC Symbol;Acc:HGNC:32931]
ENDOG	ENSG00000167136	1.17871	0.00136257	protein_coding	endonuclease G [Source:HGNC Symbol;Acc:HGNC:3346]
TCHP	ENSG00000139437	0.623255	0.00137849	protein_coding	trichoplein keratin filament binding [Source:HGNC Symbol;Acc:HGNC:28135]
TLR8	ENSG00000101916	1.88003	0.00137849	protein_coding	toll like receptor 8 [Source:HGNC Symbol;Acc:HGNC:15632]
SMIM10L1	ENSG00000256537	-0.881923	0.00138088	protein_coding	small integral membrane protein 10 like 1 [Source:HGNC Symbol;Acc:HGNC:49847]
CLUAP1	ENSG00000103351	-1.01525	0.00140485	protein_coding	clusterin associated protein 1 [Source:HGNC Symbol;Acc:HGNC:19009]
DCBLD2	ENSG00000057019	1.37546	0.00140485	protein_coding	discoidin, CUB and LCCL domain containing 2 [Source:HGNC Symbol;Acc:HGNC:24627]
LIMD1	ENSG00000144791	0.866406	0.00140838	protein_coding	LIM domains containing 1 [Source:HGNC Symbol;Acc:HGNC:6612]
MARCHF3	ENSG00000173926	1.62011	0.00140838	protein_coding	membrane associated ring-CH-type finger 3 [Source:HGNC Symbol;Acc:HGNC:28728]
CCR9	ENSG00000173585	-1.59394	0.00141558	protein_coding	C-C motif chemokine receptor 9 [Source:HGNC Symbol;Acc:HGNC:1610]
TRABD2A	ENSG00000186854	1.14813	0.00144052	protein_coding	TraB domain containing 2A [Source:HGNC Symbol;Acc:HGNC:27013]
KLB	ENSG00000134962	-0.980786	0.00144191	protein_coding	klotho beta [Source:HGNC Symbol;Acc:HGNC:15527]
TRIM14	ENSG00000106785	0.960344	0.00146377	protein_coding	tripartite motif containing 14 [Source:HGNC Symbol;Acc:HGNC:16283]
TLDC2	ENSG00000101342	0.963993	0.00146397	protein_coding	TBC/LysM-associated domain containing 2 [Source:HGNC Symbol;Acc:HGNC:16112]
UGT2B11	ENSG00000213759	-2.78946	0.00148259	protein_coding	UDP glucuronosyltransferase family 2 member B11 [Source:HGNC Symbol;Acc:HGNC:12545]
RANBP3L	ENSG00000164188	-1.58975	0.00149086	protein_coding	RAN binding protein 3 like [Source:HGNC Symbol;Acc:HGNC:26353]
HMGB2	ENSG00000164104	1.60874	0.00149181	protein_coding	high mobility group box 2 [Source:HGNC Symbol;Acc:HGNC:5000]
ARHGAP11B	ENSG00000285077	-1.34508	0.00150941	protein_coding	Rho GTPase activating protein 11B [Source:HGNC Symbol;Acc:HGNC:15782]
NCOR1	ENSG00000141027	-0.843501	0.00155243	protein_coding	nuclear receptor corepressor 1 [Source:HGNC Symbol;Acc:HGNC:7672]
WDR83	ENSG00000123154	1.01225	0.00155243	protein_coding	WD repeat domain 83 [Source:HGNC Symbol;Acc:HGNC:32672]
PTPRC	ENSG00000081237	1.44149	0.00155987	protein_coding	protein tyrosine phosphatase receptor type C [Source:HGNC Symbol;Acc:HGNC:9666]
ACSM1	ENSG00000166743	-1.87561	0.00160459	protein_coding	acyl-CoA synthetase medium chain family member 1 [Source:HGNC Symbol;Acc:HGNC:18049]
FPR2	ENSG00000171049	1.69443	0.00163243	protein_coding	formyl peptide receptor 2 [Source:HGNC Symbol;Acc:HGNC:3827]
INTS8	ENSG00000164941	1.54764	0.00166076	protein_coding	integrator complex subunit 8 [Source:HGNC Symbol;Acc:HGNC:26048]
ASB8	ENSG00000177981	-1.71913	0.00167358	protein_coding	ankyrin repeat and SOCS box containing 8 [Source:HGNC Symbol;Acc:HGNC:17183]
RPS3A	ENSG00000145425	2.61165	0.00167636	protein_coding	ribosomal protein S3A [Source:HGNC Symbol;Acc:HGNC:10421]
SMC1B	ENSG00000077935	-1.44431	0.00171069	protein_coding	structural maintenance of chromosomes 1B [Source:HGNC Symbol;Acc:HGNC:11112]
C11orf65	ENSG00000166323	-0.877288	0.00174757	protein_coding	chromosome 11 open reading frame 65 [Source:HGNC Symbol;Acc:HGNC:28519]
EME1	ENSG00000154920	0.832675	0.00181388	protein_coding	essential meiotic structure-specific endonuclease 1 [Source:HGNC Symbol;Acc:HGNC:24965]
LHFPL5	ENSG00000197753	1.11658	0.00183188	protein_coding	LHFPL tetraspan subfamily member 5 [Source:HGNC Symbol;Acc:HGNC:21253]
MEA1	ENSG00000124733	0.66868	0.00185126	protein_coding	male-enhanced antigen 1 [Source:HGNC Symbol;Acc:HGNC:6986]
RUVBL1	ENSG00000175792	0.778972	0.00188252	protein_coding	RuvB like AAA ATPase 1 [Source:HGNC Symbol;Acc:HGNC:10474]
DDX28	ENSG00000182810	-1.81784	0.00189781	protein_coding	DEAD-box helicase 28 [Source:HGNC Symbol;Acc:HGNC:17330]
RASGRP1	ENSG00000172575	-1.32176	0.00191397	protein_coding	RAS guanyl releasing protein 1 [Source:HGNC Symbol;Acc:HGNC:9878]
CLMN	ENSG00000165959	1.52449	0.00197279	protein_coding	calmin [Source:HGNC Symbol;Acc:HGNC:19972]
DOK6	ENSG00000206052	-1.22015	0.00199003	protein_coding	docking protein 6 [Source:HGNC Symbol;Acc:HGNC:28301]
PDAP1	ENSG00000106244	1.23005	0.00204153	protein_coding	PDGFA associated protein 1 [Source:HGNC Symbol;Acc:HGNC:14634]
FCER1G	ENSG00000158869	2.31898	0.00204347	protein_coding	Fc fragment of IgE receptor Ig [Source:HGNC Symbol;Acc:HGNC:3611]
RPS27	ENSG00000177954	2.35409	0.00204347	protein_coding	ribosomal protein S27 [Source:HGNC Symbol;Acc:HGNC:10416]
CYBA	ENSG00000051523	1.74906	0.00206932	protein_coding	cytochrome b-245 alpha chain [Source:HGNC Symbol;Acc:HGNC:2577]
CCDC179	ENSG00000255359	-1.58351	0.00207237	protein_coding	coiled-coil domain containing 179 [Source:HGNC Symbol;Acc:HGNC:44653]
CC2D2A	ENSG00000048342	1.37824	0.00207825	protein_coding	coiled-coil and C2 domain containing 2A [Source:HGNC Symbol;Acc:HGNC:29253]
USP32	ENSG00000170832	1.79868	0.00213652	protein_coding	ubiquitin specific peptidase 32 [Source:HGNC Symbol;Acc:HGNC:19143]
ZBED4	ENSG00000100426	-1.0042	0.0021665	protein_coding	zinc finger BED-type containing 4 [Source:HGNC Symbol;Acc:HGNC:20721]
TVP23A	ENSG00000166676	0.848519	0.0021665	protein_coding	trans-golgi network vesicle protein 23 homolog A [Source:HGNC Symbol;Acc:HGNC:20398]
CD48	ENSG00000117091	1.6798	0.00219217	protein_coding	CD48 molecule [Source:HGNC Symbol;Acc:HGNC:1683]
SKP1	ENSG00000113558	-1.8375	0.0022114	protein_coding	S-phase kinase associated protein 1 [Source:HGNC Symbol;Acc:HGNC:10899]
UNC45A	ENSG00000140553	1.0214	0.00223767	protein_coding	unc-45 myosin chaperone A [Source:HGNC Symbol;Acc:HGNC:30594]
EIF3H	ENSG00000147677	0.936282	0.00228547	protein_coding	eukaryotic translation initiation factor 3 subunit H [Source:HGNC Symbol;Acc:HGNC:3273]
LIX1	ENSG00000145721	-1.73108	0.00235224	protein_coding	limb and CNS expressed 1 [Source:HGNC Symbol;Acc:HGNC:18581]
BCAS1	ENSG00000064787	1.35731	0.00236876	protein_coding	breast carcinoma amplified sequence 1 [Source:HGNC Symbol;Acc:HGNC:974]
BSN	ENSG00000164061	1.3923	0.00237343	protein_coding	bassoon presynaptic cytomatrix protein [Source:HGNC Symbol;Acc:HGNC:1117]
FOCAD	ENSG00000188352	0.883885	0.00246476	protein_coding	focadhesin [Source:HGNC Symbol;Acc:HGNC:23377]
ZNF518A	ENSG00000177853	1.10417	0.0025996	protein_coding	zinc finger protein 518A [Source:HGNC Symbol;Acc:HGNC:29009]
UBA52	ENSG00000221983	1.97214	0.00262491	protein_coding	ubiquitin A-52 residue ribosomal protein fusion product 1 [Source:HGNC Symbol;Acc:HGNC:12458]
RPL19	ENSG00000108298	2.21779	0.00266264	protein_coding	ribosomal protein L19 [Source:HGNC Symbol;Acc:HGNC:10312]
CCDC90B	ENSG00000137500	-1.05711	0.00269958	protein_coding	coiled-coil domain containing 90B [Source:HGNC Symbol;Acc:HGNC:28108]
UBB	ENSG00000170315	1.797	0.0027048	protein_coding	ubiquitin B [Source:HGNC Symbol;Acc:HGNC:12463]
STARD4	ENSG00000164211	-1.54376	0.0027331	protein_coding	StAR related lipid transfer domain containing 4 [Source:HGNC Symbol;Acc:HGNC:18058]
CTRL	ENSG00000141086	1.2181	0.00282376	protein_coding	chymotrypsin like [Source:HGNC Symbol;Acc:HGNC:2524]
MAN1A1	ENSG00000111885	2.19225	0.00282724	protein_coding	mannosidase alpha class 1A member 1 [Source:HGNC Symbol;Acc:HGNC:6821]
ACTG1	ENSG00000184009	1.72073	0.00284076	protein_coding	actin gamma 1 [Source:HGNC Symbol;Acc:HGNC:144]
MAML3	ENSG00000196782	1.05914	0.00284893	protein_coding	mastermind like transcriptional coactivator 3 [Source:HGNC Symbol;Acc:HGNC:16272]
AFTPH	ENSG00000119844	1.00946	0.00289736	protein_coding	aftiphilin [Source:HGNC Symbol;Acc:HGNC:25951]
CMC1	ENSG00000187118	0.798145	0.0029275	protein_coding	C-X9-C motif containing 1 [Source:HGNC Symbol;Acc:HGNC:28783]
ZNF83	ENSG00000167766	-1.13507	0.00294047	protein_coding	zinc finger protein 83 [Source:HGNC Symbol;Acc:HGNC:13158]
ARNTL	ENSG00000133794	0.793638	0.00294047	protein_coding	aryl hydrocarbon receptor nuclear translocator like [Source:HGNC Symbol;Acc:HGNC:701]
RABEP2	ENSG00000177548	1.28157	0.00298554	protein_coding	rabaptin, RAB GTPase binding effector protein 2 [Source:HGNC Symbol;Acc:HGNC:24817]
PCGF3	ENSG00000185619	-1.03304	0.00298709	protein_coding	polycomb group ring finger 3 [Source:HGNC Symbol;Acc:HGNC:10066]
CHPF2	ENSG00000033100	1.47121	0.00299522	protein_coding	chondroitin polymerizing factor 2 [Source:HGNC Symbol;Acc:HGNC:29270]
RPL13A	ENSG00000142541	1.59889	0.00300131	protein_coding	ribosomal protein L13a [Source:HGNC Symbol;Acc:HGNC:10304]
ITGB2	ENSG00000160255	0.932764	0.00300422	protein_coding	integrin subunit beta 2 [Source:HGNC Symbol;Acc:HGNC:6155]
RESF1	ENSG00000174718	1.63204	0.00302014	protein_coding	retroelement silencing factor 1 [Source:HGNC Symbol;Acc:HGNC:25559]
PDZD11	ENSG00000120509	3.13891	0.003044	protein_coding	PDZ domain containing 11 [Source:HGNC Symbol;Acc:HGNC:28034]
DLEC1	ENSG00000008226	1.06875	0.00306845	protein_coding	DLEC1 cilia and flagella associated protein [Source:HGNC Symbol;Acc:HGNC:2899]
FUCA2	ENSG00000001036	-0.933676	0.00309972	protein_coding	alpha-L-fucosidase 2 [Source:HGNC Symbol;Acc:HGNC:4008]
AKAP5	ENSG00000179841	-1.24621	0.00311063	protein_coding	A-kinase anchoring protein 5 [Source:HGNC Symbol;Acc:HGNC:375]
TMEM131L	ENSG00000121210	2.18698	0.00317409	protein_coding	transmembrane 131 like [Source:HGNC Symbol;Acc:HGNC:29146]
TMEM161B	ENSG00000164180	-0.959395	0.00318197	protein_coding	transmembrane protein 161B [Source:HGNC Symbol;Acc:HGNC:28483]
FYB1	ENSG00000082074	1.24964	0.00323591	protein_coding	FYN binding protein 1 [Source:HGNC Symbol;Acc:HGNC:4036]
AC025287.4	ENSG00000284484	-0.804961	0.0032852	protein_coding	novel protein similar to cytoplasmic polyadenylated homeobox like CPHXL
SPDYE5	ENSG00000170092	-0.90345	0.00333692	protein_coding	speedy/RINGO cell cycle regulator family member E5 [Source:HGNC Symbol;Acc:HGNC:35464]
OR5K2	ENSG00000231861	-1.18204	0.00339626	protein_coding	olfactory receptor family 5 subfamily K member 2 [Source:HGNC Symbol;Acc:HGNC:14774]
TP53BP2	ENSG00000143514	-1.09171	0.00339626	protein_coding	tumor protein p53 binding protein 2 [Source:HGNC Symbol;Acc:HGNC:12000]
LRRC19	ENSG00000184434	-0.999069	0.00339626	protein_coding	leucine rich repeat containing 19 [Source:HGNC Symbol;Acc:HGNC:23379]
DHRS1	ENSG00000157379	1.09009	0.00342582	protein_coding	dehydrogenase/reductase 1 [Source:HGNC Symbol;Acc:HGNC:16445]
PFN2	ENSG00000070087	1.14014	0.00345723	protein_coding	profilin 2 [Source:HGNC Symbol;Acc:HGNC:8882]
NOXRED1	ENSG00000165555	2.55454	0.00347109	protein_coding	NADP dependent oxidoreductase domain containing 1 [Source:HGNC Symbol;Acc:HGNC:20487]
GCA	ENSG00000115271	1.44107	0.00347992	protein_coding	grancalcin [Source:HGNC Symbol;Acc:HGNC:15990]
NR3C2	ENSG00000151623	-1.2843	0.00356044	protein_coding	nuclear receptor subfamily 3 group C member 2 [Source:HGNC Symbol;Acc:HGNC:7979]
PCYOX1	ENSG00000116005	-0.718066	0.00356044	protein_coding	prenylcysteine oxidase 1 [Source:HGNC Symbol;Acc:HGNC:20588]
BBIP1	ENSG00000214413	-0.771134	0.00358766	protein_coding	BBSome interacting protein 1 [Source:HGNC Symbol;Acc:HGNC:28093]
ATP5F1A	ENSG00000152234	1.67039	0.00358766	protein_coding	ATP synthase F1 subunit alpha [Source:HGNC Symbol;Acc:HGNC:823]
SDCCAG8	ENSG00000054282	-0.926139	0.00370941	protein_coding	serologically defined colon cancer antigen 8 [Source:HGNC Symbol;Acc:HGNC:10671]
POLR1C	ENSG00000171453	0.719855	0.00372054	protein_coding	RNA polymerase I and III subunit C [Source:HGNC Symbol;Acc:HGNC:20194]
ZNF575	ENSG00000176472	0.952674	0.00373284	protein_coding	zinc finger protein 575 [Source:HGNC Symbol;Acc:HGNC:27606]
P2RY13	ENSG00000181631	1.33955	0.00380337	protein_coding	purinergic receptor P2Y13 [Source:HGNC Symbol;Acc:HGNC:4537]
BCL9	ENSG00000116128	1.53431	0.00385087	protein_coding	BCL9 transcription coactivator [Source:HGNC Symbol;Acc:HGNC:1008]
SMIM19	ENSG00000176209	-0.946285	0.00388137	protein_coding	small integral membrane protein 19 [Source:HGNC Symbol;Acc:HGNC:25166]
DIPK1A	ENSG00000154511	-0.863668	0.00399333	protein_coding	divergent protein kinase domain 1A [Source:HGNC Symbol;Acc:HGNC:32213]
AMPD3	ENSG00000133805	1.11077	0.00399333	protein_coding	adenosine monophosphate deaminase 3 [Source:HGNC Symbol;Acc:HGNC:470]
NEIL2	ENSG00000154328	1.06881	0.00409293	protein_coding	nei like DNA glycosylase 2 [Source:HGNC Symbol;Acc:HGNC:18956]
PDHB	ENSG00000168291	0.635751	0.00422009	protein_coding	pyruvate dehydrogenase E1 beta subunit [Source:HGNC Symbol;Acc:HGNC:8808]
ZACN	ENSG00000186919	0.842809	0.00437954	protein_coding	zinc activated ion channel [Source:HGNC Symbol;Acc:HGNC:29504]
GPR18	ENSG00000125245	-0.897061	0.00438203	protein_coding	G protein-coupled receptor 18 [Source:HGNC Symbol;Acc:HGNC:4472]
SLC8A1	ENSG00000183023	1.77882	0.00440449	protein_coding	solute carrier family 8 member A1 [Source:HGNC Symbol;Acc:HGNC:11068]
SLC25A30	ENSG00000174032	-0.957818	0.00455044	protein_coding	solute carrier family 25 member 30 [Source:HGNC Symbol;Acc:HGNC:27371]
DLEU7	ENSG00000186047	-1.03155	0.00457753	protein_coding	deleted in lymphocytic leukemia 7 [Source:HGNC Symbol;Acc:HGNC:17567]
LIPJ	ENSG00000204022	2.16269	0.00460697	protein_coding	lipase family member J [Source:HGNC Symbol;Acc:HGNC:21773]
TCTE3	ENSG00000184786	-1.20646	0.00462699	protein_coding	t-complex-associated-testis-expressed 3 [Source:HGNC Symbol;Acc:HGNC:11695]
TMEM107	ENSG00000179029	-1.18531	0.00465382	protein_coding	transmembrane protein 107 [Source:HGNC Symbol;Acc:HGNC:28128]
NSA2	ENSG00000164346	-0.99843	0.00468098	protein_coding	NSA2 ribosome biogenesis factor [Source:HGNC Symbol;Acc:HGNC:30728]
B2M	ENSG00000166710	1.21857	0.0047978	protein_coding	beta-2-microglobulin [Source:HGNC Symbol;Acc:HGNC:914]
LRRN3	ENSG00000173114	-1.12373	0.00480398	protein_coding	leucine rich repeat neuronal 3 [Source:HGNC Symbol;Acc:HGNC:17200]
ADAM17	ENSG00000151694	-0.668214	0.00485646	protein_coding	ADAM metallopeptidase domain 17 [Source:HGNC Symbol;Acc:HGNC:195]
ZNF814	ENSG00000204514	-0.551202	0.00485646	protein_coding	zinc finger protein 814 [Source:HGNC Symbol;Acc:HGNC:33258]
WDFY2	ENSG00000139668	1.15432	0.00489121	protein_coding	WD repeat and FYVE domain containing 2 [Source:HGNC Symbol;Acc:HGNC:20482]
B9D1	ENSG00000108641	-1.26584	0.0049128	protein_coding	B9 domain containing 1 [Source:HGNC Symbol;Acc:HGNC:24123]
TCP11L1	ENSG00000176148	0.879747	0.004915	protein_coding	t-complex 11 like 1 [Source:HGNC Symbol;Acc:HGNC:25655]
HLA-DRA	ENSG00000204287	1.87234	0.004915	protein_coding	major histocompatibility complex, class II, DR alpha [Source:HGNC Symbol;Acc:HGNC:4947]
MCMBP	ENSG00000197771	-0.862308	0.00492355	protein_coding	minichromosome maintenance complex binding protein [Source:HGNC Symbol;Acc:HGNC:25782]
TASOR	ENSG00000163946	-0.811702	0.00493267	protein_coding	transcription activation suppressor [Source:HGNC Symbol;Acc:HGNC:30314]
ZNF790	ENSG00000197863	-1.04887	0.00496312	protein_coding	zinc finger protein 790 [Source:HGNC Symbol;Acc:HGNC:33114]
MRPL16	ENSG00000166902	1.09008	0.00497699	protein_coding	mitochondrial ribosomal protein L16 [Source:HGNC Symbol;Acc:HGNC:14476]
PROK2	ENSG00000163421	2.06715	0.00506468	protein_coding	prokineticin 2 [Source:HGNC Symbol;Acc:HGNC:18455]
CYREN	ENSG00000122783	0.964969	0.00507147	protein_coding	cell cycle regulator of NHEJ [Source:HGNC Symbol;Acc:HGNC:22432]
PTPRE	ENSG00000132334	0.891398	0.00507435	protein_coding	protein tyrosine phosphatase receptor type E [Source:HGNC Symbol;Acc:HGNC:9669]
ZNF550	ENSG00000251369	-0.787705	0.0050964	protein_coding	zinc finger protein 550 [Source:HGNC Symbol;Acc:HGNC:28643]
AP1AR	ENSG00000138660	1.15114	0.00512761	protein_coding	adaptor related protein complex 1 associated regulatory protein [Source:HGNC Symbol;Acc:HGNC:28808]
H4C9	ENSG00000276180	1.46728	0.0051388	protein_coding	H4 clustered histone 9 [Source:HGNC Symbol;Acc:HGNC:4793]
FAM217B	ENSG00000196227	1.1238	0.00514159	protein_coding	family with sequence similarity 217 member B [Source:HGNC Symbol;Acc:HGNC:16170]
OXA1L	ENSG00000155463	1.22452	0.00516764	protein_coding	OXA1L mitochondrial inner membrane protein [Source:HGNC Symbol;Acc:HGNC:8526]
NTPCR	ENSG00000135778	-0.692406	0.00525568	protein_coding	nucleoside-triphosphatase, cancer-related [Source:HGNC Symbol;Acc:HGNC:28204]
OSGEPL1	ENSG00000128694	-0.913127	0.00531182	protein_coding	O-sialoglycoprotein endopeptidase like 1 [Source:HGNC Symbol;Acc:HGNC:23075]
PAPSS2	ENSG00000198682	-1.04401	0.00532369	protein_coding	3'-phosphoadenosine 5'-phosphosulfate synthase 2 [Source:HGNC Symbol;Acc:HGNC:8604]
MAP3K13	ENSG00000073803	-1.0748	0.00538913	protein_coding	mitogen-activated protein kinase kinase kinase 13 [Source:HGNC Symbol;Acc:HGNC:6852]
NBPF20	ENSG00000162825	-1.23733	0.00553871	protein_coding	NBPF member 20 [Source:HGNC Symbol;Acc:HGNC:32000]
TPT1	ENSG00000133112	1.59001	0.00559707	protein_coding	tumor protein, translationally-controlled 1 [Source:HGNC Symbol;Acc:HGNC:12022]
ITM2A	ENSG00000078596	-0.932237	0.00566216	protein_coding	integral membrane protein 2A [Source:HGNC Symbol;Acc:HGNC:6173]
NAXE	ENSG00000163382	0.663294	0.00566216	protein_coding	NAD(P)HX epimerase [Source:HGNC Symbol;Acc:HGNC:18453]
BBS1	ENSG00000174483	0.953883	0.00566216	protein_coding	Bardet-Biedl syndrome 1 [Source:HGNC Symbol;Acc:HGNC:966]
OR52W1	ENSG00000175485	1.43043	0.00580274	protein_coding	olfactory receptor family 52 subfamily W member 1 [Source:HGNC Symbol;Acc:HGNC:15239]
DNAH14	ENSG00000185842	0.989388	0.0059237	protein_coding	dynein axonemal heavy chain 14 [Source:HGNC Symbol;Acc:HGNC:2945]
TMEM126A	ENSG00000171202	-0.876894	0.00600372	protein_coding	transmembrane protein 126A [Source:HGNC Symbol;Acc:HGNC:25382]
VCAN	ENSG00000038427	2.12277	0.00600372	protein_coding	versican [Source:HGNC Symbol;Acc:HGNC:2464]
ATP1B3	ENSG00000069849	-0.922686	0.00600544	protein_coding	ATPase Na+/K+ transporting subunit beta 3 [Source:HGNC Symbol;Acc:HGNC:806]
ENO3	ENSG00000108515	1.13232	0.00603276	protein_coding	enolase 3 [Source:HGNC Symbol;Acc:HGNC:3354]
RNASEL	ENSG00000135828	1.57505	0.00612668	protein_coding	ribonuclease L [Source:HGNC Symbol;Acc:HGNC:10050]
SLC2A13	ENSG00000151229	-1.13387	0.00613001	protein_coding	solute carrier family 2 member 13 [Source:HGNC Symbol;Acc:HGNC:15956]
LRRC59	ENSG00000108829	1.42774	0.0061801	protein_coding	leucine rich repeat containing 59 [Source:HGNC Symbol;Acc:HGNC:28817]
FHOD3	ENSG00000134775	-0.662338	0.00625133	protein_coding	formin homology 2 domain containing 3 [Source:HGNC Symbol;Acc:HGNC:26178]
SLC5A2	ENSG00000140675	0.840811	0.00626035	protein_coding	solute carrier family 5 member 2 [Source:HGNC Symbol;Acc:HGNC:11037]
THRB	ENSG00000151090	-1.45872	0.00626696	protein_coding	thyroid hormone receptor beta [Source:HGNC Symbol;Acc:HGNC:11799]
RHCE	ENSG00000188672	0.876601	0.00626696	protein_coding	Rh blood group CcEe antigens [Source:HGNC Symbol;Acc:HGNC:10008]
UTS2B	ENSG00000188958	0.92723	0.00626696	protein_coding	urotensin 2B [Source:HGNC Symbol;Acc:HGNC:30894]
PSAP	ENSG00000197746	1.84056	0.00626696	protein_coding	prosaposin [Source:HGNC Symbol;Acc:HGNC:9498]
VSIG4	ENSG00000155659	1.86656	0.00647599	protein_coding	V-set and immunoglobulin domain containing 4 [Source:HGNC Symbol;Acc:HGNC:17032]
ABHD1	ENSG00000143994	0.794543	0.00658474	protein_coding	abhydrolase domain containing 1 [Source:HGNC Symbol;Acc:HGNC:17553]
TRAPPC4	ENSG00000196655	0.793681	0.00659728	protein_coding	trafficking protein particle complex 4 [Source:HGNC Symbol;Acc:HGNC:19943]
LRRC7	ENSG00000033122	-0.710686	0.00664707	protein_coding	leucine rich repeat containing 7 [Source:HGNC Symbol;Acc:HGNC:18531]
HVCN1	ENSG00000122986	-1.44734	0.00666311	protein_coding	hydrogen voltage gated channel 1 [Source:HGNC Symbol;Acc:HGNC:28240]
NDUFA3	ENSG00000170906	1.12145	0.0068031	protein_coding	NADH:ubiquinone oxidoreductase subunit A3 [Source:HGNC Symbol;Acc:HGNC:7686]
STARD10	ENSG00000214530	1.74018	0.00684386	protein_coding	StAR related lipid transfer domain containing 10 [Source:NCBI gene;Acc:10809]
TYMS	ENSG00000176890	-1.00513	0.0068684	protein_coding	thymidylate synthetase [Source:HGNC Symbol;Acc:HGNC:12441]
LIMS2	ENSG00000072163	2.00732	0.0068684	protein_coding	LIM zinc finger domain containing 2 [Source:HGNC Symbol;Acc:HGNC:16084]
AL590560.2	ENSG00000256029	1.34964	0.00687554	protein_coding	novel protein
LTB4R2	ENSG00000213906	1.14225	0.00691831	protein_coding	leukotriene B4 receptor 2 [Source:HGNC Symbol;Acc:HGNC:19260]
RWDD2B	ENSG00000156253	-1.48576	0.00713484	protein_coding	RWD domain containing 2B [Source:HGNC Symbol;Acc:HGNC:1302]
RMC1	ENSG00000141452	-0.999746	0.00725035	protein_coding	regulator of MON1-CCZ1 [Source:HGNC Symbol;Acc:HGNC:24326]
SBSPON	ENSG00000164764	-0.926234	0.00725035	protein_coding	somatomedin B and thrombospondin type 1 domain containing [Source:HGNC Symbol;Acc:HGNC:30362]
ZNF48	ENSG00000180035	1.04213	0.00734606	protein_coding	zinc finger protein 48 [Source:HGNC Symbol;Acc:HGNC:13114]
CDK4	ENSG00000135446	0.771653	0.00738494	protein_coding	cyclin dependent kinase 4 [Source:HGNC Symbol;Acc:HGNC:1773]
NT5DC4	ENSG00000144130	1.73979	0.00751997	protein_coding	5'-nucleotidase domain containing 4 [Source:HGNC Symbol;Acc:HGNC:27678]
NAA15	ENSG00000164134	0.734085	0.00757127	protein_coding	N(alpha)-acetyltransferase 15, NatA auxiliary subunit [Source:HGNC Symbol;Acc:HGNC:30782]
PMCH	ENSG00000183395	1.06446	0.00757127	protein_coding	pro-melanin concentrating hormone [Source:HGNC Symbol;Acc:HGNC:9109]
LY9	ENSG00000122224	-1.11081	0.00764444	protein_coding	lymphocyte antigen 9 [Source:HGNC Symbol;Acc:HGNC:6730]
PFN1	ENSG00000108518	0.771478	0.00764444	protein_coding	profilin 1 [Source:HGNC Symbol;Acc:HGNC:8881]
CHUK	ENSG00000213341	1.23282	0.00764444	protein_coding	component of inhibitor of nuclear factor kappa B kinase complex [Source:HGNC Symbol;Acc:HGNC:1974]
CLOCK	ENSG00000134852	0.948663	0.00764924	protein_coding	clock circadian regulator [Source:HGNC Symbol;Acc:HGNC:2082]
LRRC41	ENSG00000132128	1.9562	0.00764924	protein_coding	leucine rich repeat containing 41 [Source:HGNC Symbol;Acc:HGNC:16917]
EIF4G2	ENSG00000110321	1.07327	0.00768039	protein_coding	eukaryotic translation initiation factor 4 gamma 2 [Source:HGNC Symbol;Acc:HGNC:3297]
DDX5	ENSG00000108654	-1.10147	0.00769227	protein_coding	DEAD-box helicase 5 [Source:HGNC Symbol;Acc:HGNC:2746]
CREB3	ENSG00000107175	0.792529	0.00780636	protein_coding	cAMP responsive element binding protein 3 [Source:HGNC Symbol;Acc:HGNC:2347]
AVIL	ENSG00000135407	-1.23425	0.00783478	protein_coding	advillin [Source:HGNC Symbol;Acc:HGNC:14188]
HECW2	ENSG00000138411	1.37767	0.00783478	protein_coding	HECT, C2 and WW domain containing E3 ubiquitin protein ligase 2 [Source:HGNC Symbol;Acc:HGNC:29853]
ACSL1	ENSG00000151726	1.59721	0.00802742	protein_coding	acyl-CoA synthetase long chain family member 1 [Source:HGNC Symbol;Acc:HGNC:3569]
PSTPIP2	ENSG00000152229	2.12182	0.00806347	protein_coding	proline-serine-threonine phosphatase interacting protein 2 [Source:HGNC Symbol;Acc:HGNC:9581]
KRAS	ENSG00000133703	-0.811866	0.00809914	protein_coding	KRAS proto-oncogene, GTPase [Source:HGNC Symbol;Acc:HGNC:6407]
NDUFS8	ENSG00000110717	1.56157	0.00813143	protein_coding	NADH:ubiquinone oxidoreductase core subunit S8 [Source:HGNC Symbol;Acc:HGNC:7715]
FSIP2	ENSG00000188738	-1.06848	0.00813607	protein_coding	fibrous sheath interacting protein 2 [Source:HGNC Symbol;Acc:HGNC:21675]
RPL29	ENSG00000162244	1.65825	0.00815333	protein_coding	ribosomal protein L29 [Source:HGNC Symbol;Acc:HGNC:10331]
AL391650.1	ENSG00000236782	0.925503	0.0081586	protein_coding	novel protein
SMG7	ENSG00000116698	1.19231	0.00820089	protein_coding	SMG7 nonsense mediated mRNA decay factor [Source:HGNC Symbol;Acc:HGNC:16792]
ANAPC11	ENSG00000141552	1.09144	0.00825469	protein_coding	anaphase promoting complex subunit 11 [Source:HGNC Symbol;Acc:HGNC:14452]
HABP4	ENSG00000130956	-1.52609	0.00830565	protein_coding	hyaluronan binding protein 4 [Source:HGNC Symbol;Acc:HGNC:17062]
UBA5	ENSG00000081307	-0.662953	0.00835692	protein_coding	ubiquitin like modifier activating enzyme 5 [Source:HGNC Symbol;Acc:HGNC:23230]
TSPAN18	ENSG00000157570	1.45208	0.0083931	protein_coding	tetraspanin 18 [Source:HGNC Symbol;Acc:HGNC:20660]
ABHD12B	ENSG00000131969	1.57744	0.00841694	protein_coding	abhydrolase domain containing 12B [Source:HGNC Symbol;Acc:HGNC:19837]
CALCA	ENSG00000110680	-1.65694	0.00841799	protein_coding	calcitonin related polypeptide alpha [Source:HGNC Symbol;Acc:HGNC:1437]
UQCC1	ENSG00000101019	-2.04103	0.00847987	protein_coding	ubiquinol-cytochrome c reductase complex assembly factor 1 [Source:HGNC Symbol;Acc:HGNC:15891]
RMDN1	ENSG00000176623	-0.837102	0.00851162	protein_coding	regulator of microtubule dynamics 1 [Source:HGNC Symbol;Acc:HGNC:24285]
ZNF585A	ENSG00000196967	-1.0823	0.008761	protein_coding	zinc finger protein 585A [Source:HGNC Symbol;Acc:HGNC:26305]
CSNK1A1L	ENSG00000180138	1.85153	0.0087624	protein_coding	casein kinase 1 alpha 1 like [Source:HGNC Symbol;Acc:HGNC:20289]
IAH1	ENSG00000134330	0.753807	0.00894625	protein_coding	isoamyl acetate hydrolyzing esterase 1 (putative) [Source:HGNC Symbol;Acc:HGNC:27696]
CCDC86	ENSG00000110104	-1.92297	0.00899916	protein_coding	coiled-coil domain containing 86 [Source:HGNC Symbol;Acc:HGNC:28359]
FAM102B	ENSG00000162636	-1.03547	0.00905702	protein_coding	family with sequence similarity 102 member B [Source:HGNC Symbol;Acc:HGNC:27637]
MINDY4B	ENSG00000214237	2.39162	0.00907503	protein_coding	MINDY family member 4B [Source:HGNC Symbol;Acc:HGNC:35475]
UNC93B1	ENSG00000110057	1.17549	0.00918477	protein_coding	unc-93 homolog B1, TLR signaling regulator [Source:HGNC Symbol;Acc:HGNC:13481]
ORMDL1	ENSG00000128699	-0.896384	0.00926794	protein_coding	ORMDL sphingolipid biosynthesis regulator 1 [Source:HGNC Symbol;Acc:HGNC:16036]
FRAT1	ENSG00000165879	1.34363	0.00937923	protein_coding	FRAT regulator of WNT signaling pathway 1 [Source:HGNC Symbol;Acc:HGNC:3944]
TMSB4X	ENSG00000205542	1.32091	0.00946599	protein_coding	thymosin beta 4 X-linked [Source:HGNC Symbol;Acc:HGNC:11881]
S1PR5	ENSG00000180739	-1.74467	0.00950679	protein_coding	sphingosine-1-phosphate receptor 5 [Source:HGNC Symbol;Acc:HGNC:14299]
SMIM18	ENSG00000253457	-0.948213	0.00959058	protein_coding	small integral membrane protein 18 [Source:HGNC Symbol;Acc:HGNC:42973]
FCGR2A	ENSG00000143226	1.2254	0.00959994	protein_coding	Fc fragment of IgG receptor IIa [Source:HGNC Symbol;Acc:HGNC:3616]
THOC6	ENSG00000131652	1.43327	0.00963007	protein_coding	THO complex 6 [Source:HGNC Symbol;Acc:HGNC:28369]
OAZ2	ENSG00000180304	-0.830449	0.0097032	protein_coding	ornithine decarboxylase antizyme 2 [Source:HGNC Symbol;Acc:HGNC:8096]
GNS	ENSG00000135677	0.899778	0.0097032	protein_coding	glucosamine (N-acetyl)-6-sulfatase [Source:HGNC Symbol;Acc:HGNC:4422]
CTSS	ENSG00000163131	1.85507	0.00993961	protein_coding	cathepsin S [Source:HGNC Symbol;Acc:HGNC:2545]
RPL37A	ENSG00000197756	1.89651	0.00995307	protein_coding	ribosomal protein L37a [Source:HGNC Symbol;Acc:HGNC:10348]
NSMAF	ENSG00000035681	0.826773	0.00996765	protein_coding	neutral sphingomyelinase activation associated factor [Source:HGNC Symbol;Acc:HGNC:8017]
CHRNB2	ENSG00000160716	1.01172	0.00996765	protein_coding	cholinergic receptor nicotinic beta 2 subunit [Source:HGNC Symbol;Acc:HGNC:1962]
RSPH9	ENSG00000172426	0.723264	0.0100988	protein_coding	radial spoke head component 9 [Source:HGNC Symbol;Acc:HGNC:21057]
RPS15	ENSG00000115268	2.1321	0.0100988	protein_coding	ribosomal protein S15 [Source:HGNC Symbol;Acc:HGNC:10388]
COX6C	ENSG00000164919	0.930099	0.0101099	protein_coding	cytochrome c oxidase subunit 6C [Source:HGNC Symbol;Acc:HGNC:2285]
PIP4K2B	ENSG00000276293	1.04933	0.0101387	protein_coding	phosphatidylinositol-5-phosphate 4-kinase type 2 beta [Source:HGNC Symbol;Acc:HGNC:8998]
CISD2	ENSG00000145354	-0.849742	0.0102963	protein_coding	CDGSH iron sulfur domain 2 [Source:HGNC Symbol;Acc:HGNC:24212]
SLC25A38	ENSG00000144659	-1.51619	0.0103115	protein_coding	solute carrier family 25 member 38 [Source:HGNC Symbol;Acc:HGNC:26054]
RALBP1	ENSG00000017797	0.912035	0.0103748	protein_coding	ralA binding protein 1 [Source:HGNC Symbol;Acc:HGNC:9841]
DENND2D	ENSG00000162777	0.556339	0.01038	protein_coding	DENN domain containing 2D [Source:HGNC Symbol;Acc:HGNC:26192]
NUDT11	ENSG00000196368	-1.32026	0.0103836	protein_coding	nudix hydrolase 11 [Source:HGNC Symbol;Acc:HGNC:18011]
ZNF214	ENSG00000149050	2.36228	0.0103987	protein_coding	zinc finger protein 214 [Source:HGNC Symbol;Acc:HGNC:13006]
MNS1	ENSG00000138587	-1.12302	0.0104052	protein_coding	meiosis specific nuclear structural 1 [Source:HGNC Symbol;Acc:HGNC:29636]
ACTR3C	ENSG00000106526	1.02307	0.0104052	protein_coding	actin related protein 3C [Source:HGNC Symbol;Acc:HGNC:37282]
MGST2	ENSG00000085871	1.2266	0.0104052	protein_coding	microsomal glutathione S-transferase 2 [Source:HGNC Symbol;Acc:HGNC:7063]
ACTR1A	ENSG00000138107	0.822773	0.0104485	protein_coding	actin related protein 1A [Source:HGNC Symbol;Acc:HGNC:167]
KCNB1	ENSG00000158445	1.15465	0.0104701	protein_coding	potassium voltage-gated channel subfamily B member 1 [Source:HGNC Symbol;Acc:HGNC:6231]
GRIP2	ENSG00000144596	0.94933	0.0106026	protein_coding	glutamate receptor interacting protein 2 [Source:HGNC Symbol;Acc:HGNC:23841]
MTFR1	ENSG00000066855	-0.863002	0.010642	protein_coding	mitochondrial fission regulator 1 [Source:HGNC Symbol;Acc:HGNC:29510]
CLEC2B	ENSG00000110852	-1.53919	0.0108053	protein_coding	C-type lectin domain family 2 member B [Source:HGNC Symbol;Acc:HGNC:2053]
NOL8	ENSG00000198000	-1.06732	0.0109174	protein_coding	nucleolar protein 8 [Source:HGNC Symbol;Acc:HGNC:23387]
LRIG1	ENSG00000144749	-0.758326	0.0109174	protein_coding	leucine rich repeats and immunoglobulin like domains 1 [Source:HGNC Symbol;Acc:HGNC:17360]
STUB1	ENSG00000103266	0.832447	0.0109174	protein_coding	STIP1 homology and U-box containing protein 1 [Source:HGNC Symbol;Acc:HGNC:11427]
H4C3	ENSG00000197061	1.39739	0.0109174	protein_coding	H4 clustered histone 3 [Source:HGNC Symbol;Acc:HGNC:4787]
THAP9	ENSG00000168152	-0.69017	0.0109472	protein_coding	THAP domain containing 9 [Source:HGNC Symbol;Acc:HGNC:23192]
AFF1	ENSG00000172493	1.0713	0.0110182	protein_coding	AF4/FMR2 family member 1 [Source:HGNC Symbol;Acc:HGNC:7135]
PIAS1	ENSG00000033800	0.800017	0.0110391	protein_coding	protein inhibitor of activated STAT 1 [Source:HGNC Symbol;Acc:HGNC:2752]
PROB1	ENSG00000228672	1.62931	0.0115101	protein_coding	proline rich basic protein 1 [Source:HGNC Symbol;Acc:HGNC:41906]
CNTN4	ENSG00000144619	-1.84589	0.0115751	protein_coding	contactin 4 [Source:HGNC Symbol;Acc:HGNC:2174]
ATL1	ENSG00000198513	-0.582048	0.0115964	protein_coding	atlastin GTPase 1 [Source:HGNC Symbol;Acc:HGNC:11231]
STK16	ENSG00000115661	0.922084	0.0115964	protein_coding	serine/threonine kinase 16 [Source:HGNC Symbol;Acc:HGNC:11394]
AGBL3	ENSG00000146856	-0.825297	0.0117218	protein_coding	ATP/GTP binding protein like 3 [Source:HGNC Symbol;Acc:HGNC:27981]
MIER1	ENSG00000198160	-0.741196	0.0119215	protein_coding	MIER1 transcriptional regulator [Source:HGNC Symbol;Acc:HGNC:29657]
BOD1L1	ENSG00000038219	1.44392	0.0119215	protein_coding	biorientation of chromosomes in cell division 1 like 1 [Source:HGNC Symbol;Acc:HGNC:31792]
ELFN2	ENSG00000166897	2.64986	0.0119215	protein_coding	extracellular leucine rich repeat and fibronectin type III domain containing 2 [Source:HGNC Symbol;Acc:HGNC:29396]
RIOK2	ENSG00000058729	-1.24348	0.0119464	protein_coding	RIO kinase 2 [Source:HGNC Symbol;Acc:HGNC:18999]
PUS10	ENSG00000162927	-0.98322	0.0119464	protein_coding	pseudouridine synthase 10 [Source:HGNC Symbol;Acc:HGNC:26505]
IGSF6	ENSG00000140749	0.87542	0.0119464	protein_coding	immunoglobulin superfamily member 6 [Source:HGNC Symbol;Acc:HGNC:5953]
RPL31	ENSG00000071082	0.876112	0.0119464	protein_coding	ribosomal protein L31 [Source:HGNC Symbol;Acc:HGNC:10334]
GIMAP4	ENSG00000133574	1.51534	0.0121069	protein_coding	GTPase, IMAP family member 4 [Source:HGNC Symbol;Acc:HGNC:21872]
CYBB	ENSG00000165168	1.90443	0.0121125	protein_coding	cytochrome b-245 beta chain [Source:HGNC Symbol;Acc:HGNC:2578]
C3AR1	ENSG00000171860	-1.2534	0.0121495	protein_coding	complement C3a receptor 1 [Source:HGNC Symbol;Acc:HGNC:1319]
TMEM44	ENSG00000145014	1.23831	0.0123012	protein_coding	transmembrane protein 44 [Source:HGNC Symbol;Acc:HGNC:25120]
SH3BGRL3	ENSG00000142669	1.49347	0.0123242	protein_coding	SH3 domain binding glutamate rich protein like 3 [Source:HGNC Symbol;Acc:HGNC:15568]
CREB5	ENSG00000146592	1.75687	0.012434	protein_coding	cAMP responsive element binding protein 5 [Source:HGNC Symbol;Acc:HGNC:16844]
JMJD8	ENSG00000161999	0.91681	0.0125247	protein_coding	jumonji domain containing 8 [Source:HGNC Symbol;Acc:HGNC:14148]
ELOVL2	ENSG00000197977	-1.75025	0.0126075	protein_coding	ELOVL fatty acid elongase 2 [Source:HGNC Symbol;Acc:HGNC:14416]
SLC12A6	ENSG00000140199	0.887028	0.0126225	protein_coding	solute carrier family 12 member 6 [Source:HGNC Symbol;Acc:HGNC:10914]
RPS2	ENSG00000140988	1.29772	0.0129194	protein_coding	ribosomal protein S2 [Source:HGNC Symbol;Acc:HGNC:10404]
NAT8	ENSG00000144035	2.5506	0.0129194	protein_coding	N-acetyltransferase 8 (putative) [Source:HGNC Symbol;Acc:HGNC:18069]
DEPP1	ENSG00000165507	1.23175	0.0130555	protein_coding	DEPP1 autophagy regulator [Source:HGNC Symbol;Acc:HGNC:23355]
MED8	ENSG00000159479	1.0972	0.0131464	protein_coding	mediator complex subunit 8 [Source:HGNC Symbol;Acc:HGNC:19971]
CDS1	ENSG00000163624	1.84257	0.0132385	protein_coding	CDP-diacylglycerol synthase 1 [Source:HGNC Symbol;Acc:HGNC:1800]
POLR3H	ENSG00000100413	1.02515	0.013313	protein_coding	RNA polymerase III subunit H [Source:HGNC Symbol;Acc:HGNC:30349]
DCPS	ENSG00000110063	1.46905	0.0133612	protein_coding	decapping enzyme, scavenger [Source:HGNC Symbol;Acc:HGNC:29812]
CKAP2L	ENSG00000169607	1.81432	0.0134392	protein_coding	cytoskeleton associated protein 2 like [Source:HGNC Symbol;Acc:HGNC:26877]
GRPEL2	ENSG00000164284	-0.983605	0.0134793	protein_coding	GrpE like 2, mitochondrial [Source:HGNC Symbol;Acc:HGNC:21060]
S100P	ENSG00000163993	-1.57929	0.0135472	protein_coding	S100 calcium binding protein P [Source:HGNC Symbol;Acc:HGNC:10504]
MSMP	ENSG00000215183	0.808193	0.013574	protein_coding	microseminoprotein, prostate associated [Source:HGNC Symbol;Acc:HGNC:29663]
STARD3NL	ENSG00000010270	-0.979269	0.0135975	protein_coding	STARD3 N-terminal like [Source:HGNC Symbol;Acc:HGNC:19169]
ADAMDEC1	ENSG00000134028	-1.47102	0.0136583	protein_coding	ADAM like decysin 1 [Source:HGNC Symbol;Acc:HGNC:16299]
SNRPD1	ENSG00000167088	1.70067	0.0137313	protein_coding	small nuclear ribonucleoprotein D1 polypeptide [Source:HGNC Symbol;Acc:HGNC:11158]
ELK3	ENSG00000111145	-0.971356	0.0141661	protein_coding	ETS transcription factor ELK3 [Source:HGNC Symbol;Acc:HGNC:3325]
H2BC12	ENSG00000197903	1.71502	0.0141661	protein_coding	H2B clustered histone 12 [Source:HGNC Symbol;Acc:HGNC:13954]
HBB	ENSG00000244734	2.46781	0.0141811	protein_coding	hemoglobin subunit beta [Source:HGNC Symbol;Acc:HGNC:4827]
ACAT2	ENSG00000120437	0.730574	0.014288	protein_coding	acetyl-CoA acetyltransferase 2 [Source:HGNC Symbol;Acc:HGNC:94]
PSMB9	ENSG00000240065	1.97592	0.014288	protein_coding	proteasome 20S subunit beta 9 [Source:HGNC Symbol;Acc:HGNC:9546]
WDR74	ENSG00000133316	0.84289	0.0143854	protein_coding	WD repeat domain 74 [Source:HGNC Symbol;Acc:HGNC:25529]
SAMD14	ENSG00000167100	1.22	0.0143955	protein_coding	sterile alpha motif domain containing 14 [Source:HGNC Symbol;Acc:HGNC:27312]
SAMD12	ENSG00000177570	-1.19898	0.0144932	protein_coding	sterile alpha motif domain containing 12 [Source:HGNC Symbol;Acc:HGNC:31750]
OGN	ENSG00000106809	-1.12663	0.0146006	protein_coding	osteoglycin [Source:HGNC Symbol;Acc:HGNC:8126]
SNAPIN	ENSG00000143553	-0.780897	0.0146155	protein_coding	SNAP associated protein [Source:HGNC Symbol;Acc:HGNC:17145]
KIF26B	ENSG00000162849	-0.714808	0.0146212	protein_coding	kinesin family member 26B [Source:HGNC Symbol;Acc:HGNC:25484]
ZNF276	ENSG00000158805	0.79476	0.0146422	protein_coding	zinc finger protein 276 [Source:HGNC Symbol;Acc:HGNC:23330]
SH3BGRL	ENSG00000131171	1.30918	0.0147501	protein_coding	SH3 domain binding glutamate rich protein like [Source:HGNC Symbol;Acc:HGNC:10823]
COA5	ENSG00000183513	-0.763464	0.0149698	protein_coding	cytochrome c oxidase assembly factor 5 [Source:HGNC Symbol;Acc:HGNC:33848]
SWI5	ENSG00000175854	0.599825	0.0153564	protein_coding	SWI5 homologous recombination repair protein [Source:HGNC Symbol;Acc:HGNC:31412]
SLC24A5	ENSG00000188467	-1.05679	0.0153776	protein_coding	solute carrier family 24 member 5 [Source:HGNC Symbol;Acc:HGNC:20611]
AIM2	ENSG00000163568	1.07709	0.0155722	protein_coding	absent in melanoma 2 [Source:HGNC Symbol;Acc:HGNC:357]
DKC1	ENSG00000130826	1.28427	0.0159526	protein_coding	dyskerin pseudouridine synthase 1 [Source:HGNC Symbol;Acc:HGNC:2890]
IFT46	ENSG00000118096	-0.758471	0.0159883	protein_coding	intraflagellar transport 46 [Source:HGNC Symbol;Acc:HGNC:26146]
GAB2	ENSG00000033327	1.11893	0.0160242	protein_coding	GRB2 associated binding protein 2 [Source:HGNC Symbol;Acc:HGNC:14458]
SULT1B1	ENSG00000173597	1.83503	0.0160242	protein_coding	sulfotransferase family 1B member 1 [Source:HGNC Symbol;Acc:HGNC:17845]
CLEC5A	ENSG00000258227	2.39725	0.0160242	protein_coding	C-type lectin domain containing 5A [Source:HGNC Symbol;Acc:HGNC:2054]
GSDMD	ENSG00000104518	1.26086	0.0161859	protein_coding	gasdermin D [Source:HGNC Symbol;Acc:HGNC:25697]
FTSJ3	ENSG00000108592	0.609328	0.0162788	protein_coding	FtsJ RNA 2'-O-methyltransferase 3 [Source:HGNC Symbol;Acc:HGNC:17136]
SARM1	ENSG00000004139	1.05859	0.0164554	protein_coding	sterile alpha and TIR motif containing 1 [Source:HGNC Symbol;Acc:HGNC:17074]
C22orf15	ENSG00000169314	1.26707	0.0164554	protein_coding	chromosome 22 open reading frame 15 [Source:HGNC Symbol;Acc:HGNC:15558]
MBOAT4	ENSG00000177669	-1.25041	0.0165434	protein_coding	membrane bound O-acyltransferase domain containing 4 [Source:HGNC Symbol;Acc:HGNC:32311]
ZNF460	ENSG00000197714	-1.02509	0.016566	protein_coding	zinc finger protein 460 [Source:HGNC Symbol;Acc:HGNC:21628]
GLMP	ENSG00000198715	0.966944	0.0165759	protein_coding	glycosylated lysosomal membrane protein [Source:HGNC Symbol;Acc:HGNC:29436]
M1AP	ENSG00000159374	0.851421	0.0166339	protein_coding	meiosis 1 associated protein [Source:HGNC Symbol;Acc:HGNC:25183]
GUF1	ENSG00000151806	-0.789514	0.0167232	protein_coding	GUF1 homolog, GTPase [Source:HGNC Symbol;Acc:HGNC:25799]
FAM98C	ENSG00000130244	1.17992	0.0167232	protein_coding	family with sequence similarity 98 member C [Source:HGNC Symbol;Acc:HGNC:27119]
IL19	ENSG00000142224	1.76138	0.0167739	protein_coding	interleukin 19 [Source:HGNC Symbol;Acc:HGNC:5990]
TMEM192	ENSG00000170088	1.04327	0.0167865	protein_coding	transmembrane protein 192 [Source:HGNC Symbol;Acc:HGNC:26775]
RPL18A	ENSG00000105640	1.44484	0.0167865	protein_coding	ribosomal protein L18a [Source:HGNC Symbol;Acc:HGNC:10311]
TRMT13	ENSG00000122435	-1.19948	0.0168188	protein_coding	tRNA methyltransferase 13 homolog [Source:HGNC Symbol;Acc:HGNC:25502]
C6orf226	ENSG00000221821	-1.16982	0.0168297	protein_coding	chromosome 6 open reading frame 226 [Source:HGNC Symbol;Acc:HGNC:34431]
SAMD9	ENSG00000205413	2.03887	0.0169445	protein_coding	sterile alpha motif domain containing 9 [Source:HGNC Symbol;Acc:HGNC:1348]
FOXK2	ENSG00000141568	-0.669423	0.0169822	protein_coding	forkhead box K2 [Source:HGNC Symbol;Acc:HGNC:6036]
FREM3	ENSG00000183090	-1.16745	0.0170353	protein_coding	FRAS1 related extracellular matrix 3 [Source:HGNC Symbol;Acc:HGNC:25172]
RBMXL1	ENSG00000213516	-1.35094	0.0171047	protein_coding	RBMX like 1 [Source:HGNC Symbol;Acc:HGNC:25073]
RPS4X	ENSG00000198034	1.41644	0.0171162	protein_coding	ribosomal protein S4 X-linked [Source:HGNC Symbol;Acc:HGNC:10424]
PRC1	ENSG00000198901	-1.23229	0.0172031	protein_coding	protein regulator of cytokinesis 1 [Source:HGNC Symbol;Acc:HGNC:9341]
MAPK7	ENSG00000166484	-0.642497	0.0172031	protein_coding	mitogen-activated protein kinase 7 [Source:HGNC Symbol;Acc:HGNC:6880]
ODF2L	ENSG00000122417	1.67521	0.0172031	protein_coding	outer dense fiber of sperm tails 2 like [Source:HGNC Symbol;Acc:HGNC:29225]
TENM1	ENSG00000009694	-1.29067	0.0173646	protein_coding	teneurin transmembrane protein 1 [Source:HGNC Symbol;Acc:HGNC:8117]
MTIF2	ENSG00000085760	-0.732823	0.0174412	protein_coding	mitochondrial translational initiation factor 2 [Source:HGNC Symbol;Acc:HGNC:7441]
YBX1	ENSG00000065978	1.14327	0.0174489	protein_coding	Y-box binding protein 1 [Source:HGNC Symbol;Acc:HGNC:8014]
ITGB1BP1	ENSG00000119185	-0.739999	0.0174925	protein_coding	integrin subunit beta 1 binding protein 1 [Source:HGNC Symbol;Acc:HGNC:23927]
C1orf146	ENSG00000203910	-0.923967	0.0175462	protein_coding	chromosome 1 open reading frame 146 [Source:HGNC Symbol;Acc:HGNC:24032]
C12orf45	ENSG00000151131	2.50843	0.0175462	protein_coding	chromosome 12 open reading frame 45 [Source:HGNC Symbol;Acc:HGNC:28628]
GIGYF1	ENSG00000146830	1.11474	0.0175906	protein_coding	GRB10 interacting GYF protein 1 [Source:HGNC Symbol;Acc:HGNC:9126]
CREBZF	ENSG00000137504	-0.750956	0.0177639	protein_coding	CREB/ATF bZIP transcription factor [Source:HGNC Symbol;Acc:HGNC:24905]
APBB2	ENSG00000163697	1.51196	0.0178306	protein_coding	amyloid beta precursor protein binding family B member 2 [Source:HGNC Symbol;Acc:HGNC:582]
SH2D4A	ENSG00000104611	0.931483	0.0178524	protein_coding	SH2 domain containing 4A [Source:HGNC Symbol;Acc:HGNC:26102]
MATN2	ENSG00000132561	-0.777227	0.0178975	protein_coding	matrilin 2 [Source:HGNC Symbol;Acc:HGNC:6908]
USP35	ENSG00000118369	0.879309	0.0181784	protein_coding	ubiquitin specific peptidase 35 [Source:HGNC Symbol;Acc:HGNC:20061]
NDUFB2	ENSG00000090266	-0.751285	0.0183314	protein_coding	NADH:ubiquinone oxidoreductase subunit B2 [Source:HGNC Symbol;Acc:HGNC:7697]
ARHGAP9	ENSG00000123329	0.746372	0.0186241	protein_coding	Rho GTPase activating protein 9 [Source:HGNC Symbol;Acc:HGNC:14130]
GPR183	ENSG00000169508	-0.817254	0.0187135	protein_coding	G protein-coupled receptor 183 [Source:HGNC Symbol;Acc:HGNC:3128]
LYSMD4	ENSG00000183060	0.656062	0.0188686	protein_coding	LysM domain containing 4 [Source:HGNC Symbol;Acc:HGNC:26571]
DAZAP2	ENSG00000183283	0.732808	0.0188686	protein_coding	DAZ associated protein 2 [Source:HGNC Symbol;Acc:HGNC:2684]
THAP3	ENSG00000041988	1.01169	0.0188686	protein_coding	THAP domain containing 3 [Source:HGNC Symbol;Acc:HGNC:20855]
SPDYE16	ENSG00000185040	-1.00848	0.0191222	protein_coding	speedy/RINGO cell cycle regulator family member E16 [Source:HGNC Symbol;Acc:HGNC:51512]
GPANK1	ENSG00000204438	0.866987	0.0191811	protein_coding	G-patch domain and ankyrin repeats 1 [Source:HGNC Symbol;Acc:HGNC:13920]
REST	ENSG00000084093	0.70858	0.0192954	protein_coding	RE1 silencing transcription factor [Source:HGNC Symbol;Acc:HGNC:9966]
SLC25A35	ENSG00000125434	0.718348	0.0193561	protein_coding	solute carrier family 25 member 35 [Source:HGNC Symbol;Acc:HGNC:31921]
TRAPPC2	ENSG00000196459	-0.57774	0.0194841	protein_coding	trafficking protein particle complex 2 [Source:HGNC Symbol;Acc:HGNC:23068]
SELE	ENSG00000007908	-1.69506	0.019654	protein_coding	selectin E [Source:HGNC Symbol;Acc:HGNC:10718]
FUT11	ENSG00000196968	-0.751868	0.019654	protein_coding	fucosyltransferase 11 [Source:HGNC Symbol;Acc:HGNC:19233]
CRYBG1	ENSG00000112297	-0.616707	0.019654	protein_coding	crystallin beta-gamma domain containing 1 [Source:HGNC Symbol;Acc:HGNC:356]
HDLBP	ENSG00000115677	-0.610327	0.019654	protein_coding	high density lipoprotein binding protein [Source:HGNC Symbol;Acc:HGNC:4857]
UBXN11	ENSG00000158062	1.02955	0.019654	protein_coding	UBX domain protein 11 [Source:HGNC Symbol;Acc:HGNC:30600]
CHST15	ENSG00000182022	1.1664	0.019654	protein_coding	carbohydrate sulfotransferase 15 [Source:HGNC Symbol;Acc:HGNC:18137]
OST4	ENSG00000228474	1.20741	0.019654	protein_coding	oligosaccharyltransferase complex subunit 4, non-catalytic [Source:HGNC Symbol;Acc:HGNC:32483]
BTF3	ENSG00000145741	2.38067	0.019654	protein_coding	basic transcription factor 3 [Source:HGNC Symbol;Acc:HGNC:1125]
GLT8D2	ENSG00000120820	-0.658027	0.0198336	protein_coding	glycosyltransferase 8 domain containing 2 [Source:HGNC Symbol;Acc:HGNC:24890]
METTL9	ENSG00000197006	1.256	0.0198336	protein_coding	methyltransferase like 9 [Source:HGNC Symbol;Acc:HGNC:24586]
LIN9	ENSG00000183814	2.54869	0.0198766	protein_coding	lin-9 DREAM MuvB core complex component [Source:HGNC Symbol;Acc:HGNC:30830]
GPR27	ENSG00000170837	1.48721	0.0199755	protein_coding	G protein-coupled receptor 27 [Source:HGNC Symbol;Acc:HGNC:4482]
NFE2L2	ENSG00000116044	-1.05189	0.019988	protein_coding	nuclear factor, erythroid 2 like 2 [Source:HGNC Symbol;Acc:HGNC:7782]
RAPGEF3	ENSG00000079337	1.03825	0.0201633	protein_coding	Rap guanine nucleotide exchange factor 3 [Source:HGNC Symbol;Acc:HGNC:16629]
NCBP1	ENSG00000136937	-0.869394	0.02042	protein_coding	nuclear cap binding protein subunit 1 [Source:HGNC Symbol;Acc:HGNC:7658]
FTH1	ENSG00000167996	1.00021	0.02042	protein_coding	ferritin heavy chain 1 [Source:HGNC Symbol;Acc:HGNC:3976]
PLEKHG6	ENSG00000008323	1.141	0.02042	protein_coding	pleckstrin homology and RhoGEF domain containing G6 [Source:HGNC Symbol;Acc:HGNC:25562]
PSMD7	ENSG00000103035	-0.65634	0.0205051	protein_coding	proteasome 26S subunit, non-ATPase 7 [Source:HGNC Symbol;Acc:HGNC:9565]
HPS4	ENSG00000100099	0.782038	0.0206208	protein_coding	HPS4 biogenesis of lysosomal organelles complex 3 subunit 2 [Source:HGNC Symbol;Acc:HGNC:15844]
STX19	ENSG00000178750	-0.99201	0.0206289	protein_coding	syntaxin 19 [Source:HGNC Symbol;Acc:HGNC:19300]
BHLHE41	ENSG00000123095	1.29387	0.0206289	protein_coding	basic helix-loop-helix family member e41 [Source:HGNC Symbol;Acc:HGNC:16617]
GLIPR1L1	ENSG00000173401	-1.16591	0.0207554	protein_coding	GLIPR1 like 1 [Source:HGNC Symbol;Acc:HGNC:28392]
LRRC34	ENSG00000171757	-0.605486	0.02085	protein_coding	leucine rich repeat containing 34 [Source:HGNC Symbol;Acc:HGNC:28408]
MAX	ENSG00000125952	0.728564	0.0209502	protein_coding	MYC associated factor X [Source:HGNC Symbol;Acc:HGNC:6913]
ANXA10	ENSG00000109511	-1.15281	0.0210605	protein_coding	annexin A10 [Source:HGNC Symbol;Acc:HGNC:534]
CERK	ENSG00000100422	-0.974153	0.0210827	protein_coding	ceramide kinase [Source:HGNC Symbol;Acc:HGNC:19256]
RNASE2	ENSG00000169385	-2.51206	0.021211	protein_coding	ribonuclease A family member 2 [Source:HGNC Symbol;Acc:HGNC:10045]
OMD	ENSG00000127083	-1.18431	0.0212491	protein_coding	osteomodulin [Source:HGNC Symbol;Acc:HGNC:8134]
GK3P	ENSG00000229894	0.92026	0.0212491	protein_coding	glycerol kinase 3 pseudogene [Source:HGNC Symbol;Acc:HGNC:4292]
TMED1	ENSG00000099203	1.00844	0.0212491	protein_coding	transmembrane p24 trafficking protein 1 [Source:HGNC Symbol;Acc:HGNC:17291]
SLC5A10	ENSG00000154025	0.738685	0.021256	protein_coding	solute carrier family 5 member 10 [Source:HGNC Symbol;Acc:HGNC:23155]
METTL22	ENSG00000067365	1.24976	0.0212758	protein_coding	methyltransferase like 22 [Source:HGNC Symbol;Acc:HGNC:28368]
NFE2L3	ENSG00000050344	-0.716124	0.0213194	protein_coding	nuclear factor, erythroid 2 like 3 [Source:HGNC Symbol;Acc:HGNC:7783]
GCC1	ENSG00000179562	0.621927	0.0215895	protein_coding	GRIP and coiled-coil domain containing 1 [Source:HGNC Symbol;Acc:HGNC:19095]
EPHA1	ENSG00000146904	1.30664	0.0215895	protein_coding	EPH receptor A1 [Source:HGNC Symbol;Acc:HGNC:3385]
GATC	ENSG00000257218	0.510895	0.021778	protein_coding	glutamyl-tRNA amidotransferase subunit C [Source:HGNC Symbol;Acc:HGNC:25068]
CXCR6	ENSG00000172215	-0.905559	0.0219521	protein_coding	C-X-C motif chemokine receptor 6 [Source:HGNC Symbol;Acc:HGNC:16647]
DERL3	ENSG00000099958	1.1727	0.0220453	protein_coding	derlin 3 [Source:HGNC Symbol;Acc:HGNC:14236]
HSBP1L1	ENSG00000226742	-1.02875	0.0221533	protein_coding	heat shock factor binding protein 1 like 1 [Source:HGNC Symbol;Acc:HGNC:37243]
RPL23A	ENSG00000198242	2.44826	0.0221767	protein_coding	ribosomal protein L23a [Source:HGNC Symbol;Acc:HGNC:10317]
MMP19	ENSG00000123342	0.928478	0.0221985	protein_coding	matrix metallopeptidase 19 [Source:HGNC Symbol;Acc:HGNC:7165]
APC2	ENSG00000115266	1.22849	0.0227352	protein_coding	APC regulator of WNT signaling pathway 2 [Source:HGNC Symbol;Acc:HGNC:24036]
DEFB131B	ENSG00000225805	-0.996238	0.0227444	protein_coding	defensin beta 131B [Source:HGNC Symbol;Acc:HGNC:38058]
TMEM121B	ENSG00000183307	1.06127	0.0227934	protein_coding	transmembrane protein 121B [Source:HGNC Symbol;Acc:HGNC:1844]
SRI	ENSG00000075142	-0.832516	0.0228453	protein_coding	sorcin [Source:HGNC Symbol;Acc:HGNC:11292]
SEC22C	ENSG00000093183	-0.730722	0.0229215	protein_coding	SEC22 homolog C, vesicle trafficking protein [Source:HGNC Symbol;Acc:HGNC:16828]
ECM2	ENSG00000106823	-1.13729	0.0229706	protein_coding	extracellular matrix protein 2 [Source:HGNC Symbol;Acc:HGNC:3154]
MED25	ENSG00000104973	-1.04914	0.0232318	protein_coding	mediator complex subunit 25 [Source:HGNC Symbol;Acc:HGNC:28845]
GLOD5	ENSG00000171433	-2.16994	0.0234775	protein_coding	glyoxalase domain containing 5 [Source:HGNC Symbol;Acc:HGNC:33358]
MYL5	ENSG00000215375	0.924843	0.0235772	protein_coding	myosin light chain 5 [Source:HGNC Symbol;Acc:HGNC:7586]
C5orf34	ENSG00000172244	-0.740117	0.0235853	protein_coding	chromosome 5 open reading frame 34 [Source:HGNC Symbol;Acc:HGNC:24738]
B3GALT1	ENSG00000172318	-2.51993	0.0238193	protein_coding	beta-1,3-galactosyltransferase 1 [Source:HGNC Symbol;Acc:HGNC:916]
KCNJ2	ENSG00000123700	1.27129	0.0238193	protein_coding	potassium inwardly rectifying channel subfamily J member 2 [Source:HGNC Symbol;Acc:HGNC:6263]
CNOT11	ENSG00000158435	0.825102	0.0239694	protein_coding	CCR4-NOT transcription complex subunit 11 [Source:HGNC Symbol;Acc:HGNC:25217]
CYFIP1	ENSG00000273749	0.559939	0.0240401	protein_coding	cytoplasmic FMR1 interacting protein 1 [Source:HGNC Symbol;Acc:HGNC:13759]
TSNAX	ENSG00000116918	1.68817	0.024118	protein_coding	translin associated factor X [Source:HGNC Symbol;Acc:HGNC:12380]
CRB2	ENSG00000148204	1.16186	0.0241208	protein_coding	crumbs cell polarity complex component 2 [Source:HGNC Symbol;Acc:HGNC:18688]
NRN1	ENSG00000124785	2.27844	0.0243581	protein_coding	neuritin 1 [Source:HGNC Symbol;Acc:HGNC:17972]
GOLGA1	ENSG00000136935	-0.823104	0.0244739	protein_coding	golgin A1 [Source:HGNC Symbol;Acc:HGNC:4424]
PCM1	ENSG00000078674	1.11704	0.0247669	protein_coding	pericentriolar material 1 [Source:HGNC Symbol;Acc:HGNC:8727]
PLN	ENSG00000198523	-0.887246	0.0248005	protein_coding	phospholamban [Source:HGNC Symbol;Acc:HGNC:9080]
DNAJB14	ENSG00000164031	1.14586	0.0248005	protein_coding	DnaJ heat shock protein family (Hsp40) member B14 [Source:HGNC Symbol;Acc:HGNC:25881]
ARL8B	ENSG00000134108	1.6508	0.0248096	protein_coding	ADP ribosylation factor like GTPase 8B [Source:HGNC Symbol;Acc:HGNC:25564]
LAMTOR4	ENSG00000188186	0.789793	0.0252141	protein_coding	late endosomal/lysosomal adaptor, MAPK and MTOR activator 4 [Source:HGNC Symbol;Acc:HGNC:33772]
GDF9	ENSG00000164404	1.0546	0.0252141	protein_coding	growth differentiation factor 9 [Source:HGNC Symbol;Acc:HGNC:4224]
SLC6A6	ENSG00000131389	1.10317	0.0252141	protein_coding	solute carrier family 6 member 6 [Source:HGNC Symbol;Acc:HGNC:11052]
SRPK2	ENSG00000135250	-0.42766	0.0252558	protein_coding	SRSF protein kinase 2 [Source:HGNC Symbol;Acc:HGNC:11306]
OPA3	ENSG00000125741	1.11649	0.0253178	protein_coding	outer mitochondrial membrane lipid metabolism regulator OPA3 [Source:HGNC Symbol;Acc:HGNC:8142]
ASCL5	ENSG00000232237	-1.50925	0.0256771	protein_coding	achaete-scute family bHLH transcription factor 5 [Source:HGNC Symbol;Acc:HGNC:33169]
MEGF9	ENSG00000106780	1.81853	0.0257034	protein_coding	multiple EGF like domains 9 [Source:HGNC Symbol;Acc:HGNC:3234]
SLC26A3	ENSG00000091138	-0.920974	0.0257497	protein_coding	solute carrier family 26 member 3 [Source:HGNC Symbol;Acc:HGNC:3018]
RPA3	ENSG00000106399	-0.559309	0.0257497	protein_coding	replication protein A3 [Source:HGNC Symbol;Acc:HGNC:10291]
BASP1	ENSG00000176788	1.52559	0.0257497	protein_coding	brain abundant membrane attached signal protein 1 [Source:HGNC Symbol;Acc:HGNC:957]
CPHXL	ENSG00000283755	-1.50454	0.0257603	protein_coding	cytoplasmic polyadenylated homeobox like [Source:HGNC Symbol;Acc:HGNC:51815]
CHAC2	ENSG00000143942	-0.940001	0.0259366	protein_coding	ChaC cation transport regulator homolog 2 [Source:HGNC Symbol;Acc:HGNC:32363]
MAL	ENSG00000172005	-1.15776	0.0260539	protein_coding	mal, T cell differentiation protein [Source:HGNC Symbol;Acc:HGNC:6817]
RPL37	ENSG00000145592	1.72164	0.026082	protein_coding	ribosomal protein L37 [Source:HGNC Symbol;Acc:HGNC:10347]
SLC22A23	ENSG00000137266	-0.904495	0.0262373	protein_coding	solute carrier family 22 member 23 [Source:HGNC Symbol;Acc:HGNC:21106]
SLA2	ENSG00000101082	0.971422	0.0265327	protein_coding	Src like adaptor 2 [Source:HGNC Symbol;Acc:HGNC:17329]
ASPN	ENSG00000106819	-1.09444	0.0266524	protein_coding	asporin [Source:HGNC Symbol;Acc:HGNC:14872]
TINF2	ENSG00000092330	0.728263	0.0266524	protein_coding	TERF1 interacting nuclear factor 2 [Source:HGNC Symbol;Acc:HGNC:11824]
VGLL4	ENSG00000144560	0.6572	0.0267691	protein_coding	vestigial like family member 4 [Source:HGNC Symbol;Acc:HGNC:28966]
FILIP1L	ENSG00000168386	-1.39427	0.0269361	protein_coding	filamin A interacting protein 1 like [Source:HGNC Symbol;Acc:HGNC:24589]
MYO5B	ENSG00000167306	-1.21084	0.0269361	protein_coding	myosin VB [Source:HGNC Symbol;Acc:HGNC:7603]
NR2C2AP	ENSG00000184162	0.896009	0.0269361	protein_coding	nuclear receptor 2C2 associated protein [Source:HGNC Symbol;Acc:HGNC:30763]
SPG11	ENSG00000104133	-0.858681	0.0270088	protein_coding	SPG11 vesicle trafficking associated, spatacsin [Source:HGNC Symbol;Acc:HGNC:11226]
CEP83	ENSG00000173588	0.818731	0.0271584	protein_coding	centrosomal protein 83 [Source:HGNC Symbol;Acc:HGNC:17966]
H2BC4	ENSG00000180596	1.37965	0.0272826	protein_coding	H2B clustered histone 4 [Source:HGNC Symbol;Acc:HGNC:4757]
TADA2B	ENSG00000173011	-0.867175	0.027574	protein_coding	transcriptional adaptor 2B [Source:HGNC Symbol;Acc:HGNC:30781]
NEB	ENSG00000183091	-0.626728	0.0277689	protein_coding	nebulin [Source:HGNC Symbol;Acc:HGNC:7720]
TRMT112	ENSG00000173113	0.665218	0.0280549	protein_coding	tRNA methyltransferase subunit 11-2 [Source:HGNC Symbol;Acc:HGNC:26940]
DCAF13	ENSG00000164934	-0.689738	0.0284581	protein_coding	DDB1 and CUL4 associated factor 13 [Source:HGNC Symbol;Acc:HGNC:24535]
MSN	ENSG00000147065	1.61053	0.0288376	protein_coding	moesin [Source:HGNC Symbol;Acc:HGNC:7373]
NONO	ENSG00000147140	1.62884	0.0289918	protein_coding	non-POU domain containing octamer binding [Source:HGNC Symbol;Acc:HGNC:7871]
GABPA	ENSG00000154727	0.952817	0.029045	protein_coding	GA binding protein transcription factor subunit alpha [Source:HGNC Symbol;Acc:HGNC:4071]
CUEDC1	ENSG00000180891	-1.73906	0.0291227	protein_coding	CUE domain containing 1 [Source:HGNC Symbol;Acc:HGNC:31350]
NUDT19	ENSG00000213965	1.34843	0.0291227	protein_coding	nudix hydrolase 19 [Source:HGNC Symbol;Acc:HGNC:32036]
GCNT2	ENSG00000111846	-1.30206	0.0294914	protein_coding	glucosaminyl (N-acetyl) transferase 2 (I blood group) [Source:HGNC Symbol;Acc:HGNC:4204]
C10orf55	ENSG00000222047	-3.7728	0.0296907	protein_coding	chromosome 10 open reading frame 55 [Source:HGNC Symbol;Acc:HGNC:31008]
GLT1D1	ENSG00000151948	1.803	0.0296907	protein_coding	glycosyltransferase 1 domain containing 1 [Source:HGNC Symbol;Acc:HGNC:26483]
NPIPB11	ENSG00000254206	-1.06269	0.0297093	protein_coding	nuclear pore complex interacting protein family member B11 [Source:HGNC Symbol;Acc:HGNC:37453]
FAM166A	ENSG00000188163	1.00839	0.0297506	protein_coding	family with sequence similarity 166 member A [Source:HGNC Symbol;Acc:HGNC:33818]
CCN6	ENSG00000112761	-1.07678	0.0298585	protein_coding	cellular communication network factor 6 [Source:HGNC Symbol;Acc:HGNC:12771]
SNX21	ENSG00000124104	0.656555	0.0298889	protein_coding	sorting nexin family member 21 [Source:HGNC Symbol;Acc:HGNC:16154]
H2BC21	ENSG00000184678	1.63022	0.0299603	protein_coding	H2B clustered histone 21 [Source:HGNC Symbol;Acc:HGNC:4760]
LILRB2	ENSG00000131042	1.27141	0.0300321	protein_coding	leukocyte immunoglobulin like receptor B2 [Source:HGNC Symbol;Acc:HGNC:6606]
SUN2	ENSG00000100242	1.01788	0.0300456	protein_coding	Sad1 and UNC84 domain containing 2 [Source:HGNC Symbol;Acc:HGNC:14210]
MSTO1	ENSG00000125459	1.41223	0.0300866	protein_coding	misato mitochondrial distribution and morphology regulator 1 [Source:HGNC Symbol;Acc:HGNC:29678]
EIF2S2	ENSG00000125977	-0.804341	0.0301602	protein_coding	eukaryotic translation initiation factor 2 subunit beta [Source:HGNC Symbol;Acc:HGNC:3266]
ZNF124	ENSG00000196418	-1.19594	0.0302227	protein_coding	zinc finger protein 124 [Source:HGNC Symbol;Acc:HGNC:12907]
IMPG1	ENSG00000112706	-1.60287	0.0303149	protein_coding	interphotoreceptor matrix proteoglycan 1 [Source:HGNC Symbol;Acc:HGNC:6055]
ELMOD3	ENSG00000115459	0.597009	0.0303586	protein_coding	ELMO domain containing 3 [Source:HGNC Symbol;Acc:HGNC:26158]
ZNF732	ENSG00000186777	-2.02866	0.030416	protein_coding	zinc finger protein 732 [Source:HGNC Symbol;Acc:HGNC:37138]
STOM	ENSG00000148175	0.726811	0.0304643	protein_coding	stomatin [Source:HGNC Symbol;Acc:HGNC:3383]
DDIT3	ENSG00000175197	0.721665	0.0305634	protein_coding	DNA damage inducible transcript 3 [Source:HGNC Symbol;Acc:HGNC:2726]
PLBD1	ENSG00000121316	0.857176	0.0305901	protein_coding	phospholipase B domain containing 1 [Source:HGNC Symbol;Acc:HGNC:26215]
FTL	ENSG00000087086	0.981137	0.0307199	protein_coding	ferritin light chain [Source:HGNC Symbol;Acc:HGNC:3999]
FKBP5	ENSG00000096060	1.62907	0.0307934	protein_coding	FKBP prolyl isomerase 5 [Source:HGNC Symbol;Acc:HGNC:3721]
CALD1	ENSG00000122786	-1.06582	0.0308814	protein_coding	caldesmon 1 [Source:HGNC Symbol;Acc:HGNC:1441]
H2BC5	ENSG00000158373	0.865668	0.0309019	protein_coding	H2B clustered histone 5 [Source:HGNC Symbol;Acc:HGNC:4747]
HLTF	ENSG00000071794	0.849184	0.0309489	protein_coding	helicase like transcription factor [Source:HGNC Symbol;Acc:HGNC:11099]
AP5B1	ENSG00000254470	1.34224	0.0309489	protein_coding	adaptor related protein complex 5 subunit beta 1 [Source:HGNC Symbol;Acc:HGNC:25104]
METTL21C	ENSG00000139780	-1.0073	0.0309982	protein_coding	methyltransferase like 21C [Source:HGNC Symbol;Acc:HGNC:33717]
SRRD	ENSG00000100104	0.615145	0.0309982	protein_coding	SRR1 domain containing [Source:HGNC Symbol;Acc:HGNC:33910]
SAMD15	ENSG00000100583	0.889527	0.0310437	protein_coding	sterile alpha motif domain containing 15 [Source:HGNC Symbol;Acc:HGNC:18631]
SMARCC2	ENSG00000139613	0.838637	0.0311568	protein_coding	SWI/SNF related, matrix associated, actin dependent regulator of chromatin subfamily c member 2 [Source:HGNC Symbol;Acc:HGNC:11105]
ZC3H8	ENSG00000144161	-0.903387	0.0312237	protein_coding	zinc finger CCCH-type containing 8 [Source:HGNC Symbol;Acc:HGNC:30941]
RPF1	ENSG00000117133	0.620605	0.0312287	protein_coding	ribosome production factor 1 homolog [Source:HGNC Symbol;Acc:HGNC:30350]
DNAH17	ENSG00000187775	1.37955	0.0312946	protein_coding	dynein axonemal heavy chain 17 [Source:HGNC Symbol;Acc:HGNC:2946]
PRR3	ENSG00000204576	-1.03741	0.0314243	protein_coding	proline rich 3 [Source:HGNC Symbol;Acc:HGNC:21149]
WRNIP1	ENSG00000124535	0.960775	0.0314243	protein_coding	WRN helicase interacting protein 1 [Source:HGNC Symbol;Acc:HGNC:20876]
BLK	ENSG00000136573	1.40479	0.0314947	protein_coding	BLK proto-oncogene, Src family tyrosine kinase [Source:HGNC Symbol;Acc:HGNC:1057]
GGCX	ENSG00000115486	0.540038	0.031506	protein_coding	gamma-glutamyl carboxylase [Source:HGNC Symbol;Acc:HGNC:4247]
UNC5A	ENSG00000113763	1.58097	0.0316221	protein_coding	unc-5 netrin receptor A [Source:HGNC Symbol;Acc:HGNC:12567]
TMEM184C	ENSG00000164168	-0.552417	0.0316403	protein_coding	transmembrane protein 184C [Source:HGNC Symbol;Acc:HGNC:25587]
PFKFB2	ENSG00000123836	-1.33754	0.0316517	protein_coding	6-phosphofructo-2-kinase/fructose-2,6-biphosphatase 2 [Source:HGNC Symbol;Acc:HGNC:8873]
CCT8	ENSG00000156261	-0.74243	0.0316517	protein_coding	chaperonin containing TCP1 subunit 8 [Source:HGNC Symbol;Acc:HGNC:1623]
ROPN1B	ENSG00000114547	-0.983181	0.0316603	protein_coding	rhophilin associated tail protein 1B [Source:HGNC Symbol;Acc:HGNC:31927]
MLLT10	ENSG00000078403	-0.678415	0.0317619	protein_coding	MLLT10 histone lysine methyltransferase DOT1L cofactor [Source:HGNC Symbol;Acc:HGNC:16063]
MFAP1	ENSG00000140259	-1.52134	0.0319516	protein_coding	microfibril associated protein 1 [Source:HGNC Symbol;Acc:HGNC:7032]
ZNF506	ENSG00000081665	-0.872964	0.0319935	protein_coding	zinc finger protein 506 [Source:HGNC Symbol;Acc:HGNC:23780]
CABP7	ENSG00000100314	0.7571	0.0320621	protein_coding	calcium binding protein 7 [Source:HGNC Symbol;Acc:HGNC:20834]
ADAMTSL4	ENSG00000143382	1.37103	0.0320621	protein_coding	ADAMTS like 4 [Source:HGNC Symbol;Acc:HGNC:19706]
TSPYL1	ENSG00000189241	-0.697278	0.0320889	protein_coding	TSPY like 1 [Source:HGNC Symbol;Acc:HGNC:12382]
NPRL3	ENSG00000103148	0.721571	0.0321856	protein_coding	NPR3 like, GATOR1 complex subunit [Source:HGNC Symbol;Acc:HGNC:14124]
HINT1	ENSG00000169567	-1.02694	0.0323383	protein_coding	histidine triad nucleotide binding protein 1 [Source:HGNC Symbol;Acc:HGNC:4912]
SUCNR1	ENSG00000198829	-1.24783	0.0324174	protein_coding	succinate receptor 1 [Source:HGNC Symbol;Acc:HGNC:4542]
KDM1B	ENSG00000165097	-0.554907	0.0324962	protein_coding	lysine demethylase 1B [Source:HGNC Symbol;Acc:HGNC:21577]
IL5RA	ENSG00000091181	-1.88278	0.0325367	protein_coding	interleukin 5 receptor subunit alpha [Source:HGNC Symbol;Acc:HGNC:6017]
CIPC	ENSG00000198894	-1.07337	0.032636	protein_coding	CLOCK interacting pacemaker [Source:HGNC Symbol;Acc:HGNC:20365]
ZNF80	ENSG00000174255	-0.956263	0.0328798	protein_coding	zinc finger protein 80 [Source:HGNC Symbol;Acc:HGNC:13155]
RPL21	ENSG00000122026	1.99693	0.0328798	protein_coding	ribosomal protein L21 [Source:HGNC Symbol;Acc:HGNC:10313]
ATAD5	ENSG00000176208	-0.791025	0.0329453	protein_coding	ATPase family AAA domain containing 5 [Source:HGNC Symbol;Acc:HGNC:25752]
NRCAM	ENSG00000091129	-2.12132	0.0330786	protein_coding	neuronal cell adhesion molecule [Source:HGNC Symbol;Acc:HGNC:7994]
GLI1	ENSG00000111087	1.11385	0.0330786	protein_coding	GLI family zinc finger 1 [Source:HGNC Symbol;Acc:HGNC:4317]
TNFAIP3	ENSG00000118503	-1.01817	0.0332959	protein_coding	TNF alpha induced protein 3 [Source:HGNC Symbol;Acc:HGNC:11896]
PKD2L2	ENSG00000078795	-0.434841	0.0334119	protein_coding	polycystin 2 like 2, transient receptor potential cation channel [Source:HGNC Symbol;Acc:HGNC:9012]
FBXO24	ENSG00000106336	1.48404	0.0334358	protein_coding	F-box protein 24 [Source:HGNC Symbol;Acc:HGNC:13595]
SURF2	ENSG00000148291	-0.858488	0.0335067	protein_coding	surfeit 2 [Source:HGNC Symbol;Acc:HGNC:11475]
TMSB10	ENSG00000034510	1.93209	0.0335188	protein_coding	thymosin beta 10 [Source:HGNC Symbol;Acc:HGNC:11879]
ZNF529	ENSG00000186020	-0.622979	0.0337437	protein_coding	zinc finger protein 529 [Source:HGNC Symbol;Acc:HGNC:29328]
SLC31A2	ENSG00000136867	0.728806	0.0337437	protein_coding	solute carrier family 31 member 2 [Source:HGNC Symbol;Acc:HGNC:11017]
RABEP1	ENSG00000029725	-0.724802	0.0337922	protein_coding	rabaptin, RAB GTPase binding effector protein 1 [Source:HGNC Symbol;Acc:HGNC:17677]
UBTF	ENSG00000108312	0.885135	0.0337922	protein_coding	upstream binding transcription factor [Source:HGNC Symbol;Acc:HGNC:12511]
CIITA	ENSG00000179583	0.623367	0.0338926	protein_coding	class II major histocompatibility complex transactivator [Source:HGNC Symbol;Acc:HGNC:7067]
MAP11	ENSG00000146826	0.715392	0.0338926	protein_coding	microtubule associated protein 11 [Source:HGNC Symbol;Acc:HGNC:25604]
TYW1	ENSG00000198874	-0.966727	0.0339386	protein_coding	tRNA-yW synthesizing protein 1 homolog [Source:HGNC Symbol;Acc:HGNC:25598]
RPS7	ENSG00000171863	1.67836	0.0339386	protein_coding	ribosomal protein S7 [Source:HGNC Symbol;Acc:HGNC:10440]
SELL	ENSG00000188404	0.815854	0.0340117	protein_coding	selectin L [Source:HGNC Symbol;Acc:HGNC:10720]
RGS2	ENSG00000116741	1.40835	0.0342186	protein_coding	regulator of G protein signaling 2 [Source:HGNC Symbol;Acc:HGNC:9998]
RD3L	ENSG00000227729	1.78135	0.0344636	protein_coding	retinal degeneration 3 like [Source:HGNC Symbol;Acc:HGNC:40912]
CHRNA2	ENSG00000120903	0.741795	0.034511	protein_coding	cholinergic receptor nicotinic alpha 2 subunit [Source:HGNC Symbol;Acc:HGNC:1956]
ANKH	ENSG00000154122	-0.796383	0.0349337	protein_coding	ANKH inorganic pyrophosphate transport regulator [Source:HGNC Symbol;Acc:HGNC:15492]
DENND11	ENSG00000257093	-0.760833	0.0350297	protein_coding	DENN domain containing 11 [Source:HGNC Symbol;Acc:HGNC:29472]
SESN3	ENSG00000149212	-0.778164	0.0350977	protein_coding	sestrin 3 [Source:HGNC Symbol;Acc:HGNC:23060]
GABARAPL2	ENSG00000034713	-0.534225	0.0352186	protein_coding	GABA type A receptor associated protein like 2 [Source:HGNC Symbol;Acc:HGNC:13291]
PTRH2	ENSG00000141378	0.40111	0.0352186	protein_coding	peptidyl-tRNA hydrolase 2 [Source:HGNC Symbol;Acc:HGNC:24265]
XPO6	ENSG00000169180	1.17857	0.0352186	protein_coding	exportin 6 [Source:HGNC Symbol;Acc:HGNC:19733]
TWF2	ENSG00000247596	0.787599	0.0355207	protein_coding	twinfilin actin binding protein 2 [Source:HGNC Symbol;Acc:HGNC:9621]
MFN1	ENSG00000171109	0.633344	0.0356114	protein_coding	mitofusin 1 [Source:HGNC Symbol;Acc:HGNC:18262]
MRPL40	ENSG00000185608	-0.990813	0.0356292	protein_coding	mitochondrial ribosomal protein L40 [Source:HGNC Symbol;Acc:HGNC:14491]
RBM4B	ENSG00000173914	-0.893736	0.0356292	protein_coding	RNA binding motif protein 4B [Source:HGNC Symbol;Acc:HGNC:28842]
C19orf54	ENSG00000188493	0.593737	0.0356958	protein_coding	chromosome 19 open reading frame 54 [Source:HGNC Symbol;Acc:HGNC:24758]
PGAP2	ENSG00000148985	0.789297	0.0356958	protein_coding	post-GPI attachment to proteins 2 [Source:HGNC Symbol;Acc:HGNC:17893]
AC023055.1	ENSG00000257390	0.924652	0.0356958	protein_coding	novel protein
HLA-F	ENSG00000204642	-0.76285	0.0357825	protein_coding	major histocompatibility complex, class I, F [Source:HGNC Symbol;Acc:HGNC:4963]
PTCHD1	ENSG00000165186	1.78747	0.0360769	protein_coding	patched domain containing 1 [Source:HGNC Symbol;Acc:HGNC:26392]
SNX30	ENSG00000148158	1.15262	0.0361527	protein_coding	sorting nexin family member 30 [Source:HGNC Symbol;Acc:HGNC:23685]
UPP2	ENSG00000007001	1.40524	0.036892	protein_coding	uridine phosphorylase 2 [Source:HGNC Symbol;Acc:HGNC:23061]
TUBGCP4	ENSG00000137822	-0.64694	0.0371526	protein_coding	tubulin gamma complex associated protein 4 [Source:HGNC Symbol;Acc:HGNC:16691]
USP45	ENSG00000123552	-0.797276	0.0372719	protein_coding	ubiquitin specific peptidase 45 [Source:HGNC Symbol;Acc:HGNC:20080]
PAPLN	ENSG00000100767	0.846696	0.0372719	protein_coding	papilin, proteoglycan like sulfated glycoprotein [Source:HGNC Symbol;Acc:HGNC:19262]
AC093323.1	ENSG00000170846	-0.886215	0.0372944	protein_coding	Putative MORF4 family-associated protein 1-like protein UPP [Source:UniProtKB/Swiss-Prot;Acc:B2RBV5]
H1-2	ENSG00000187837	1.44599	0.0373143	protein_coding	H1.2 linker histone, cluster member [Source:HGNC Symbol;Acc:HGNC:4716]
SNTB1	ENSG00000172164	0.580374	0.0373555	protein_coding	syntrophin beta 1 [Source:HGNC Symbol;Acc:HGNC:11168]
GPR15	ENSG00000154165	-1.2074	0.0373596	protein_coding	G protein-coupled receptor 15 [Source:HGNC Symbol;Acc:HGNC:4469]
ZBTB20	ENSG00000181722	-1.28438	0.0376444	protein_coding	zinc finger and BTB domain containing 20 [Source:HGNC Symbol;Acc:HGNC:13503]
SRGN	ENSG00000122862	1.58522	0.0382343	protein_coding	serglycin [Source:HGNC Symbol;Acc:HGNC:9361]
LRIF1	ENSG00000121931	-2.11709	0.0383893	protein_coding	ligand dependent nuclear receptor interacting factor 1 [Source:HGNC Symbol;Acc:HGNC:30299]
LONP2	ENSG00000102910	-0.580454	0.0384045	protein_coding	lon peptidase 2, peroxisomal [Source:HGNC Symbol;Acc:HGNC:20598]
LYSMD1	ENSG00000163155	1.15962	0.0384045	protein_coding	LysM domain containing 1 [Source:HGNC Symbol;Acc:HGNC:32070]
WDR86	ENSG00000187260	0.650493	0.03843	protein_coding	WD repeat domain 86 [Source:HGNC Symbol;Acc:HGNC:28020]
FBXO40	ENSG00000163833	0.772846	0.0384832	protein_coding	F-box protein 40 [Source:HGNC Symbol;Acc:HGNC:29816]
CDK2AP1	ENSG00000111328	-0.907032	0.0385578	protein_coding	cyclin dependent kinase 2 associated protein 1 [Source:HGNC Symbol;Acc:HGNC:14002]
RAC2	ENSG00000128340	1.29236	0.038745	protein_coding	Rac family small GTPase 2 [Source:HGNC Symbol;Acc:HGNC:9802]
VAT1	ENSG00000108828	0.907472	0.0387491	protein_coding	vesicle amine transport 1 [Source:HGNC Symbol;Acc:HGNC:16919]
RPL13	ENSG00000167526	1.56758	0.0388948	protein_coding	ribosomal protein L13 [Source:HGNC Symbol;Acc:HGNC:10303]
AGA	ENSG00000038002	-0.941014	0.0393324	protein_coding	aspartylglucosaminidase [Source:HGNC Symbol;Acc:HGNC:318]
RPL32	ENSG00000144713	1.26178	0.0395575	protein_coding	ribosomal protein L32 [Source:HGNC Symbol;Acc:HGNC:10336]
TMA16	ENSG00000198498	0.801373	0.0397369	protein_coding	translation machinery associated 16 homolog [Source:HGNC Symbol;Acc:HGNC:25638]
DCTN2	ENSG00000175203	0.996841	0.0397369	protein_coding	dynactin subunit 2 [Source:HGNC Symbol;Acc:HGNC:2712]
DDHD2	ENSG00000085788	-0.515898	0.0397937	protein_coding	DDHD domain containing 2 [Source:HGNC Symbol;Acc:HGNC:29106]
TRPV5	ENSG00000127412	1.3179	0.0398216	protein_coding	transient receptor potential cation channel subfamily V member 5 [Source:HGNC Symbol;Acc:HGNC:3145]
ADCY4	ENSG00000129467	1.13327	0.0398414	protein_coding	adenylate cyclase 4 [Source:HGNC Symbol;Acc:HGNC:235]
FAM228B	ENSG00000219626	1.12804	0.0402588	protein_coding	family with sequence similarity 228 member B [Source:HGNC Symbol;Acc:HGNC:24736]
DMD	ENSG00000198947	2.59379	0.0402746	protein_coding	dystrophin [Source:HGNC Symbol;Acc:HGNC:2928]
LAMTOR3	ENSG00000109270	1.09897	0.0405018	protein_coding	late endosomal/lysosomal adaptor, MAPK and MTOR activator 3 [Source:HGNC Symbol;Acc:HGNC:15606]
TMEM9B	ENSG00000175348	-0.840291	0.0405317	protein_coding	TMEM9 domain family member B [Source:HGNC Symbol;Acc:HGNC:1168]
USF3	ENSG00000176542	-0.796644	0.0405601	protein_coding	upstream transcription factor family member 3 [Source:HGNC Symbol;Acc:HGNC:30494]
DHFR	ENSG00000228716	0.912492	0.0405663	protein_coding	dihydrofolate reductase [Source:HGNC Symbol;Acc:HGNC:2861]
CETP	ENSG00000087237	1.23236	0.0406403	protein_coding	cholesteryl ester transfer protein [Source:HGNC Symbol;Acc:HGNC:1869]
TMEM50B	ENSG00000142188	0.976242	0.0406962	protein_coding	transmembrane protein 50B [Source:HGNC Symbol;Acc:HGNC:1280]
GLO1	ENSG00000124767	-1.23865	0.0410108	protein_coding	glyoxalase I [Source:HGNC Symbol;Acc:HGNC:4323]
TTC14	ENSG00000163728	1.5538	0.0410108	protein_coding	tetratricopeptide repeat domain 14 [Source:HGNC Symbol;Acc:HGNC:24697]
HSP90AA1	ENSG00000080824	2.02983	0.0411101	protein_coding	heat shock protein 90 alpha family class A member 1 [Source:HGNC Symbol;Acc:HGNC:5253]
SMAD9	ENSG00000120693	-0.914632	0.0411378	protein_coding	SMAD family member 9 [Source:HGNC Symbol;Acc:HGNC:6774]
ANKRD13D	ENSG00000172932	1.80222	0.0412157	protein_coding	ankyrin repeat domain 13D [Source:HGNC Symbol;Acc:HGNC:27880]
CXorf40A	ENSG00000197620	-0.997484	0.0414339	protein_coding	chromosome X open reading frame 40A [Source:HGNC Symbol;Acc:HGNC:28089]
B3GNT9	ENSG00000237172	0.472268	0.0414339	protein_coding	UDP-GlcNAc:betaGal beta-1,3-N-acetylglucosaminyltransferase 9 [Source:HGNC Symbol;Acc:HGNC:28714]
SPDYE6	ENSG00000260097	-1.17801	0.0415964	protein_coding	speedy/RINGO cell cycle regulator family member E6 [Source:HGNC Symbol;Acc:HGNC:35465]
CCDC68	ENSG00000166510	-1.2909	0.0417611	protein_coding	coiled-coil domain containing 68 [Source:HGNC Symbol;Acc:HGNC:24350]
CARM1	ENSG00000142453	0.988101	0.0417611	protein_coding	coactivator associated arginine methyltransferase 1 [Source:HGNC Symbol;Acc:HGNC:23393]
KCNRG	ENSG00000198553	1.31399	0.0417611	protein_coding	potassium channel regulator [Source:HGNC Symbol;Acc:HGNC:18893]
SMURF1	ENSG00000198742	-0.740806	0.0418328	protein_coding	SMAD specific E3 ubiquitin protein ligase 1 [Source:HGNC Symbol;Acc:HGNC:16807]
USP44	ENSG00000136014	-0.950266	0.0424043	protein_coding	ubiquitin specific peptidase 44 [Source:HGNC Symbol;Acc:HGNC:20064]
CLEC9A	ENSG00000197992	1.15223	0.0427224	protein_coding	C-type lectin domain containing 9A [Source:HGNC Symbol;Acc:HGNC:26705]
BTBD6	ENSG00000184887	-1.11432	0.0428267	protein_coding	BTB domain containing 6 [Source:HGNC Symbol;Acc:HGNC:19897]
WDR73	ENSG00000177082	-0.688615	0.0429894	protein_coding	WD repeat domain 73 [Source:HGNC Symbol;Acc:HGNC:25928]
RAPH1	ENSG00000173166	-0.666636	0.0430541	protein_coding	Ras association (RalGDS/AF-6) and pleckstrin homology domains 1 [Source:HGNC Symbol;Acc:HGNC:14436]
ARMC5	ENSG00000140691	-0.702146	0.0431176	protein_coding	armadillo repeat containing 5 [Source:HGNC Symbol;Acc:HGNC:25781]
KATNA1	ENSG00000186625	-0.74622	0.0431738	protein_coding	katanin catalytic subunit A1 [Source:HGNC Symbol;Acc:HGNC:6216]
RPS25	ENSG00000118181	1.03063	0.0431738	protein_coding	ribosomal protein S25 [Source:HGNC Symbol;Acc:HGNC:10413]
DNAJC14	ENSG00000135392	0.593065	0.0432192	protein_coding	DnaJ heat shock protein family (Hsp40) member C14 [Source:HGNC Symbol;Acc:HGNC:24581]
ZNF582	ENSG00000018869	-0.935628	0.043307	protein_coding	zinc finger protein 582 [Source:HGNC Symbol;Acc:HGNC:26421]
L3MBTL3	ENSG00000198945	-0.87667	0.043307	protein_coding	L3MBTL histone methyl-lysine binding protein 3 [Source:HGNC Symbol;Acc:HGNC:23035]
MORC3	ENSG00000159256	1.74302	0.043307	protein_coding	MORC family CW-type zinc finger 3 [Source:HGNC Symbol;Acc:HGNC:23572]
TMEM91	ENSG00000142046	0.834337	0.0433109	protein_coding	transmembrane protein 91 [Source:NCBI gene;Acc:641649]
INSL6	ENSG00000120210	1.02018	0.0433109	protein_coding	insulin like 6 [Source:HGNC Symbol;Acc:HGNC:6089]
FCN1	ENSG00000085265	1.50025	0.0434484	protein_coding	ficolin 1 [Source:HGNC Symbol;Acc:HGNC:3623]
YBX3	ENSG00000060138	1.1874	0.0435358	protein_coding	Y-box binding protein 3 [Source:HGNC Symbol;Acc:HGNC:2428]
SLC25A44	ENSG00000160785	0.920031	0.0436397	protein_coding	solute carrier family 25 member 44 [Source:HGNC Symbol;Acc:HGNC:29036]
TOR2A	ENSG00000160404	-1.19295	0.0439662	protein_coding	torsin family 2 member A [Source:HGNC Symbol;Acc:HGNC:11996]
RAB1A	ENSG00000138069	-0.597325	0.0439662	protein_coding	RAB1A, member RAS oncogene family [Source:HGNC Symbol;Acc:HGNC:9758]
GUK1	ENSG00000143774	1.40544	0.0439662	protein_coding	guanylate kinase 1 [Source:HGNC Symbol;Acc:HGNC:4693]
FAN1	ENSG00000198690	0.578207	0.0440168	protein_coding	FANCD2 and FANCI associated nuclease 1 [Source:HGNC Symbol;Acc:HGNC:29170]
FAM210B	ENSG00000124098	1.06162	0.0440206	protein_coding	family with sequence similarity 210 member B [Source:HGNC Symbol;Acc:HGNC:16102]
CCDC69	ENSG00000198624	1.0764	0.0440679	protein_coding	coiled-coil domain containing 69 [Source:HGNC Symbol;Acc:HGNC:24487]
CXCL16	ENSG00000161921	0.767211	0.0442696	protein_coding	C-X-C motif chemokine ligand 16 [Source:HGNC Symbol;Acc:HGNC:16642]
ARPC4	ENSG00000241553	1.01494	0.0442696	protein_coding	actin related protein 2/3 complex subunit 4 [Source:HGNC Symbol;Acc:HGNC:707]
CD274	ENSG00000120217	1.19288	0.0442696	protein_coding	CD274 molecule [Source:HGNC Symbol;Acc:HGNC:17635]
PRSS33	ENSG00000103355	-2.17727	0.0442905	protein_coding	serine protease 33 [Source:HGNC Symbol;Acc:HGNC:30405]
MAPK14	ENSG00000112062	1.24983	0.0444739	protein_coding	mitogen-activated protein kinase 14 [Source:HGNC Symbol;Acc:HGNC:6876]
CD74	ENSG00000019582	0.818098	0.044638	protein_coding	CD74 molecule [Source:HGNC Symbol;Acc:HGNC:1697]
ROCK2	ENSG00000134318	-0.777644	0.0451972	protein_coding	Rho associated coiled-coil containing protein kinase 2 [Source:HGNC Symbol;Acc:HGNC:10252]
APOBR	ENSG00000184730	1.10223	0.0452697	protein_coding	apolipoprotein B receptor [Source:HGNC Symbol;Acc:HGNC:24087]
MXD3	ENSG00000213347	0.846	0.0455754	protein_coding	MAX dimerization protein 3 [Source:HGNC Symbol;Acc:HGNC:14008]
ENKUR	ENSG00000151023	-1.05777	0.0455814	protein_coding	enkurin, TRPC channel interacting protein [Source:HGNC Symbol;Acc:HGNC:28388]
RUNX3	ENSG00000020633	-1.11984	0.0462409	protein_coding	RUNX family transcription factor 3 [Source:HGNC Symbol;Acc:HGNC:10473]
BTBD1	ENSG00000064726	-0.800307	0.0466952	protein_coding	BTB domain containing 1 [Source:HGNC Symbol;Acc:HGNC:1120]
TSC22D1	ENSG00000102804	-1.12772	0.0467655	protein_coding	TSC22 domain family member 1 [Source:HGNC Symbol;Acc:HGNC:16826]
NQO2	ENSG00000124588	1.28693	0.0467655	protein_coding	N-ribosyldihydronicotinamide:quinone reductase 2 [Source:HGNC Symbol;Acc:HGNC:7856]
TMEM220	ENSG00000187824	-0.786376	0.0467846	protein_coding	transmembrane protein 220 [Source:HGNC Symbol;Acc:HGNC:33757]
LXN	ENSG00000079257	-0.473894	0.0468693	protein_coding	latexin [Source:HGNC Symbol;Acc:HGNC:13347]
AGT	ENSG00000135744	0.518495	0.0468693	protein_coding	angiotensinogen [Source:HGNC Symbol;Acc:HGNC:333]
SH3KBP1	ENSG00000147010	1.39283	0.0468693	protein_coding	SH3 domain containing kinase binding protein 1 [Source:HGNC Symbol;Acc:HGNC:13867]
NEMF	ENSG00000165525	-0.640981	0.0470229	protein_coding	nuclear export mediator factor [Source:HGNC Symbol;Acc:HGNC:10663]
GTPBP8	ENSG00000163607	-0.592997	0.0470748	protein_coding	GTP binding protein 8 (putative) [Source:HGNC Symbol;Acc:HGNC:25007]
PELI1	ENSG00000197329	1.18085	0.047253	protein_coding	pellino E3 ubiquitin protein ligase 1 [Source:HGNC Symbol;Acc:HGNC:8827]
CLEC17A	ENSG00000187912	1.2443	0.0472627	protein_coding	C-type lectin domain containing 17A [Source:HGNC Symbol;Acc:HGNC:34520]
AC072022.2	ENSG00000285938	1.02356	0.0473229	protein_coding	BCL6 antisense 1
HECTD2	ENSG00000165338	-1.1859	0.0474543	protein_coding	HECT domain E3 ubiquitin protein ligase 2 [Source:HGNC Symbol;Acc:HGNC:26736]
ZNF562	ENSG00000171466	-0.804708	0.0474543	protein_coding	zinc finger protein 562 [Source:HGNC Symbol;Acc:HGNC:25950]
ACOXL	ENSG00000153093	1.09525	0.0474543	protein_coding	acyl-CoA oxidase like [Source:HGNC Symbol;Acc:HGNC:25621]
COX20	ENSG00000203667	-0.603039	0.0475734	protein_coding	cytochrome c oxidase assembly factor COX20 [Source:HGNC Symbol;Acc:HGNC:26970]
AP000311.1	ENSG00000249209	-0.910341	0.0475876	protein_coding	novel protein similar to ATP synthase delta (OSCP) subunit domain
NR4A2	ENSG00000153234	-1.03306	0.0477398	protein_coding	nuclear receptor subfamily 4 group A member 2 [Source:HGNC Symbol;Acc:HGNC:7981]
EML6	ENSG00000214595	0.587079	0.0477478	protein_coding	EMAP like 6 [Source:HGNC Symbol;Acc:HGNC:35412]
GNPNAT1	ENSG00000100522	-0.724815	0.0478521	protein_coding	glucosamine-phosphate N-acetyltransferase 1 [Source:HGNC Symbol;Acc:HGNC:19980]
MKX	ENSG00000150051	-1.06889	0.0479117	protein_coding	mohawk homeobox [Source:HGNC Symbol;Acc:HGNC:23729]
LIPF	ENSG00000182333	1.67662	0.0479117	protein_coding	lipase F, gastric type [Source:HGNC Symbol;Acc:HGNC:6622]
KLRG1	ENSG00000139187	-1.21413	0.0479485	protein_coding	killer cell lectin like receptor G1 [Source:HGNC Symbol;Acc:HGNC:6380]
IDH2	ENSG00000182054	1.08943	0.0479625	protein_coding	isocitrate dehydrogenase (NADP(+)) 2 [Source:HGNC Symbol;Acc:HGNC:5383]
FNDC3A	ENSG00000102531	0.672171	0.0479936	protein_coding	fibronectin type III domain containing 3A [Source:HGNC Symbol;Acc:HGNC:20296]
G6PD	ENSG00000160211	1.48765	0.0479936	protein_coding	glucose-6-phosphate dehydrogenase [Source:HGNC Symbol;Acc:HGNC:4057]
LIPK	ENSG00000204021	1.37682	0.0480259	protein_coding	lipase family member K [Source:HGNC Symbol;Acc:HGNC:23444]
GPM6B	ENSG00000046653	-0.74338	0.0480314	protein_coding	glycoprotein M6B [Source:HGNC Symbol;Acc:HGNC:4461]
TMEM272	ENSG00000281106	1.10374	0.0480314	protein_coding	transmembrane protein 272 [Source:HGNC Symbol;Acc:HGNC:26737]
CENPU	ENSG00000151725	-0.80604	0.0481561	protein_coding	centromere protein U [Source:HGNC Symbol;Acc:HGNC:21348]
CCL4L2	ENSG00000276070	-1.53108	0.0482706	protein_coding	C-C motif chemokine ligand 4 like 2 [Source:HGNC Symbol;Acc:HGNC:24066]
HIF1A	ENSG00000100644	-1.47319	0.0482874	protein_coding	hypoxia inducible factor 1 subunit alpha [Source:HGNC Symbol;Acc:HGNC:4910]
RECK	ENSG00000122707	-1.15297	0.0486296	protein_coding	reversion inducing cysteine rich protein with kazal motifs [Source:HGNC Symbol;Acc:HGNC:11345]
GPX4	ENSG00000167468	1.11994	0.0486296	protein_coding	glutathione peroxidase 4 [Source:HGNC Symbol;Acc:HGNC:4556]
RGS16	ENSG00000143333	2.12979	0.0487933	protein_coding	regulator of G protein signaling 16 [Source:HGNC Symbol;Acc:HGNC:9997]
XPO1	ENSG00000082898	0.500379	0.0488164	protein_coding	exportin 1 [Source:HGNC Symbol;Acc:HGNC:12825]
EXOSC8	ENSG00000120699	0.469472	0.0489031	protein_coding	exosome component 8 [Source:HGNC Symbol;Acc:HGNC:17035]
SLC39A7	ENSG00000112473	0.698432	0.0489031	protein_coding	solute carrier family 39 member 7 [Source:HGNC Symbol;Acc:HGNC:4927]
LAMA5	ENSG00000130702	0.810015	0.0489031	protein_coding	laminin subunit alpha 5 [Source:HGNC Symbol;Acc:HGNC:6485]
REV3L	ENSG00000009413	-0.766605	0.0490306	protein_coding	REV3 like, DNA directed polymerase zeta catalytic subunit [Source:HGNC Symbol;Acc:HGNC:9968]
KLRK1	ENSG00000213809	-1.49731	0.0490464	protein_coding	killer cell lectin like receptor K1 [Source:HGNC Symbol;Acc:HGNC:18788]
RPS9	ENSG00000170889	1.26114	0.0490838	protein_coding	ribosomal protein S9 [Source:HGNC Symbol;Acc:HGNC:10442]
TREML1	ENSG00000161911	1.33767	0.049095	protein_coding	triggering receptor expressed on myeloid cells like 1 [Source:HGNC Symbol;Acc:HGNC:20434]
POLG	ENSG00000140521	1.00037	0.0491106	protein_coding	DNA polymerase gamma, catalytic subunit [Source:HGNC Symbol;Acc:HGNC:9179]
FAM126B	ENSG00000155744	-1.18762	0.049369	protein_coding	family with sequence similarity 126 member B [Source:HGNC Symbol;Acc:HGNC:28593]
TARBP2	ENSG00000139546	0.842593	0.049369	protein_coding	TARBP2 subunit of RISC loading complex [Source:HGNC Symbol;Acc:HGNC:11569]
KIF5A	ENSG00000155980	0.707599	0.0493703	protein_coding	kinesin family member 5A [Source:HGNC Symbol;Acc:HGNC:6323]
AKAP7	ENSG00000118507	-0.783801	0.0496281	protein_coding	A-kinase anchoring protein 7 [Source:HGNC Symbol;Acc:HGNC:377]
ZNF354C	ENSG00000177932	0.873042	0.0496455	protein_coding	zinc finger protein 354C [Source:HGNC Symbol;Acc:HGNC:16736]
ZNF771	ENSG00000179965	0.81982	0.0497247	protein_coding	zinc finger protein 771 [Source:HGNC Symbol;Acc:HGNC:29653]
PHF19	ENSG00000119403	-0.840724	0.0497627	protein_coding	PHD finger protein 19 [Source:HGNC Symbol;Acc:HGNC:24566]
EOMES	ENSG00000163508	-1.05296	0.0498106	protein_coding	eomesodermin [Source:HGNC Symbol;Acc:HGNC:3372]
VAMP5	ENSG00000168899	1.3962	0.0498106	protein_coding	vesicle associated membrane protein 5 [Source:HGNC Symbol;Acc:HGNC:12646]

## Sheet: lcRNA Genes in Stage 2
Gene Name	Gene ID	log2 Fold Change	padj	Gene Type	Gene Description
FP236383.4	ENSG00000267458	2.03387	3.68197e-12	lncRNA	novel transcript, antisense to CALR
SLC12A5-AS1	ENSG00000267470	-1.35353	1.47541e-11	lncRNA	ZNF571 antisense RNA 1 [Source:HGNC Symbol;Acc:HGNC:44324]
IL21-AS1	ENSG00000271714	-2.31776	2.09415e-10	lncRNA	novel transcript, antisense to FAM169A
AC009570.2	ENSG00000286848	3.50619	6.8259e-10	lncRNA	novel transcript
TYMSOS	ENSG00000257202	1.7431	3.67384e-08	lncRNA	novel transcript, antisense to DRAM1
AL031005.2	ENSG00000266341	1.20025	5.61898e-08	lncRNA	novel transcript, antisense to NFE2L1
AC145207.4	ENSG00000176912	3.2496	6.25197e-08	lncRNA	TYMS opposite strand [Source:HGNC Symbol;Acc:HGNC:29553]
AC243772.2	ENSG00000272661	2.56296	8.87203e-08	lncRNA	novel transcript, antisense to SMARCD3
AC092745.1	ENSG00000256661	-1.96614	9.07407e-08	lncRNA	A2ML1 antisense RNA 1 [Source:HGNC Symbol;Acc:HGNC:41022]
CSRP3-AS1	ENSG00000254027	2.53016	9.43016e-08	lncRNA	novel transcript
AL358334.4	ENSG00000255114	1.74322	2.01162e-07	lncRNA	novel transcript, antisense to HYOU1
DNAH8-AS1	ENSG00000265415	2.43983	2.01771e-07	lncRNA	novel transcript, antisense to PRR11
AC055854.1	ENSG00000237568	2.07447	3.73858e-07	lncRNA	novel transcript
AC016583.2	ENSG00000204044	3.82813	6.70879e-07	lncRNA	SLC12A5 and MMP9 antisense RNA 1 [Source:HGNC Symbol;Acc:HGNC:53143]
AC244453.3	ENSG00000258092	2.12509	6.70879e-07	lncRNA	novel transcript, antisense to FKBP4
LINC01579	ENSG00000286162	2.05751	8.75489e-07	lncRNA	novel transcript
AC110611.2	ENSG00000258666	2.49318	1.34292e-06	lncRNA	novel transcript, antisense to WARS
AC013457.1	ENSG00000263843	1.30355	1.55755e-06	lncRNA	novel transcript, antisense to SLC25A19
AC008114.1	ENSG00000256072	1.94135	1.5805e-06	lncRNA	novel transcript
LINC00676	ENSG00000272909	1.73861	2.13883e-06	lncRNA	novel transcript, antisense to MTHFD1
AC021097.1	ENSG00000255649	2.59776	2.5661e-06	lncRNA	novel transcript, antisense to PLBD1
AL034397.2	ENSG00000233030	2.98042	3.16018e-06	lncRNA	novel transcript, antisense to FCGR1A
LAMP5-AS1	ENSG00000236031	-1.279	3.16657e-06	lncRNA	novel transcript
AC007262.2	ENSG00000277449	2.0622	3.80737e-06	lncRNA	CEBPB antisense RNA 1 [Source:HGNC Symbol;Acc:HGNC:51226]
AC009902.2	ENSG00000279078	2.00387	4.044e-06	lncRNA	SND1 intronic transcript 1 [Source:HGNC Symbol;Acc:HGNC:24158]
AP001434.1	ENSG00000227145	3.73865	5.19502e-06	lncRNA	IL21 antisense RNA 1 [Source:HGNC Symbol;Acc:HGNC:40299]
AL157871.4	ENSG00000256751	2.23682	5.41641e-06	lncRNA	PLBD1 antisense RNA 1 [Source:HGNC Symbol;Acc:HGNC:51143]
AC027237.5	ENSG00000249593	1.03442	5.41641e-06	lncRNA	novel transcript
AC099850.4	ENSG00000233527	-1.0672	5.41641e-06	lncRNA	ZNF529 antisense RNA 1 [Source:HGNC Symbol;Acc:HGNC:51275]
AC008753.2	ENSG00000204261	1.07073	6.11002e-06	lncRNA	PSMB8 antisense RNA 1 (head to head) [Source:HGNC Symbol;Acc:HGNC:39758]
AL138789.1	ENSG00000213904	2.22528	6.2174e-06	lncRNA	LIPE antisense RNA 1 [Source:HGNC Symbol;Acc:HGNC:48589]
CYP1B1-AS1	ENSG00000287855	-1.88902	6.99547e-06	lncRNA	novel transcript, antisense to LMF1
AL021393.1	ENSG00000232973	2.28228	9.60965e-06	lncRNA	CYP1B1 antisense RNA 1 [Source:HGNC Symbol;Acc:HGNC:28543]
AC244453.2	ENSG00000263585	2.98713	9.71045e-06	lncRNA	novel transcript, antisense PYCR1
AC110992.1	ENSG00000287508	-2.28025	1.24143e-05	lncRNA	novel transcript, antisense to RORA
SPATA3-AS1	ENSG00000224721	1.81879	1.44717e-05	lncRNA	novel transcript, antisense to FLVCR2
PLBD1-AS1	ENSG00000226530	-1.45036	1.45222e-05	lncRNA	novel transcript
AC098679.1	ENSG00000227240	-2.1884	1.4893e-05	lncRNA	novel transcript
LIPE-AS1	ENSG00000226012	2.50625	1.72449e-05	lncRNA	novel transcript
ETV7-AS1	ENSG00000241544	1.37974	2.00399e-05	lncRNA	long intergenic non-protein coding RNA 2029 [Source:HGNC Symbol;Acc:HGNC:52863]
LINC01991	ENSG00000258017	1.71841	2.11895e-05	lncRNA	novel transcript, antisense to TUBA1B
AL359555.1	ENSG00000259375	1.28057	2.11895e-05	lncRNA	novel transcript, antisense to AKAP13
GAS6-AS1	ENSG00000255998	-2.25377	2.11895e-05	lncRNA	long intergenic non-protein coding RNA 2824 [Source:HGNC Symbol;Acc:HGNC:54356]
LINC02009	ENSG00000227719	1.84543	2.12863e-05	lncRNA	novel transcript
ARNTL2-AS1	ENSG00000228784	1.7216	2.64638e-05	lncRNA	long intergenic non-protein coding RNA 954 [Source:HGNC Symbol;Acc:HGNC:48668]
AC074011.1	ENSG00000287690	-2.8177	2.64638e-05	lncRNA	novel transcript, antisense to RPS6KA2
AC096970.1	ENSG00000234752	-2.19054	2.69313e-05	lncRNA	long intergenic non-protein coding RNA 2676 [Source:HGNC Symbol;Acc:HGNC:54170]
AC009229.2	ENSG00000180769	2.04883	3.41308e-05	lncRNA	WDFY3 antisense RNA 2 [Source:HGNC Symbol;Acc:HGNC:21603]
AC005841.1	ENSG00000255308	2.82348	3.52497e-05	lncRNA	CSRP3 and E2F8 antisense RNA 1 [Source:HGNC Symbol;Acc:HGNC:54183]
ACOXL-AS1	ENSG00000206249	2.20693	3.95703e-05	lncRNA	novel transcript
AC087280.2	ENSG00000258754	2.66778	4.21845e-05	lncRNA	long intergenic non-protein coding RNA 1579 [Source:HGNC Symbol;Acc:HGNC:27519]
AC246787.2	ENSG00000228577	-2.13363	4.21845e-05	lncRNA	novel transcript
AC099063.1	ENSG00000180139	1.68547	4.2634e-05	lncRNA	ACTA2 antisense RNA 1 [Source:HGNC Symbol;Acc:HGNC:45169]
CEBPB-AS1	ENSG00000233338	1.96696	4.64762e-05	lncRNA	TLR8 antisense RNA 1 [Source:HGNC Symbol;Acc:HGNC:40720]
AL162253.2	ENSG00000287237	1.23168	4.70073e-05	lncRNA	novel transcript, antisense to PLXNC1
AC004917.1	ENSG00000265784	1.04705	5.12758e-05	lncRNA	novel transcript, antisense to LASP1
WDFY3-AS2	ENSG00000231964	1.98007	5.17485e-05	lncRNA	novel transcript
AL445489.1	ENSG00000267348	1.00271	5.69781e-05	lncRNA	GEMIN7 antisense RNA 1 [Source:HGNC Symbol;Acc:HGNC:53773]
AC092069.1	ENSG00000204832	-2.11194	5.69781e-05	lncRNA	ST8SIA6 antisense RNA 1 [Source:HGNC Symbol;Acc:HGNC:44880]
TRPM2-AS	ENSG00000232807	1.02303	5.75795e-05	lncRNA	novel transcript, antisense to FBXO18
LINC02471	ENSG00000228748	-1.7268	5.75795e-05	lncRNA	novel transcript
AL358334.3	ENSG00000225988	2.54974	5.82691e-05	lncRNA	LAMP5 antisense RNA 1 [Source:HGNC Symbol;Acc:HGNC:40754]
AC087260.1	ENSG00000251260	1.69296	5.82691e-05	lncRNA	WDFY3 antisense RNA 1 [Source:HGNC Symbol;Acc:HGNC:40935]
SND1-IT1	ENSG00000255062	0.699914	6.19456e-05	lncRNA	novel transcript, antisense to DCPS and TIRAP
AL807752.3	ENSG00000285848	1.65522	7.84407e-05	lncRNA	novel transcript, antisense to CRISPLD2
AL731567.1	ENSG00000287916	1.07348	7.87161e-05	lncRNA	novel transcript, antisense to SSR3
AC109133.1	ENSG00000249175	1.80597	7.95928e-05	lncRNA	novel transcript
TLR8-AS1	ENSG00000254777	1.64745	9.07914e-05	lncRNA	novel transcript
PANDAR	ENSG00000234998	2.67514	0.000103303	lncRNA	novel transcript, antisense to FCGR1B
AC018755.5	ENSG00000286003	2.25452	0.000103303	lncRNA	novel transcript
AC078889.1	ENSG00000267226	-1.06007	0.000103303	lncRNA	novel transcript, antisense to MALT1
AC009630.2	ENSG00000204581	2.0985	0.000104599	lncRNA	ACOXL antisense RNA 1 [Source:HGNC Symbol;Acc:HGNC:41112]
AC025280.2	ENSG00000271314	-1.31773	0.000106514	lncRNA	novel transcript, antisense to PTCH1
AC012123.1	ENSG00000226706	1.3985	0.00011346	lncRNA	novel transcript
FAM157C	ENSG00000260884	-1.78934	0.00011346	lncRNA	novel transcript
AC034234.1	ENSG00000269956	1.67978	0.000113488	lncRNA	MKNK1 antisense RNA 1 [Source:HGNC Symbol;Acc:HGNC:44129]
AC119428.2	ENSG00000249835	1.50543	0.000124146	lncRNA	VCAN antisense RNA 1 [Source:HGNC Symbol;Acc:HGNC:40163]
DIAPH3-AS1	ENSG00000179523	-1.2164	0.000124146	lncRNA	EIF3J divergent transcript [Source:HGNC Symbol;Acc:HGNC:48616]
AC006042.1	ENSG00000244733	-1.36544	0.000125214	lncRNA	novel transcript
AC004231.1	ENSG00000285600	1.70024	0.000127196	lncRNA	Novel transcript, antisense to MCM2
LINC02217	ENSG00000228804	1.48476	0.000128253	lncRNA	novel transcript, antisense to RTP2 and BCL6
AC116914.2	ENSG00000231864	2.00218	0.000141316	lncRNA	novel transcript
AC021678.2	ENSG00000247287	-1.36283	0.000141318	lncRNA	novel transcript, antisense to PRKCH
AC007182.1	ENSG00000233695	2.20336	0.000141854	lncRNA	GAS6 antisense RNA 1 [Source:HGNC Symbol;Acc:HGNC:39826]
AC009716.1	ENSG00000286690	-3.84084	0.000141854	lncRNA	novel transcript, antisense to SGCD
AC008534.1	ENSG00000287736	1.16851	0.000142854	lncRNA	papillary thyroid carcinoma susceptibility candidate 1
Z99572.1	ENSG00000259088	-0.995806	0.000143596	lncRNA	novel transcript, antisense to PPP2R5C
AC145098.1	ENSG00000236364	1.21018	0.000144127	lncRNA	novel transcript, antisense to UCK2
CELF2-AS2	ENSG00000225855	1.04191	0.000153039	lncRNA	RUSC1 antisense RNA 1 [Source:HGNC Symbol;Acc:HGNC:26680]
AP003392.3	ENSG00000204049	-1.86745	0.000153039	lncRNA	novel transcript, antisense to DLG5
AC008055.2	ENSG00000287069	-1.97809	0.000153215	lncRNA	novel transcript, antisense to KCNH8
AC084398.2	ENSG00000275413	-1.35913	0.000156175	lncRNA	novel transcript, antisense to TTC19
AL122035.2	ENSG00000251076	-2.20239	0.000163057	lncRNA	novel transcript
AC022966.2	ENSG00000284959	2.53104	0.000175375	lncRNA	novel transcript, antisense to TSHR
MRVI1-AS1	ENSG00000228395	0.748244	0.000175375	lncRNA	novel transcript
LINC00954	ENSG00000257342	1.27433	0.000190624	lncRNA	novel transcript, antisense to OS9
AC234582.2	ENSG00000278899	-0.996623	0.000191102	lncRNA	novel transcript, antisense to LATS1
AC011603.3	ENSG00000214851	-1.57905	0.00019311	lncRNA	long intergenic non-protein coding RNA 612 [Source:HGNC Symbol;Acc:HGNC:28621]
LINC00174	ENSG00000258745	2.01905	0.00019382	lncRNA	novel transcript, antisense to PYGL
AC023593.1	ENSG00000285954	1.87483	0.000228525	lncRNA	novel transcript
AC006160.1	ENSG00000271984	1.31761	0.000245721	lncRNA	novel transcript, antisense to CTSA
WDFY3-AS1	ENSG00000224407	1.09896	0.000252615	lncRNA	novel transcript
ACTA2-AS1	ENSG00000267349	-1.34311	0.000253487	lncRNA	novel transcript
LINC01353	ENSG00000253690	1.82606	0.000258736	lncRNA	novel transcript
MKNK1-AS1	ENSG00000253174	1.93123	0.000264505	lncRNA	novel transcript, antisense to GINS4
AC073593.2	ENSG00000275582	0.669704	0.000283529	lncRNA	novel transcript, antisense to PANK2
AC018552.2	ENSG00000232998	-0.901684	0.000285778	lncRNA	VPS13A antisense RNA 1 [Source:HGNC Symbol;Acc:HGNC:44167]
AC008738.5	ENSG00000287367	2.69554	0.000286281	lncRNA	novel transcript
AC025280.3	ENSG00000238062	2.24305	0.000295446	lncRNA	SPATA3 antisense RNA 1 (head to head) [Source:HGNC Symbol;Acc:HGNC:28013]
AC022182.1	ENSG00000226756	-1.21151	0.000297136	lncRNA	novel transcript
AC027319.1	ENSG00000266171	-1.70528	0.000297242	lncRNA	novel transcript, antisense to YES1
AC006064.4	ENSG00000285904	-1.6897	0.000319629	lncRNA	novel transcript
AC034102.5	ENSG00000226029	-1.74708	0.000321404	lncRNA	long intergenic non-protein coding RNA 1772 [Source:HGNC Symbol;Acc:HGNC:52562]
NCF4-AS1	ENSG00000250893	1.23478	0.000324577	lncRNA	novel transcript
AC025887.2	ENSG00000248268	-1.50637	0.000349733	lncRNA	novel transcript
ITFG2-AS1	ENSG00000269968	1.61765	0.000358537	lncRNA	novel transcript, antisense to GAPDH
AC023796.2	ENSG00000254721	1.25334	0.000363517	lncRNA	novel transcript
AC084871.4	ENSG00000237311	2.55328	0.000377788	lncRNA	novel transcript
AC012645.4	ENSG00000286360	1.22524	0.000379134	lncRNA	novel transcript, antisense to CCT4
AP000757.1	ENSG00000254835	0.870096	0.000434012	lncRNA	RNF185 antisense RNA 1 [Source:HGNC Symbol;Acc:HGNC:41161]
AC108134.1	ENSG00000234308	-2.11197	0.000434012	lncRNA	long intergenic non-protein coding RNA 1878 [Source:HGNC Symbol;Acc:HGNC:52697]
AP001351.1	ENSG00000286236	1.9442	0.000496517	lncRNA	novel transcript, sense intronic to FPR1
AC112253.2	ENSG00000259116	-0.911195	0.000528505	lncRNA	novel transcript, antisense to HSPA2 & ZBTB1
AC011446.1	ENSG00000273521	-2.17524	0.000538021	lncRNA	novel transcript, antisense to BNIP3
AC011450.1	ENSG00000255737	1.32298	0.000538445	lncRNA	AGAP2 antisense RNA 1 [Source:HGNC Symbol;Acc:HGNC:48633]
VCAN-AS1	ENSG00000177757	-0.845097	0.000538566	lncRNA	family with sequence similarity 87 member B [Source:HGNC Symbol;Acc:HGNC:32236]
KCNJ2-AS1	ENSG00000232162	-1.32575	0.000538566	lncRNA	USP12 antisense RNA 1 [Source:HGNC Symbol;Acc:HGNC:39961]
AP000777.3	ENSG00000249492	-0.855152	0.00054535	lncRNA	novel transcript
AC145207.3	ENSG00000258232	1.34618	0.000573809	lncRNA	novel transcript, antisense to TUBA1C
AC072022.1	ENSG00000233589	2.30824	0.000604325	lncRNA	novel transcript
AL122035.1	ENSG00000254397	-1.23956	0.000616638	lncRNA	novel transcript
HLX-AS1	ENSG00000225313	1.29695	0.000627722	lncRNA	novel transcript
CD27-AS1	ENSG00000272842	-0.945195	0.000649907	lncRNA	novel transcript, antisense to DENND4C
AC009996.1	ENSG00000230612	-1.37419	0.000650918	lncRNA	novel transcript, antisense to KIF3A
LINC00987	ENSG00000250604	2.22704	0.000662861	lncRNA	novel transcript
AC133919.1	ENSG00000241490	-1.43567	0.000662861	lncRNA	novel transcript, antisense to ZNF80
SOX5-AS1	ENSG00000285847	-1.70928	0.000662861	lncRNA	novel transcript
SCN1A-AS1	ENSG00000257438	-2.95324	0.000664389	lncRNA	novel transcript, antisense to NUAK1
MALAT1	ENSG00000228835	1.89909	0.000710144	lncRNA	novel transcript, antisense to KLHL14
MME-AS1	ENSG00000270157	-1.09575	0.000792239	lncRNA	novel transcript
APOBEC3B-AS1	ENSG00000245648	-1.10768	0.000792239	lncRNA	novel transcript, antisense to KLRK1
AC008750.4	ENSG00000197813	1.51344	0.000800457	lncRNA	novel transcript
AL161452.1	ENSG00000253102	0.959564	0.000812709	lncRNA	novel transcript, antisense to LRRC59
ADAMTSL4-AS2	ENSG00000263417	-2.7499	0.000828954	lncRNA	Gilles de la Tourette syndrome chromosome region, candidate 1 [Source:HGNC Symbol;Acc:HGNC:18406]
AC092718.2	ENSG00000267484	1.63994	0.000833757	lncRNA	novel transcript, antisense to PLIN3
AC215522.3	ENSG00000279855	-2.49522	0.000870731	lncRNA	novel transcript, antisense to protocadherin gamma cluster
Z97986.1	ENSG00000244620	2.07495	0.000878053	lncRNA	novel transcript
AC098679.6	ENSG00000268006	-0.97317	0.000878053	lncRNA	PTOV1 antisense RNA 1 [Source:HGNC Symbol;Acc:HGNC:44174]
AC012349.1	ENSG00000287242	1.67446	0.000884405	lncRNA	novel transcript, antisense to SCARB1
LINC02029	ENSG00000265394	-0.874366	0.000884405	lncRNA	novel transcript, antisense to EFCAB5
FAM198B-AS1	ENSG00000286161	0.986524	0.000916417	lncRNA	novel transcript
AC022509.1	ENSG00000286248	1.16789	0.000919254	lncRNA	novel transcript, antisense to P2RX7
AC008761.1	ENSG00000245311	2.16268	0.000932227	lncRNA	ARNTL2 antisense RNA 1 [Source:HGNC Symbol;Acc:HGNC:49892]
LINC02669	ENSG00000226159	-1.82627	0.00096962	lncRNA	long intergenic non-protein coding RNA 1375 [Source:HGNC Symbol;Acc:HGNC:50632]
AC125611.3	ENSG00000258824	1.46022	0.000983427	lncRNA	novel transcript
SLC8A1-AS1	ENSG00000228150	-0.993095	0.00102424	lncRNA	novel transcript
TMEM252-DT	ENSG00000213062	1.78407	0.00103211	lncRNA	novel transcript
AC011462.2	ENSG00000274904	1.13142	0.00104105	lncRNA	novel transcript, antisense to ALDOA
AL031123.1	ENSG00000233029	2.25909	0.00104199	lncRNA	novel transcript
AC020907.4	ENSG00000258285	-0.929316	0.00109883	lncRNA	TESC antisense RNA 1 (head to head) [Source:HGNC Symbol;Acc:HGNC:51142]
AC020656.1	ENSG00000236723	0.705915	0.0011017	lncRNA	novel transcript, antisense to CPT2
AC027601.4	ENSG00000227033	-0.921557	0.00111027	lncRNA	novel transcript
AGAP2-AS1	ENSG00000243797	2.05343	0.00112769	lncRNA	novel transcript, sense overlapping CCDC71L
AL008726.1	ENSG00000285545	1.10226	0.00116513	lncRNA	novel transcript, antisense to NUCB2
EPS15-AS1	ENSG00000245534	-1.43665	0.00116704	lncRNA	RORA antisense RNA 1 [Source:HGNC Symbol;Acc:HGNC:51410]
AP000757.2	ENSG00000268854	1.03505	0.00117002	lncRNA	novel transcript, antisense to EMC10
AC022211.3	ENSG00000223914	2.02242	0.00119972	lncRNA	long intergenic non-protein coding RNA 2471 [Source:HGNC Symbol;Acc:HGNC:53410]
AC008870.4	ENSG00000255970	-1.51077	0.00123706	lncRNA	long intergenic non-protein coding RNA 2421 [Source:HGNC Symbol;Acc:HGNC:53351]
AC020914.1	ENSG00000247775	-2.20801	0.00123706	lncRNA	SNCA antisense RNA 1 [Source:HGNC Symbol;Acc:HGNC:50600]
AL513327.1	ENSG00000231150	2.73894	0.00124401	lncRNA	DNAH8 antisense RNA 1 [Source:HGNC Symbol;Acc:HGNC:40188]
AL390066.3	ENSG00000215039	1.44522	0.00124401	lncRNA	CD27 antisense RNA 1 [Source:HGNC Symbol;Acc:HGNC:43896]
AC063977.6	ENSG00000273192	1.26504	0.00124401	lncRNA	novel transcript, antisense to ALG12
AC087286.3	ENSG00000287629	1.22032	0.00124401	lncRNA	novel transcript, antisense to ZBTB47
AC008878.4	ENSG00000288064	-1.26183	0.00125215	lncRNA	novel transcript, antisense to STAT4
AC025165.2	ENSG00000267353	-1.52078	0.00127878	lncRNA	novel transcript
AL451067.1	ENSG00000236498	1.15088	0.00130166	lncRNA	novel transcript
AC018521.2	ENSG00000259073	-1.47226	0.00132225	lncRNA	FOXN3 antisense RNA 2 [Source:HGNC Symbol;Acc:HGNC:30119]
AL671710.1	ENSG00000286316	-1.10965	0.00132876	lncRNA	novel transcript, antisense to RANBP9
AC010542.1	ENSG00000237491	-0.61972	0.00133994	lncRNA	long intergenic non-protein coding RNA 1409 [Source:HGNC Symbol;Acc:HGNC:50701]
LINC01531	ENSG00000259426	2.44562	0.00139524	lncRNA	novel transcript, antisense to PAQR5
AC004771.3	ENSG00000267601	1.73247	0.00140485	lncRNA	novel transcript, antisense to TIMP2
AL662797.2	ENSG00000257495	-1.56832	0.00140838	lncRNA	KRT73 antisense RNA 1 [Source:HGNC Symbol;Acc:HGNC:49607]
AP000879.1	ENSG00000272540	1.25425	0.00142252	lncRNA	novel transcript, antisense to TUBB
AP001266.2	ENSG00000286907	-1.96558	0.00144828	lncRNA	novel transcript
AC015912.1	ENSG00000256813	1.49453	0.00146727	lncRNA	novel transcript
MIR3936HG	ENSG00000269243	0.962936	0.00146727	lncRNA	novel transcript, antisense RAB8A
AC098869.2	ENSG00000254254	1.38283	0.00147753	lncRNA	novel transcript
AL662844.3	ENSG00000287765	0.954566	0.00149181	lncRNA	novel transcript, antisense to TM9SF1
CD81-AS1	ENSG00000272856	-1.88807	0.00155243	lncRNA	novel transcript
AC073655.3	ENSG00000251562	1.42347	0.00162093	lncRNA	metastasis associated lung adenocarcinoma transcript 1 [Source:HGNC Symbol;Acc:HGNC:29665]
AL132780.1	ENSG00000257893	-1.86244	0.00166076	lncRNA	long intergenic non-protein coding RNA 2404 [Source:HGNC Symbol;Acc:HGNC:53331]
ARSD-AS1	ENSG00000287510	1.17488	0.00166996	lncRNA	novel transcript, antisense to LAPTM5
AC107081.5	ENSG00000262112	1.24089	0.00167268	lncRNA	novel transcript, antisense to TRIM25
AC006059.5	ENSG00000256101	2.87354	0.00172346	lncRNA	novel transcript
AL391832.1	ENSG00000262533	0.81335	0.00175606	lncRNA	novel transcript, antisense to DPH1 and OVCA2
AC010336.5	ENSG00000286670	-2.25721	0.0017816	lncRNA	novel transcript, antisense to VLDLR
AL031775.1	ENSG00000248996	1.76332	0.00180633	lncRNA	novel transcript
AL358115.1	ENSG00000218537	1.2028	0.00183188	lncRNA	MIF antisense RNA 1 [Source:HGNC Symbol;Acc:HGNC:27669]
PYCARD-AS1	ENSG00000258400	-1.97714	0.00194592	lncRNA	novel transcript
AC079907.1	ENSG00000285908	1.1413	0.00198388	lncRNA	novel transcript, antisense to SRPRB
AC016876.2	ENSG00000287192	3.23619	0.00204347	lncRNA	novel transcript
AP001107.2	ENSG00000233672	-0.840085	0.00204347	lncRNA	RNASEH2B antisense RNA 1 [Source:HGNC Symbol;Acc:HGNC:39967]
MIF-AS1	ENSG00000230046	-0.71442	0.0020707	lncRNA	BIRC6 antisense RNA 1 [Source:HGNC Symbol;Acc:HGNC:40641]
AC004477.2	ENSG00000256116	1.19909	0.00222677	lncRNA	novel transcript
AP001453.2	ENSG00000273275	-1.04802	0.00225297	lncRNA	novel transcript
OIP5-AS1	ENSG00000245385	1.05307	0.00228238	lncRNA	novel transcript, antisense to RNF26
AL133415.1	ENSG00000249234	-1.14383	0.00228547	lncRNA	novel transcript
RRM1-AS1	ENSG00000279636	-0.924375	0.00234554	lncRNA	long intergenic non-protein coding RNA 216
ENTPD1-AS1	ENSG00000237054	0.871589	0.00238672	lncRNA	PRMT5 antisense RNA 1 [Source:HGNC Symbol;Acc:HGNC:40533]
AC008738.3	ENSG00000258949	-1.29609	0.00240412	lncRNA	novel transcript, antisense to C14orf28
AP000688.1	ENSG00000228549	-2.30452	0.00246016	lncRNA	novel transcript
AL137857.1	ENSG00000232878	1.01605	0.00260381	lncRNA	DPYD antisense RNA 1 [Source:HGNC Symbol;Acc:HGNC:40195]
AL121581.2	ENSG00000285948	1.12928	0.00266211	lncRNA	novel transcript, antisense to ARHGAP11A
AF305872.2	ENSG00000229160	2.13637	0.00270546	lncRNA	novel transcript
AC069209.2	ENSG00000260507	1.43641	0.00270546	lncRNA	novel transcript
LINC01485	ENSG00000272267	-0.615332	0.00271281	lncRNA	novel transcript, antisense to TNKS
AC137834.2	ENSG00000242553	-1.19721	0.00282376	lncRNA	novel transcript, antisense to DSCR3
AL162586.2	ENSG00000230113	1.14318	0.002895	lncRNA	novel transcript
AC010285.3	ENSG00000256150	1.5846	0.00296469	lncRNA	ITFG2 antisense RNA 1 [Source:HGNC Symbol;Acc:HGNC:53128]
CASC11	ENSG00000238133	1.039	0.00311063	lncRNA	MAP3K20 antisense RNA 1 [Source:HGNC Symbol;Acc:HGNC:27935]
AC107081.2	ENSG00000286478	-1.34426	0.00313717	lncRNA	novel transcript, antisense to HIBADH
AC138207.1	ENSG00000234678	0.982238	0.00313916	lncRNA	ELF3 antisense RNA 1 [Source:HGNC Symbol;Acc:HGNC:40211]
AC007298.1	ENSG00000267984	1.4013	0.00317409	lncRNA	novel transcript, antisense to ETFB
AC008537.4	ENSG00000286834	-1.54944	0.00318597	lncRNA	novel transcript
AC080128.2	ENSG00000262692	1.8284	0.00320216	lncRNA	novel transcript, antisense to ITGAE
AC092384.2	ENSG00000247363	-0.706991	0.00325536	lncRNA	novel transcript
AL137789.1	ENSG00000237336	2.03588	0.00328073	lncRNA	novel transcript
VIM-AS1	ENSG00000236263	1.71962	0.00338278	lncRNA	novel transcript
AC018413.1	ENSG00000227070	1.31681	0.00339293	lncRNA	EPS15 antisense RNA 1 [Source:HGNC Symbol;Acc:HGNC:40219]
AC020558.6	ENSG00000226647	-0.560002	0.00339293	lncRNA	novel transcript
AC093512.1	ENSG00000267727	1.66445	0.00339626	lncRNA	novel transcript
AC123768.5	ENSG00000286055	-1.7834	0.00340858	lncRNA	novel transcript, antisense to GYPB
AC012640.6	ENSG00000247416	-1.58098	0.00342689	lncRNA	novel transcript, antisense to NCAM1
AC087623.3	ENSG00000246273	0.791379	0.00347109	lncRNA	SBF2 antisense RNA 1 [Source:HGNC Symbol;Acc:HGNC:27438]
AC060234.2	ENSG00000254231	-1.05509	0.00356044	lncRNA	novel transcript
AC010883.1	ENSG00000259083	-0.964141	0.00356826	lncRNA	novel transcript, antisense to PNN
AP000781.1	ENSG00000254166	-1.11104	0.00356826	lncRNA	cancer susceptibility 19 [Source:HGNC Symbol;Acc:HGNC:49476]
AL354733.2	ENSG00000285955	-1.23806	0.00356826	lncRNA	novel transcript
AC008750.1	ENSG00000249604	-1.02029	0.00368853	lncRNA	novel transcript
AC124798.2	ENSG00000287131	2.14277	0.00370549	lncRNA	novel transcript
AL136988.1	ENSG00000260616	-0.714498	0.00370549	lncRNA	novel transcript, antisense to CYLD
AC010542.2	ENSG00000282951	1.14229	0.00377979	lncRNA	novel transcript, antisense to RAB4B
AC003070.1	ENSG00000267344	1.09112	0.00377979	lncRNA	novel transcript, antisense to ARHGAP27
AL162727.2	ENSG00000233223	1.20337	0.00384496	lncRNA	novel transcript, antisense to MPDU1 and CD68
MCTP1-AS1	ENSG00000248935	1.88161	0.00399333	lncRNA	novel transcript
AL512770.1	ENSG00000255680	0.797782	0.00399333	lncRNA	novel transcript
AC089999.3	ENSG00000224844	-1.5246	0.00399333	lncRNA	novel transcript
AC096536.3	ENSG00000225439	0.766159	0.00402314	lncRNA	BOLA3 divergent transcript [Source:HGNC Symbol;Acc:HGNC:42922]
AC091607.2	ENSG00000233665	1.11947	0.00416681	lncRNA	novel transcript
AC069549.1	ENSG00000267580	1.17697	0.00423507	lncRNA	novel transcript
ZNF710-AS1	ENSG00000236064	-1.48246	0.00436623	lncRNA	novel transcript, antisense to MID2
AC018695.9	ENSG00000164621	-0.984696	0.00440212	lncRNA	SMAD5 antisense RNA 1 [Source:HGNC Symbol;Acc:HGNC:30586]
PSMB8-AS1	ENSG00000250027	-1.32747	0.00440541	lncRNA	novel transcript
AL390774.2	ENSG00000276727	1.16574	0.00442745	lncRNA	novel transcript, antisense to SHMT2
AL391335.1	ENSG00000283415	2.08653	0.00443637	lncRNA	novel transcript
SLC25A5-AS1	ENSG00000229327	-1.14281	0.00443637	lncRNA	novel transcript
AP003396.1	ENSG00000287647	-1.69353	0.00447777	lncRNA	novel transcript, antisense to AK5
AC091180.4	ENSG00000260755	1.09408	0.00457916	lncRNA	novel transcript
AC007298.2	ENSG00000249502	1.70018	0.00457955	lncRNA	novel transcript, antisense to LAP3
AC006441.3	ENSG00000286430	1.13252	0.00457955	lncRNA	novel transcript, antisense to PEMT
AC011472.3	ENSG00000231364	-2.35866	0.00458457	lncRNA	long intergenic non-protein coding RNA 1712 [Source:HGNC Symbol;Acc:HGNC:52499]
AC015674.1	ENSG00000287724	1.07469	0.00460697	lncRNA	novel transcript, antisense to DHCR24
RUSC1-AS1	ENSG00000264558	1.04219	0.00460697	lncRNA	novel transcript, antisense to KPNB1
MAP3K20-AS1	ENSG00000234211	1.26936	0.00468098	lncRNA	novel transcript, antisense to FCGR2B
AC020909.3	ENSG00000287387	-0.99208	0.00468098	lncRNA	novel transcript, antisense to ZFP36L2
AC011405.1	ENSG00000265749	-0.673495	0.00477687	lncRNA	novel transcript, antisense to KRBA2 and RPL26
AC018761.2	ENSG00000286999	1.17279	0.00478224	lncRNA	novel transcript, antisense to OPRL1
AL137186.2	ENSG00000256482	1.57587	0.00481185	lncRNA	novel transcript, antisense to BCAT1
DPYD-AS1	ENSG00000230212	1.17496	0.00489121	lncRNA	novel transcript
AC079601.2	ENSG00000224281	1.05521	0.00494165	lncRNA	SLC25A5 antisense RNA 1 [Source:HGNC Symbol;Acc:HGNC:43438]
AC093503.2	ENSG00000231079	-2.4829	0.00501851	lncRNA	KIF5C antisense RNA 1 [Source:HGNC Symbol;Acc:HGNC:40325]
GEMIN7-AS1	ENSG00000249545	1.08121	0.00509426	lncRNA	MCTP1 antisense RNA 1 [Source:HGNC Symbol;Acc:HGNC:54085]
AC127496.6	ENSG00000183822	1.59572	0.0051388	lncRNA	NCF4 antisense RNA 1 [Source:HGNC Symbol;Acc:HGNC:40393]
AC011455.1	ENSG00000188525	-1.59596	0.0051388	lncRNA	novel transcript
AL158212.2	ENSG00000224660	0.685832	0.00515463	lncRNA	SH3BP5 antisense RNA 1 [Source:HGNC Symbol;Acc:HGNC:44501]
AC104066.5	ENSG00000286584	-0.762349	0.0052014	lncRNA	novel transcript, antisense to COX17
ELF3-AS1	ENSG00000231507	1.68471	0.00521964	lncRNA	long intergenic non-protein coding RNA 1353 [Source:HGNC Symbol;Acc:HGNC:50580]
AC087289.4	ENSG00000265618	0.711432	0.0052338	lncRNA	novel transcript, antisense to TMEM199
AC073263.1	ENSG00000262831	1.48556	0.00535691	lncRNA	novel transcript, antisense P4HB
AC017028.1	ENSG00000259357	0.778919	0.00539566	lncRNA	novel transcript, antisense to CERS2
AL391056.2	ENSG00000258757	0.877331	0.00553871	lncRNA	novel transcript, antisense to ERO1L
AC013486.1	ENSG00000233006	1.23834	0.00554133	lncRNA	MIR3936 host gene [Source:HGNC Symbol;Acc:HGNC:40538]
AC005041.5	ENSG00000254452	1.20285	0.00578324	lncRNA	novel transcript
AC008894.2	ENSG00000250186	1.05085	0.00613001	lncRNA	novel transcript, antisense to PHB
AC004707.2	ENSG00000257596	-0.896994	0.0061801	lncRNA	S-phase cancer associated transcript 2 [Source:HGNC Symbol;Acc:HGNC:53976]
AC004882.4	ENSG00000264019	1.26773	0.00625133	lncRNA	novel transcript, antisense to PNPO
AL136295.17	ENSG00000233547	0.991607	0.006355	lncRNA	novel transcript
AC092115.4	ENSG00000235300	-1.22168	0.00637281	lncRNA	novel transcript, antisense to SKAP1
AC087289.2	ENSG00000271155	-1.16324	0.00647599	lncRNA	novel transcript, antisense to PTCH1
AC000068.2	ENSG00000236204	-1.24555	0.00647599	lncRNA	long intergenic non-protein coding RNA 1376 [Source:HGNC Symbol;Acc:HGNC:50637]
AL139095.4	ENSG00000230730	2.14302	0.00650915	lncRNA	novel transcript
AC245052.4	ENSG00000262833	-1.2672	0.00656291	lncRNA	novel transcript, antisense to RPTOR
AC124248.2	ENSG00000268475	1.33651	0.00658474	lncRNA	novel transcript, antisense to B3GNT8
AC068620.2	ENSG00000228302	1.07989	0.00677619	lncRNA	novel transcript
AL139339.2	ENSG00000233099	-2.42434	0.0068031	lncRNA	novel transcript
AC025164.2	ENSG00000234019	-1.03062	0.00680901	lncRNA	novel transcript
AL365330.1	ENSG00000230729	-1.9536	0.00682968	lncRNA	novel transcript
AL035106.1	ENSG00000248455	1.83406	0.00684429	lncRNA	long intergenic non-protein coding RNA 2217 [Source:HGNC Symbol;Acc:HGNC:53084]
AC004974.1	ENSG00000258752	-0.804356	0.00684429	lncRNA	novel transcript, antisense to FOXN3
AC010973.2	ENSG00000225731	-1.77256	0.00684429	lncRNA	novel transcript
DPYD-AS2	ENSG00000285850	-1.31048	0.00691831	lncRNA	novel transcript
AC010149.1	ENSG00000224342	-1.92028	0.00705813	lncRNA	novel transcript
AC100763.1	ENSG00000281450	1.95801	0.00707798	lncRNA	promoter of CDKN1A antisense DNA damage activated RNA [Source:HGNC Symbol;Acc:HGNC:44048]
AP000640.1	ENSG00000229425	-1.66177	0.00713484	lncRNA	novel transcript
AL133453.1	ENSG00000232342	-0.987472	0.00725035	lncRNA	novel transcript
SOCAR	ENSG00000269564	2.39158	0.00764444	lncRNA	novel transcript
AC010285.1	ENSG00000260467	1.67289	0.00764444	lncRNA	novel transcript, antisense to CCDC135 and GPR97
PRMT5-AS1	ENSG00000285095	1.58784	0.00764444	lncRNA	novel transcript
RNF185-AS1	ENSG00000257286	1.07589	0.00764444	lncRNA	novel transcript, antisense to C12orf52
AC008569.1	ENSG00000248256	-0.923412	0.00764444	lncRNA	OCIAD1 antisense RNA 1 [Source:HGNC Symbol;Acc:HGNC:40751]
AC073333.1	ENSG00000237853	-1.40955	0.00764444	lncRNA	NFIA antisense RNA 1 [Source:HGNC Symbol;Acc:HGNC:40402]
AC107959.1	ENSG00000263982	1.81711	0.00764924	lncRNA	novel transcript, antisense to ZFN156
RPS6KB2-AS1	ENSG00000250354	-1.50474	0.00767355	lncRNA	novel transcript
CPB2-AS1	ENSG00000228697	-1.44983	0.00776421	lncRNA	novel transcript
AC121761.1	ENSG00000257548	-1.49001	0.00777322	lncRNA	novel transcript, antisense to CRY1
AC010894.4	ENSG00000235897	-1.57821	0.008019	lncRNA	TM4SF19 antisense RNA 1 [Source:HGNC Symbol;Acc:HGNC:41085]
C5orf66	ENSG00000267512	1.51834	0.00803218	lncRNA	novel transcript, antisense to NACC1
AC123567.2	ENSG00000265778	1.13373	0.00809741	lncRNA	novel transcript, antisense to ZFN156
AC015969.1	ENSG00000287769	-0.933694	0.00822849	lncRNA	novel transcript, antisense to SPIN1
AC005329.3	ENSG00000236107	1.4299	0.00829756	lncRNA	SCN1A and SCN9A antisense RNA 1 [Source:HGNC Symbol;Acc:HGNC:54069]
DICER1-AS1	ENSG00000272008	-0.726331	0.00829756	lncRNA	novel transcript, antisense to ZNF292
AC090617.3	ENSG00000229740	-1.64757	0.00829756	lncRNA	novel transcript
AL354836.1	ENSG00000255276	1.18528	0.00835692	lncRNA	RRM1 antisense RNA 1 [Source:HGNC Symbol;Acc:HGNC:40512]
AL355388.2	ENSG00000261691	1.38877	0.00853386	lncRNA	novel transcript, antisense to SOLH
AC007608.3	ENSG00000257551	1.4518	0.00863873	lncRNA	HLX antisense RNA 1 [Source:HGNC Symbol;Acc:HGNC:42509]
AC091564.6	ENSG00000286883	0.966463	0.00863873	lncRNA	novel transcript, antisense to CCDC142and MRPL53and MOGS
AC073320.2	ENSG00000228988	-1.11793	0.00863873	lncRNA	novel transcript
AC005944.1	ENSG00000253535	-1.54432	0.00886628	lncRNA	novel transcript
SBF2-AS1	ENSG00000285612	0.907929	0.00899609	lncRNA	novel transcript, antisense to SIPA1L1
AL139317.3	ENSG00000225407	-0.854496	0.00899609	lncRNA	novel transcript, antisense to F2R
AL590133.2	ENSG00000275371	1.56096	0.00899916	lncRNA	novel transcript, antisense to GDPD3
AC025259.1	ENSG00000226688	1.18313	0.00905702	lncRNA	ENTPD1 antisense RNA 1 [Source:HGNC Symbol;Acc:HGNC:45203]
AC131159.2	ENSG00000271032	1.32909	0.00906945	lncRNA	novel transcript
BOLA3-AS1	ENSG00000287983	-1.87001	0.00908209	lncRNA	novel transcript
AC073641.1	ENSG00000260279	-1.12286	0.00913504	lncRNA	novel transcript, antisense to ANKRD11
AL139807.1	ENSG00000235903	0.853856	0.00917202	lncRNA	CPB2 antisense RNA 1 [Source:HGNC Symbol;Acc:HGNC:39898]
AL356481.1	ENSG00000267039	-1.23824	0.00923624	lncRNA	novel transcript, antisense to KIAA1328
AC007308.1	ENSG00000246477	-0.582191	0.00927642	lncRNA	uncharacterized LOC101929290 [Source:NCBI gene;Acc:101929290]
AC010320.3	ENSG00000246375	-0.744879	0.0093349	lncRNA	PPM1K divergent transcript [Source:HGNC Symbol;Acc:HGNC:54093]
ITFG1-AS1	ENSG00000244036	0.792531	0.00944138	lncRNA	novel transcript, antisense to ZC3HC1
AC104623.1	ENSG00000285865	1.15825	0.00950679	lncRNA	Novel transcript, antisense to RNF130
CTBP1-AS	ENSG00000286627	-1.55839	0.0097032	lncRNA	novel transcript, antisense to PTPRM
AC005253.2	ENSG00000286056	1.74317	0.00972329	lncRNA	novel transcript
AL121928.1	ENSG00000259807	-0.881483	0.00993961	lncRNA	novel transcript
AC091045.2	ENSG00000268112	1.35192	0.00995307	lncRNA	novel transcript, antisense MAP1S
AC104116.1	ENSG00000286746	-1.47021	0.010287	lncRNA	novel transcript
AC002094.2	ENSG00000259536	0.721707	0.0103336	lncRNA	novel transcript, antisense to C15orf57
AL606760.2	ENSG00000254459	-1.50241	0.0104485	lncRNA	novel transcript, antisense to AAMDC
AP001318.2	ENSG00000255507	-0.680609	0.0106336	lncRNA	UVRAG divergent transcript [Source:HGNC Symbol;Acc:HGNC:53952]
PHKA2-AS1	ENSG00000285849	-0.691861	0.0106684	lncRNA	novel transcript, antisense to ZNF184
LINC01943	ENSG00000269050	0.998367	0.0107329	lncRNA	novel transcript, antisense to RINL
SH3BP5-AS1	ENSG00000254559	0.665302	0.0107693	lncRNA	novel transcript
MED8-AS1	ENSG00000287061	0.919615	0.0109275	lncRNA	novel transcript, antisense to BLM
AL031670.1	ENSG00000179406	1.71558	0.0110391	lncRNA	long intergenic non-protein coding RNA 174 [Source:HGNC Symbol;Acc:HGNC:27788]
AC069287.2	ENSG00000276101	1.32649	0.0115729	lncRNA	novel transcript, antisense to SLC38A10
AC103858.1	ENSG00000226772	2.26939	0.011748	lncRNA	novel transcript
AC097382.2	ENSG00000272382	-1.03755	0.0119215	lncRNA	novel transcript
AC022413.3	ENSG00000234854	2.56575	0.0119464	lncRNA	long intergenic non-protein coding RNA 676 [Source:HGNC Symbol;Acc:HGNC:44394]
AC124014.1	ENSG00000262429	1.25481	0.0119464	lncRNA	novel transcript, antisense to CAMTA2
AC002550.1	ENSG00000233937	-0.677931	0.0119464	lncRNA	novel transcript, antisense to TRIM52
AC003681.1	ENSG00000230631	-3.93038	0.0119464	lncRNA	novel transcript
U91328.2	ENSG00000257636	-0.919121	0.0121159	lncRNA	G2E3 antisense RNA 1 [Source:HGNC Symbol;Acc:HGNC:53463]
AC021739.2	ENSG00000274987	-1.01777	0.0121404	lncRNA	novel transcript, antisense to KRAS
AC002467.1	ENSG00000285165	0.542237	0.0121495	lncRNA	novel transcript, antisense to IKZF1
AC009299.3	ENSG00000287149	-1.21362	0.0121495	lncRNA	novel transcript, antisense to CCDC141and TTN
AC048382.5	ENSG00000235419	0.888693	0.012217	lncRNA	novel transcript, antisense to SP100
AL365356.1	ENSG00000224490	-0.737843	0.0123179	lncRNA	TTC21B antisense RNA 1 [Source:HGNC Symbol;Acc:HGNC:41115]
AF131216.1	ENSG00000269292	1.00277	0.0123242	lncRNA	novel transcript, antisense to CALM3
AL133334.1	ENSG00000286808	-1.21296	0.0124273	lncRNA	novel transcript, antisense to POLR3E
AC012615.5	ENSG00000247556	1.19629	0.0124347	lncRNA	OIP5 antisense RNA 1 [Source:HGNC Symbol;Acc:HGNC:43563]
AC005014.4	ENSG00000273262	0.732625	0.0125247	lncRNA	novel transcript, antisense to ACTR1A
AC021242.3	ENSG00000287551	-2.41702	0.0125792	lncRNA	novel transcript, antisense to LINGO2
LINC01409	ENSG00000277895	-0.642037	0.0126198	lncRNA	novel transcript, antisense to TBK1
AL513550.1	ENSG00000255557	1.2437	0.0126338	lncRNA	novel transcript
AC135279.4	ENSG00000271963	-0.805886	0.0127039	lncRNA	novel transcript, antisense to ZNF891
AC025171.2	ENSG00000237346	-2.70739	0.0127039	lncRNA	novel transcript
AC007390.2	ENSG00000261654	-2.18337	0.0130473	lncRNA	novel transcript, sense overlapping C1orf103
AC007679.2	ENSG00000259881	1.13556	0.0130555	lncRNA	novel transcript, antisense to CBFA2T3
SNHG14	ENSG00000283646	2.18994	0.0131849	lncRNA	long intergenic non-protein coding RNA 2009 [Source:HGNC Symbol;Acc:HGNC:52845]
AL133268.3	ENSG00000287378	-1.38527	0.0134583	lncRNA	novel transcript, antisense to CMSS1
AC135178.4	ENSG00000271725	0.659708	0.013545	lncRNA	novel transcript
AC008443.1	ENSG00000285677	0.808276	0.013574	lncRNA	Novel transcript, antisense to SSR2
AC099850.2	ENSG00000235872	-0.836674	0.013574	lncRNA	novel transcript
UVRAG-DT	ENSG00000224187	2.207	0.0141661	lncRNA	long intergenic non-protein coding RNA 1991 [Source:HGNC Symbol;Acc:HGNC:52823]
AL450998.2	ENSG00000223373	-1.31312	0.0142612	lncRNA	novel transcript
ITGA6-AS1	ENSG00000237520	1.21802	0.014288	lncRNA	novel transcript
AL021918.4	ENSG00000234477	1.83808	0.0143252	lncRNA	novel transcript
AC068338.2	ENSG00000254266	-1.13682	0.0145216	lncRNA	PKIA antisense RNA 1 [Source:HGNC Symbol;Acc:HGNC:51659]
AC005697.2	ENSG00000177112	1.73133	0.014541	lncRNA	MRVI1 antisense RNA 1 [Source:HGNC Symbol;Acc:HGNC:43434]
AC090061.1	ENSG00000287990	2.80287	0.0146113	lncRNA	novel transcript, antisense to TRIM9
AL356475.1	ENSG00000205890	1.53955	0.0146113	lncRNA	novel transcript, antisense to CCDC64B
ZBTB20-AS3	ENSG00000248429	1.37192	0.0146371	lncRNA	FAM198B antisense RNA 1 [Source:HGNC Symbol;Acc:HGNC:53132]
ZNF790-AS1	ENSG00000249971	0.718772	0.0147025	lncRNA	novel transcript
NCMAP-DT	ENSG00000259052	-0.783743	0.0147025	lncRNA	novel transcript, sense overlapping to SLC25A29
BIRC6-AS1	ENSG00000267510	-0.807324	0.0147501	lncRNA	novel transcript, antisense to ZNF699
AC007728.1	ENSG00000229851	1.22959	0.0150298	lncRNA	ARSD antisense RNA 1 [Source:HGNC Symbol;Acc:HGNC:40085]
AC016065.1	ENSG00000227528	1.8539	0.015033	lncRNA	DIAPH3 antisense RNA 1 [Source:HGNC Symbol;Acc:HGNC:39915]
RABGAP1L-DT	ENSG00000247925	0.758203	0.0151395	lncRNA	novel transcript
AL139274.2	ENSG00000271821	1.23337	0.0153564	lncRNA	novel transcript
RASGRF2-AS1	ENSG00000280614	6.31075	0.0155836	lncRNA	novel transcript, similar to YY1 associated myogenesis RNA 1 YAM1
AC010547.1	ENSG00000272159	1.12832	0.0155836	lncRNA	novel transcript, antisense to LETM2
TTC21B-AS1	ENSG00000262136	0.947297	0.015634	lncRNA	novel transcript
AL136172.1	ENSG00000263218	1.00006	0.0158559	lncRNA	novel transcript, antisense to CHMP6
AC105339.3	ENSG00000230433	-1.09896	0.0159883	lncRNA	novel transcript
PPM1K-DT	ENSG00000275120	-0.541518	0.0161124	lncRNA	novel transcript, antisense to ZSCAN2
AC016526.4	ENSG00000269139	1.21761	0.0162119	lncRNA	novel transcript, antisense to CTXN1 and TIMM44
LINC02603	ENSG00000203446	-1.51342	0.0162464	lncRNA	novel transcript
AC010261.2	ENSG00000251867	-1.90331	0.0162548	lncRNA	novel transcript, antisense to ZBTB10
AC096586.2	ENSG00000227028	1.34257	0.0163483	lncRNA	SLC8A1 antisense RNA 1 [Source:HGNC Symbol;Acc:HGNC:44102]
AC023494.1	ENSG00000238221	0.936189	0.0164126	lncRNA	novel transcript
ZBTB20-AS5	ENSG00000237633	0.73411	0.0164554	lncRNA	novel transcript, antisense to FAM49A
AL157871.6	ENSG00000237011	-1.44871	0.0165144	lncRNA	novel transcript
AC009090.3	ENSG00000250734	1.05544	0.0167232	lncRNA	novel transcript, antisense to SNX27
AL357093.2	ENSG00000251458	-2.06092	0.0167232	lncRNA	novel transcript
AC026786.2	ENSG00000272600	0.746666	0.0168677	lncRNA	novel transcript, antisense to SNAP29
AC011451.1	ENSG00000287175	-1.92063	0.0170509	lncRNA	novel transcript
MADD-AS1	ENSG00000257809	1.60916	0.0172031	lncRNA	novel transcript, antisense to MYL6B
DENND6A-AS1	ENSG00000269072	1.28979	0.0172031	lncRNA	novel transcript, antisense to SIGLEC7 and SIGLEC17P
AC011825.2	ENSG00000238184	1.23308	0.0172031	lncRNA	CD81 antisense RNA 1 [Source:HGNC Symbol;Acc:HGNC:49384]
AC016866.2	ENSG00000260274	-0.694462	0.0172031	lncRNA	novel transcript
AC078777.1	ENSG00000260213	1.39254	0.01721	lncRNA	novel transcript, antisense to CENPN
AC117503.5	ENSG00000249109	-1.87778	0.0174118	lncRNA	novel transcript, antisense to FAM153A
RNASEH2B-AS1	ENSG00000237017	0.922522	0.0175103	lncRNA	novel transcript
FAM87B	ENSG00000231616	1.11032	0.0178975	lncRNA	novel transcript, antisense to KIF27
AC131971.1	ENSG00000267501	-0.889982	0.018097	lncRNA	novel transcript
AC009505.1	ENSG00000256473	2.00428	0.0181784	lncRNA	novel transcript, antisense to SOX5
AC025188.1	ENSG00000249375	1.15403	0.0184241	lncRNA	cancer susceptibility 11 [Source:HGNC Symbol;Acc:HGNC:48939]
AC114956.2	ENSG00000232959	-0.707447	0.0184882	lncRNA	novel transcript
AC067945.3	ENSG00000224901	-1.06758	0.0186684	lncRNA	novel transcript
AC104984.3	ENSG00000234361	-1.32753	0.0187079	lncRNA	novel transcript
JAKMIP2-AS1	ENSG00000255084	-0.982992	0.0187135	lncRNA	novel transcript
AC009093.1	ENSG00000257285	1.22972	0.0188377	lncRNA	novel transcript, antisense to HAUS4
AL020995.1	ENSG00000203279	-1.2487	0.0188377	lncRNA	novel transcript
MCPH1-AS1	ENSG00000237836	0.689576	0.0188686	lncRNA	PHKA2 antisense RNA 1 [Source:HGNC Symbol;Acc:HGNC:44110]
AC058791.1	ENSG00000272908	-1.72474	0.0188686	lncRNA	novel transcript
AC104365.3	ENSG00000282996	-1.18762	0.0188758	lncRNA	MPP7 divergent transcript [Source:HGNC Symbol;Acc:HGNC:54139]
AL352979.2	ENSG00000235837	0.867537	0.0190529	lncRNA	novel transcript
SCAT2	ENSG00000203395	0.819799	0.0191137	lncRNA	novel transcript, antisense to PLEK
VPS13A-AS1	ENSG00000258985	-0.895207	0.0194841	lncRNA	novel transcript, antisense to DDHD1
AL049869.3	ENSG00000284966	-1.42568	0.0194871	lncRNA	novel transcript, antisense to EFNB2
AC068473.2	ENSG00000254528	1.55002	0.0194944	lncRNA	novel transcript, antisense to FXYD6
G2E3-AS1	ENSG00000229431	0.671397	0.019877	lncRNA	MED8 antisense RNA 1 [Source:HGNC Symbol;Acc:HGNC:40908]
AC007494.2	ENSG00000249412	0.87394	0.0200575	lncRNA	novel transcript
AC019130.1	ENSG00000267476	-1.09431	0.0200575	lncRNA	novel transcript, antisense to MALT1
OCIAD1-AS1	ENSG00000230826	1.06339	0.0202812	lncRNA	novel transcript
AL132989.2	ENSG00000272558	0.511442	0.020314	lncRNA	novel transcript, antisense to TRIM38
AC080075.1	ENSG00000249898	-0.884091	0.0203295	lncRNA	MCPH1 antisense RNA 1 [Source:HGNC Symbol;Acc:HGNC:51655]
TESC-AS1	ENSG00000288109	-1.23996	0.0203295	lncRNA	novel transcript, antisense to PITPNC1
AL353748.3	ENSG00000266901	-0.911206	0.0203315	lncRNA	novel transcript, antisense to CTDP1
NADK2-AS1	ENSG00000258035	0.820983	0.0204307	lncRNA	novel transcript, antisense to PLXNC1
AC010632.1	ENSG00000251187	-0.757244	0.0205051	lncRNA	novel transcript
AL391834.1	ENSG00000286654	-1.26051	0.02057	lncRNA	novel transcript, antisense to FAM178B
AC004492.1	ENSG00000276663	-0.797293	0.0205771	lncRNA	novel transcript, antisense to ARL2BP
AC024382.1	ENSG00000268777	1.29936	0.0208985	lncRNA	novel transcript, antisense to SIGLEC6
AC010727.1	ENSG00000279622	1.90252	0.0209127	lncRNA	novel transcript, antisense to CRISPLD2
AL132639.3	ENSG00000257715	1.14314	0.021211	lncRNA	novel transcript, antisense to LTA4H
AC096577.1	ENSG00000260528	1.89359	0.0213194	lncRNA	family with sequence similarity 157 member C [Source:HGNC Symbol;Acc:HGNC:34081]
PTOV1-AS1	ENSG00000259291	1.07099	0.0213194	lncRNA	ZNF710 antisense RNA 1 [Source:HGNC Symbol;Acc:HGNC:53141]
MYOSLID	ENSG00000271771	-1.02567	0.0213194	lncRNA	novel transcript
AC233976.2	ENSG00000203497	-0.991924	0.0213287	lncRNA	PDCD4 antisense RNA 1 [Source:HGNC Symbol;Acc:HGNC:27425]
AP003110.1	ENSG00000229647	-0.976563	0.0213735	lncRNA	myocardin-induced smooth muscle lncRNA, inducer of differentiation [Source:HGNC Symbol;Acc:HGNC:51821]
SMAD5-AS1	ENSG00000287434	1.97812	0.0214203	lncRNA	novel transcript, antisense to DEPDC1B
AC022540.1	ENSG00000254662	1.11168	0.0214203	lncRNA	novel transcript
PDCD4-AS1	ENSG00000257878	1.04945	0.021778	lncRNA	novel transcript, antisense to LTA4H
AC010883.3	ENSG00000267035	-2.01225	0.0219852	lncRNA	novel transcript
AL357140.2	ENSG00000235785	-1.31316	0.0220075	lncRNA	novel transcript
AL137779.2	ENSG00000244151	0.906305	0.0220113	lncRNA	novel transcript
AL358852.1	ENSG00000257839	-1.02757	0.0221509	lncRNA	novel transcript, antisense to PHLDA1
AC006581.1	ENSG00000230262	-0.756002	0.0223166	lncRNA	long intergenic non-protein coding RNA 2603 [Source:HGNC Symbol;Acc:HGNC:37186]
AL355916.2	ENSG00000237781	1.39254	0.0223742	lncRNA	ADAMTSL4 antisense RNA 2 [Source:HGNC Symbol;Acc:HGNC:40895]
AC022182.2	ENSG00000267615	0.979773	0.0225576	lncRNA	novel transcript, antisense to ACOX1
AC092794.1	ENSG00000234961	1.18697	0.0226369	lncRNA	novel transcript
AC093019.2	ENSG00000259094	2.61739	0.0227444	lncRNA	novel transcript, antisense to MARCO
AC096564.2	ENSG00000279159	0.519746	0.0229124	lncRNA	novel transcript, antisense to MTMR3
AC139792.1	ENSG00000259274	-1.19463	0.0229124	lncRNA	novel transcript, antisense to RORA
AC011611.4	ENSG00000280109	-1.46934	0.0229124	lncRNA	placenta enriched 4 [Source:HGNC Symbol;Acc:HGNC:14616]
ZBTB20-AS2	ENSG00000260281	0.736981	0.0231575	lncRNA	ITFG1 antisense RNA 1 [Source:HGNC Symbol;Acc:HGNC:51383]
AL591212.1	ENSG00000245025	0.864588	0.0235772	lncRNA	novel transcript, antisense to RHOBTB2
AC092801.1	ENSG00000250508	-1.45059	0.023601	lncRNA	long intergenic non-protein coding RNA 2701 [Source:HGNC Symbol;Acc:HGNC:54216]
AC025171.5	ENSG00000228506	-0.635594	0.0239382	lncRNA	novel transcript
AC017083.2	ENSG00000268845	-1.78789	0.0241259	lncRNA	novel transcript, antisense to EMR4P
AC008507.2	ENSG00000287382	2.63324	0.0244562	lncRNA	novel transcript
AC005104.3	ENSG00000272072	-0.947166	0.0247375	lncRNA	novel transcript, antisense to HBP1
AC103760.1	ENSG00000273369	-0.759579	0.0248133	lncRNA	novel transcript, antisense to GUF1
AC104971.1	ENSG00000237576	-2.64949	0.024996	lncRNA	long intergenic non-protein coding RNA 1888 [Source:HGNC Symbol;Acc:HGNC:52707]
ZNF529-AS1	ENSG00000287967	0.958062	0.025161	lncRNA	novel transcript, antisense to UQCR10
AL365258.2	ENSG00000267345	-0.942629	0.0253178	lncRNA	novel transcript, antisense to ZNF420
AC005740.3	ENSG00000273212	0.936886	0.0262373	lncRNA	novel transcript, antisense to UFD1L
AC021237.1	ENSG00000224186	0.836391	0.026452	lncRNA	chromosome 5 open reading frame 66 [Source:HGNC Symbol;Acc:HGNC:48332]
AC104365.2	ENSG00000229313	-0.660801	0.0264765	lncRNA	novel transcript
EP300-AS1	ENSG00000254211	1.16757	0.0265327	lncRNA	long intergenic non-protein coding RNA 1485 [Source:HGNC Symbol;Acc:HGNC:51138]
AC004918.5	ENSG00000217702	0.977834	0.0265327	lncRNA	novel transcript, antisense to BOLA3
AL031770.1	ENSG00000260249	0.799749	0.0265327	lncRNA	novel transcript, antisense to SNX20
AC092574.2	ENSG00000257225	1.00689	0.0266148	lncRNA	novel transcript, antisense to PRICKLE1
AC026120.3	ENSG00000280927	0.733392	0.0266524	lncRNA	CTBP1 antisense RNA [Source:HGNC Symbol;Acc:HGNC:48337]
AC022075.1	ENSG00000249310	1.40495	0.0273431	lncRNA	APOBEC3B antisense RNA 1 [Source:HGNC Symbol;Acc:HGNC:43836]
Z93020.1	ENSG00000261216	-1.48141	0.0275634	lncRNA	novel transcript, antisense to GSPT1
CASC19	ENSG00000260650	1.25775	0.0276755	lncRNA	novel transcript
AL353771.1	ENSG00000259049	0.784839	0.027783	lncRNA	novel transcript, antisense to GNPNAT1
AC137932.1	ENSG00000283061	1.39137	0.0280667	lncRNA	novel transcript
PKIA-AS1	ENSG00000239801	-0.821499	0.0280685	lncRNA	DENND6A antisense RNA 1 [Source:HGNC Symbol;Acc:HGNC:41152]
AL158136.1	ENSG00000241764	-0.521234	0.0280816	lncRNA	novel transcript, antisense to CBLL1
AP003043.1	ENSG00000287715	-1.10259	0.0282279	lncRNA	novel transcript
AL391839.1	ENSG00000267379	0.868875	0.028338	lncRNA	novel transcript, antisense to CD97
AC108063.1	ENSG00000236911	1.13422	0.0288109	lncRNA	novel transcript, antisense to CR1
AL161729.1	ENSG00000225446	-4.02984	0.0288109	lncRNA	long intergenic non-protein coding RNA 1763 [Source:HGNC Symbol;Acc:HGNC:52554]
MPP7-DT	ENSG00000226332	0.812283	0.0288376	lncRNA	novel transcript
AC107241.1	ENSG00000215068	-0.647687	0.029045	lncRNA	novel transcript, antisense to ANXA2R
AP001432.1	ENSG00000227373	-0.720302	0.029045	lncRNA	RABGAP1L divergent transcript [Source:HGNC Symbol;Acc:HGNC:54296]
AL356124.1	ENSG00000286256	1.56116	0.0291227	lncRNA	novel transcript, antisense to ACSL1
AC007365.1	ENSG00000278383	-1.25292	0.0294035	lncRNA	novel transcript, antisense to ZNF337
AC092338.3	ENSG00000246089	-0.720015	0.0300866	lncRNA	novel transcript
AC092640.1	ENSG00000205786	1.25525	0.0301538	lncRNA	long intergenic non-protein coding RNA 1531 [Source:HGNC Symbol;Acc:HGNC:51270]
EIF3J-DT	ENSG00000256746	-0.816098	0.0303969	lncRNA	MADD antisense RNA 1 [Source:HGNC Symbol;Acc:HGNC:40354]
AC090627.1	ENSG00000269846	-0.739241	0.030485	lncRNA	novel transcript, antisense to RBL1
AL360178.2	ENSG00000273319	-0.888442	0.0306736	lncRNA	novel transcript
AC008840.1	ENSG00000253125	2.72934	0.0307934	lncRNA	novel transcript
BX842242.1	ENSG00000264443	-0.713761	0.0308315	lncRNA	NCMAP divergent transcript [Source:HGNC Symbol;Acc:HGNC:54327]
AC016493.1	ENSG00000272345	1.2129	0.0309489	lncRNA	novel transcript, antisense to ACOT13
AC132192.1	ENSG00000271980	1.1289	0.0310747	lncRNA	novel transcript, antisense to CCT5
AC079331.3	ENSG00000286568	-1.47557	0.0310747	lncRNA	novel transcript
LINC01376	ENSG00000245711	-0.940238	0.0312215	lncRNA	NADK2 antisense RNA 1 [Source:HGNC Symbol;Acc:HGNC:41143]
AL590705.1	ENSG00000272043	-3.25872	0.0313743	lncRNA	novel transcript
AL031673.1	ENSG00000251438	-1.34964	0.0314656	lncRNA	novel transcript
AC092636.2	ENSG00000240350	0.87599	0.0316078	lncRNA	serous ovarian cancer associated RNA [Source:HGNC Symbol;Acc:HGNC:54421]
AC067945.4	ENSG00000254099	-1.08363	0.0316078	lncRNA	novel transcript
AC016245.1	ENSG00000224666	2.20715	0.0316503	lncRNA	ETV7 and PTX1 antisense RNA 1 [Source:HGNC Symbol;Acc:HGNC:40833]
AC023421.2	ENSG00000256120	1.433	0.0316517	lncRNA	SOX5 antisense RNA 1 [Source:HGNC Symbol;Acc:HGNC:53311]
AL591721.1	ENSG00000288080	-1.05192	0.0319935	lncRNA	novel transcript, antisense to FARP2
AL049870.3	ENSG00000253573	-0.947465	0.0320621	lncRNA	novel transcript
AC009152.3	ENSG00000287125	1.07096	0.0320889	lncRNA	novel transcript, antisense to C16orf74
AC108066.1	ENSG00000263393	-0.823055	0.0322487	lncRNA	novel transcript, antisense to RNF138
AL109767.1	ENSG00000287799	-0.602074	0.0323421	lncRNA	novel transcript, antisense to ANKMY2
AC006042.3	ENSG00000267576	1.0467	0.0329453	lncRNA	novel transcript, sense intronic to TSPAN16
AL161729.2	ENSG00000240666	1.42277	0.033213	lncRNA	MME antisense RNA 1 [Source:HGNC Symbol;Acc:HGNC:40376]
USP12-AS1	ENSG00000183562	-0.848954	0.0332839	lncRNA	novel transcript, antisense to NAP1L4
AC022272.1	ENSG00000226281	1.33325	0.0332959	lncRNA	novel transcript
AL391863.2	ENSG00000250267	-1.09104	0.0334509	lncRNA	novel transcript
AC015911.5	ENSG00000179743	-0.688248	0.0335188	lncRNA	novel transcript
AC007130.1	ENSG00000281016	-1.10165	0.0336606	lncRNA	novel transcript, antisense to ZNF721
AC104078.2	ENSG00000228802	0.761775	0.0337143	lncRNA	novel transcript
ZNF571-AS1	ENSG00000234162	-0.851247	0.0337143	lncRNA	novel transcript, antisense to NCK2
AC002553.2	ENSG00000267006	-1.04844	0.0339386	lncRNA	novel transcript
AL359220.1	ENSG00000286276	1.29463	0.0343338	lncRNA	novel transcript
AL132656.2	ENSG00000270147	0.916267	0.0351455	lncRNA	novel transcript
AC004039.1	ENSG00000269371	1.27505	0.0352186	lncRNA	novel transcript, antisense to ZNF358
AL392183.1	ENSG00000287543	0.97062	0.0352186	lncRNA	novel transcript, antisense to PML
AC129803.1	ENSG00000254865	0.886963	0.0352186	lncRNA	novel transcript
AL158195.1	ENSG00000235706	0.813736	0.0352186	lncRNA	DICER1 antisense RNA 1 [Source:HGNC Symbol;Acc:HGNC:43017]
NFIA-AS1	ENSG00000245904	0.912981	0.0356292	lncRNA	novel transcript, antisense to BTG1
AL138689.2	ENSG00000237798	0.840564	0.0356292	lncRNA	novel transcript, antisense WIPF1
AC093010.2	ENSG00000254802	-1.0116	0.0357371	lncRNA	novel transcript
RORA-AS1	ENSG00000268015	0.745724	0.0359763	lncRNA	novel transcript, antisense to PPP2R1A
AL357793.2	ENSG00000254760	1.10494	0.0360769	lncRNA	novel transcript, antisense to SIGLEC10
AL023755.1	ENSG00000286196	1.15864	0.0362679	lncRNA	Novel transcript, antisense to SH2D3C
AL158055.1	ENSG00000250240	-1.22952	0.0363126	lncRNA	novel transcript
LINC02701	ENSG00000226337	1.34076	0.0371297	lncRNA	TMEM252 divergent transcript [Source:HGNC Symbol;Acc:HGNC:54377]
LINC02446	ENSG00000236065	-0.882839	0.0373204	lncRNA	novel transcript
PLAC4	ENSG00000236324	-1.82284	0.0373555	lncRNA	novel transcript
AL590807.1	ENSG00000241295	-1.02924	0.0376373	lncRNA	ZBTB20 antisense RNA 2 [Source:HGNC Symbol;Acc:HGNC:42421]
FOXN3-AS2	ENSG00000257222	1.20524	0.0381418	lncRNA	novel transcript, antisense to WASHC3 and NUP37
AC007879.5	ENSG00000246225	-1.47937	0.0382056	lncRNA	novel transcript, antisense to SVIP
AC006299.1	ENSG00000256039	-1.45319	0.0388533	lncRNA	long intergenic non-protein coding RNA 2446 [Source:HGNC Symbol;Acc:HGNC:53378]
AC007216.2	ENSG00000254844	1.31186	0.0391848	lncRNA	novel transcript, antisense to FXYD2
AL109946.1	ENSG00000261266	1.29999	0.0392066	lncRNA	novel transcript
AC078929.1	ENSG00000233321	1.34915	0.0397011	lncRNA	long intergenic non-protein coding RNA 2669 [Source:HGNC Symbol;Acc:HGNC:54155]
AP002812.2	ENSG00000286191	-1.38686	0.0397011	lncRNA	novel transcript
AC069272.1	ENSG00000272054	-0.648051	0.0397369	lncRNA	novel transcript
AC010275.1	ENSG00000280486	0.817886	0.0398414	lncRNA	novel transcript, antisense to NDUFS7
AC125421.1	ENSG00000235724	-0.531853	0.0398885	lncRNA	novel transcript, antisense to TANK
LINC02421	ENSG00000265128	-0.825584	0.0402142	lncRNA	novel transcript, antisense to DYM
AC004988.1	ENSG00000235777	0.897323	0.04042	lncRNA	DPYD antisense RNA 2 [Source:HGNC Symbol;Acc:HGNC:40196]
AC020928.2	ENSG00000226876	-1.03474	0.0404774	lncRNA	novel transcript, antisense to SMYD3
AC107079.1	ENSG00000248027	1.53785	0.0404781	lncRNA	novel transcript, antisense to ARHGAP42
AC120193.1	ENSG00000229124	1.13405	0.0404952	lncRNA	VIM antisense RNA 1 [Source:HGNC Symbol;Acc:HGNC:44879]
AL360020.1	ENSG00000286307	0.975276	0.0405317	lncRNA	novel transcript, antisense to HDAC4
AP005900.2	ENSG00000234141	-1.31678	0.040559	lncRNA	novel transcript
KRT73-AS1	ENSG00000225610	-0.65024	0.0408848	lncRNA	novel transcript, antisense to INO80D
TM4SF19-AS1	ENSG00000237986	1.74436	0.0408987	lncRNA	CELF2 antisense RNA 2 [Source:HGNC Symbol;Acc:HGNC:44703]
LINC00612	ENSG00000257497	0.84764	0.0408987	lncRNA	novel transcript, antisense to GLIPR1
AP000802.1	ENSG00000287767	-0.982356	0.0408987	lncRNA	novel transcript
AC010969.1	ENSG00000226149	-1.2015	0.0408987	lncRNA	novel transcript
AC008758.2	ENSG00000257663	0.772034	0.0410108	lncRNA	novel transcript, antisense to C12orf44
U91324.1	ENSG00000286078	0.974533	0.0410295	lncRNA	novel transcript
AJ009632.2	ENSG00000259407	0.425938	0.0410299	lncRNA	novel transcript, antisense to AKAP13
AC006452.2	ENSG00000237248	1.43869	0.0411653	lncRNA	long intergenic non-protein coding RNA 987 [Source:HGNC Symbol;Acc:HGNC:48911]
AC093575.1	ENSG00000224078	-0.652256	0.0411653	lncRNA	small nucleolar RNA host gene 14 [Source:HGNC Symbol;Acc:HGNC:37462]
AP001020.3	ENSG00000259442	-0.74048	0.0414339	lncRNA	novel transcript, antisense FSD2
AL713852.1	ENSG00000232788	-0.691524	0.0415116	lncRNA	ITGA6 antisense RNA 1 [Source:HGNC Symbol;Acc:HGNC:40308]
AC006033.2	ENSG00000261359	1.20557	0.0415964	lncRNA	PYCARD antisense RNA 1 [Source:HGNC Symbol;Acc:HGNC:45036]
AL450306.1	ENSG00000231858	-0.857653	0.0417611	lncRNA	novel transcript
LINC01772	ENSG00000286092	-0.839404	0.0417993	lncRNA	novel transcript, antisense to ATP6V0A2
AP001627.1	ENSG00000258926	-0.999744	0.0418328	lncRNA	novel transcript, antisense to PRKCH
AC093890.2	ENSG00000234936	1.11638	0.0421808	lncRNA	novel transcript
AC025278.1	ENSG00000280780	-0.876466	0.0425892	lncRNA	JAKMIP2 antisense RNA 1 [Source:HGNC Symbol;Acc:HGNC:27203]
AC009120.3	ENSG00000288050	-0.960251	0.0425892	lncRNA	novel transcript, antisense to RFTN1
AC244197.2	ENSG00000259659	1.44439	0.042618	lncRNA	novel transcript
AL035634.1	ENSG00000255750	1.36652	0.0427224	lncRNA	novel transcript, antisense to SSPN
LINC01375	ENSG00000283629	-0.74797	0.0429167	lncRNA	novel transcript, antisense to GPATCH2L
LINC02404	ENSG00000257764	1.32888	0.0431738	lncRNA	novel transcript, antisense to LYZ
AL391421.1	ENSG00000287789	-1.13955	0.0431738	lncRNA	novel transcript, antisense to BACH2
AL035251.1	ENSG00000251450	-0.728403	0.043307	lncRNA	RASGRF2 antisense RNA 1 [Source:HGNC Symbol;Acc:HGNC:40499]
AC140125.2	ENSG00000267254	-0.712455	0.0434892	lncRNA	ZNF790 antisense RNA 1 [Source:HGNC Symbol;Acc:HGNC:27617]
AC112250.2	ENSG00000242290	-0.783565	0.0435021	lncRNA	ZBTB20 antisense RNA 5 [Source:HGNC Symbol;Acc:HGNC:52841]
AL023882.1	ENSG00000256458	-0.928774	0.0439243	lncRNA	novel transcript, antisense to abl interactor 2 (ABI2)
AC009812.1	ENSG00000248373	-0.970425	0.0440077	lncRNA	novel transcript
AC007879.1	ENSG00000247324	-0.737058	0.0440206	lncRNA	novel transcript, antisense to ZNF23
AL513303.1	ENSG00000286128	0.63505	0.0442696	lncRNA	novel transcript
AL160270.1	ENSG00000288545	-1.27449	0.0451489	lncRNA	novel transcript, antisense to SLC14A1 and SLC14A2
AC123512.1	ENSG00000234848	-1.64328	0.0453166	lncRNA	novel transcript, antisense to ZNF709
A2ML1-AS1	ENSG00000267232	-0.600176	0.045552	lncRNA	novel transcript
AL591767.1	ENSG00000287632	1.52192	0.0459756	lncRNA	novel transcript
AC061958.1	ENSG00000267469	0.791913	0.0461328	lncRNA	novel transcript, antisense to AES
AC015911.2	ENSG00000255548	-1.14029	0.0466952	lncRNA	novel transcript
AC139491.4	ENSG00000286159	0.909723	0.0468556	lncRNA	novel transcript, antisense to PREX1
ST8SIA6-AS1	ENSG00000287822	1.38841	0.0468693	lncRNA	novel transcript
LINC01878	ENSG00000245748	0.648047	0.046928	lncRNA	novel transcript, antisense to TBC1D14 and TADA2B
AC010731.3	ENSG00000230061	2.03159	0.0470014	lncRNA	TRPM2 antisense RNA [Source:HGNC Symbol;Acc:HGNC:50758]
AL162274.1	ENSG00000267062	1.02731	0.0470748	lncRNA	novel transcript, antisense to PRDX2
AL360270.2	ENSG00000241073	-1.01965	0.0470748	lncRNA	novel transcript
AL136456.1	ENSG00000260744	-0.920561	0.0474543	lncRNA	novel transcript, antisense to ITFG1
LINC02676	ENSG00000263574	-1.51073	0.0474543	lncRNA	novel transcript
AC104126.1	ENSG00000238246	1.07212	0.0474633	lncRNA	novel transcript
SNCA-AS1	ENSG00000272153	0.909752	0.0479936	lncRNA	novel transcript, antisense to LRRC47
LINC02824	ENSG00000231993	-1.09505	0.0480278	lncRNA	EP300 antisense RNA 1 [Source:HGNC Symbol;Acc:HGNC:50504]
AL450467.1	ENSG00000267365	1.50042	0.0481561	lncRNA	KCNJ2 antisense RNA 1 [Source:HGNC Symbol;Acc:HGNC:43720]
AC009560.4	ENSG00000272485	-1.3763	0.0482874	lncRNA	novel transcript
BX284668.2	ENSG00000277873	0.76983	0.0483116	lncRNA	novel transcript, antisense to RFC5
AC010501.2	ENSG00000239946	-0.710652	0.0483374	lncRNA	ZBTB20 antisense RNA 3 [Source:HGNC Symbol;Acc:HGNC:42422]
LINC01712	ENSG00000286417	-0.585603	0.0483791	lncRNA	novel transcript, antisense to SUPT3H
AL445526.1	ENSG00000273485	0.916123	0.0488016	lncRNA	novel transcript, antisense to CALHM2
AC095030.1	ENSG00000257105	-0.999566	0.0488016	lncRNA	novel transcript
KIF5C-AS1	ENSG00000267342	0.9383	0.0489031	lncRNA	novel transcript, antisense to MRPL38
AC005618.2	ENSG00000280721	0.689366	0.0490464	lncRNA	long intergenic non-protein coding RNA 1943 [Source:HGNC Symbol;Acc:HGNC:52767]
LINC01888	ENSG00000224738	-0.680206	0.0490464	lncRNA	novel transcript
AL080313.2	ENSG00000238039	-1.79539	0.0490793	lncRNA	novel transcript
GTSCR1	ENSG00000255949	0.857454	0.0491106	lncRNA	RPS6KB2 antisense RNA 1 [Source:HGNC Symbol;Acc:HGNC:53744]
AL023775.2	ENSG00000237073	1.08159	0.049369	lncRNA	novel transcript
AC011595.1	ENSG00000288054	-1.2255	0.0493838	lncRNA	novel transcript, antisense to PDE7B
AC016405.2	ENSG00000254477	0.885189	0.049411	lncRNA	novel transcript
AC011351.1	ENSG00000266527	-0.701352	0.0498106	lncRNA	novel transcript, antisense to C17orf108
AL353152.1	ENSG00000268983	0.733086	0.0499336	lncRNA	novel transcript, antisense to KXD1
LINC01763	ENSG00000261312	0.53537	0.0499336	lncRNA	novel transcript, antisense to C16orf88

## Sheet: Other Gene Types in Stage 2
Gene Name	Gene ID	log2 Fold Change	padj	GeneType	Gene Description
IGHM	ENSG00000211899	5.19714	8.21415e-12	IG_C_gene	immunoglobulin heavy constant mu [Source:HGNC Symbol;Acc:HGNC:5541]
AC011458.1	ENSG00000270402	-1.52458	8.87203e-08	processed_pseudogene	ankyrin repeat domain 26 (ANKRD26) pseudogene
RNY1	ENSG00000201098	3.51437	1.30061e-06	misc_RNA	RNA, Ro60-associated Y1 [Source:HGNC Symbol;Acc:HGNC:10242]
RNU6-1082P	ENSG00000201444	2.73694	1.33445e-06	snRNA	RNA, U6 small nuclear 1082, pseudogene [Source:HGNC Symbol;Acc:HGNC:48045]
MOXD2P	ENSG00000240268	3.07885	2.5661e-06	transcribed_unprocessed_pseudogene	monooxygenase DBH like 2, pseudogene [Source:HGNC Symbol;Acc:HGNC:33605]
MTX1P1	ENSG00000236675	1.81802	3.83825e-06	unprocessed_pseudogene	metaxin 1 pseudogene 1 [Source:HGNC Symbol;Acc:HGNC:7505]
IGKC	ENSG00000211592	4.42821	5.79059e-06	IG_C_gene	immunoglobulin kappa constant [Source:HGNC Symbol;Acc:HGNC:5716]
AC114878.2	ENSG00000270911	1.87037	8.49211e-06	processed_pseudogene	CTAGE family, member 5 (CTAGE5) pseudogene
CCNG1P1	ENSG00000218991	1.9669	9.94921e-06	processed_pseudogene	cyclin G1 pseudogene 1 [Source:HGNC Symbol;Acc:HGNC:39177]
RNA5SP490	ENSG00000252950	-2.14298	1.53055e-05	rRNA_pseudogene	RNA, 5S ribosomal pseudogene 490 [Source:HGNC Symbol;Acc:HGNC:43390]
PMS2P2	ENSG00000278416	-1.43783	2.34154e-05	translated_unprocessed_pseudogene	PMS1 homolog 2, mismatch repair system component pseudogene 2 [Source:HGNC Symbol;Acc:HGNC:9127]
PMS2P7	ENSG00000229018	-1.31161	2.39722e-05	unprocessed_pseudogene	PMS1 homolog 2, mismatch repair system component pseudogene 7 [Source:HGNC Symbol;Acc:HGNC:33515]
IGLV2-14	ENSG00000211666	-2.73737	3.01395e-05	IG_V_gene	immunoglobulin lambda variable 2-14 [Source:HGNC Symbol;Acc:HGNC:5888]
AL158068.1	ENSG00000249077	-1.84603	3.52497e-05	processed_pseudogene	pseudogene similar to Spi-C transcription factor
RNU7-3P	ENSG00000252244	-1.77062	3.95703e-05	snRNA	RNA, U7 small nuclear 3 pseudogene [Source:HGNC Symbol;Acc:HGNC:34099]
MIR3134	ENSG00000264354	-2.38808	4.98728e-05	miRNA	microRNA 3134 [Source:HGNC Symbol;Acc:HGNC:38254]
HTATSF1P2	ENSG00000271361	1.50496	5.69781e-05	processed_pseudogene	HIV-1 Tat specific factor 1 pseudogene 2 [Source:HGNC Symbol;Acc:HGNC:38586]
CCT6P3	ENSG00000234585	-1.29786	7.76352e-05	transcribed_unprocessed_pseudogene	chaperonin containing TCP1 subunit 6 pseudogene 3 [Source:HGNC Symbol;Acc:HGNC:35137]
AL359955.1	ENSG00000197550	3.20596	7.87161e-05	unprocessed_pseudogene	zinc finger pseudogene
SPATA20P1	ENSG00000231123	2.38302	7.91953e-05	processed_pseudogene	spermatogenesis associated 20 pseudogene 1 [Source:HGNC Symbol;Acc:HGNC:39636]
RNU6-959P	ENSG00000207402	-2.65917	8.02864e-05	snRNA	RNA, U6 small nuclear 959, pseudogene [Source:HGNC Symbol;Acc:HGNC:47922]
FTLP15	ENSG00000233952	-2.06289	9.46166e-05	processed_pseudogene	ferritin light chain pseudogene 15 [Source:HGNC Symbol;Acc:HGNC:37965]
RN7SKP1	ENSG00000202395	2.46007	9.56587e-05	misc_RNA	RN7SK pseudogene 1 [Source:HGNC Symbol;Acc:HGNC:42619]
H2BP2	ENSG00000234571	2.75142	9.66942e-05	transcribed_unprocessed_pseudogene	H2B histone pseudogene 2 [Source:HGNC Symbol;Acc:HGNC:20654]
Z97206.1	ENSG00000219088	-3.60169	0.00010185	processed_pseudogene	chromatin assembly factor 1, p60 subunit B (CHAF1B) pseudogene
AL138713.1	ENSG00000280348	-1.61302	0.000103	TEC	TEC
AC119044.1	ENSG00000258352	-1.53482	0.000129665	transcribed_processed_pseudogene	interferon induced transmembrane protein 3 (1-8U) (IFITM3) pseudogene
SNORA73B	ENSG00000200087	4.01621	0.000258736	snoRNA	small nucleolar RNA, H/ACA box 73B [Source:HGNC Symbol;Acc:HGNC:10116]
AC114878.1	ENSG00000230718	1.51031	0.000277933	processed_pseudogene	pseudogene similar to part of zinc finger protein 131 (clone pHZ-10) (ZNF131)
PRAMENP	ENSG00000197549	2.89258	0.000296608	transcribed_unprocessed_pseudogene	PRAME N-terminal like, pseudogene [Source:HGNC Symbol;Acc:HGNC:34302]
OR7E126P	ENSG00000254593	-1.2868	0.000297745	unprocessed_pseudogene	olfactory receptor family 7 subfamily E member 126 pseudogene [Source:HGNC Symbol;Acc:HGNC:15304]
AL163193.1	ENSG00000237088	-1.48732	0.000336414	processed_pseudogene	ribosomal protein L7a (RPL7A) pseudogene
RNU11-2P	ENSG00000252707	-1.05173	0.000340451	snRNA	RNA, U11 small nuclear 2, pseudogene [Source:HGNC Symbol;Acc:HGNC:46942]
H1-12P	ENSG00000216331	1.55139	0.000387321	unprocessed_pseudogene	H1.12 linker histone, cluster member pseudogene [Source:HGNC Symbol;Acc:HGNC:19163]
BIRC6-AS2	ENSG00000279897	-1.29172	0.000463039	transcribed_unprocessed_pseudogene	BIRC6 antisense RNA 2 [Source:HGNC Symbol;Acc:HGNC:50490]
AC007318.3	ENSG00000273763	1.41055	0.000535484	transcribed_processed_pseudogene	marker of proliferation Ki-67 (MKI67) pseudogene
AC114786.1	ENSG00000249763	-3.49668	0.000597298	processed_pseudogene	UDP glucuronosyltransferase 2 family pseudogene
AC103592.1	ENSG00000223905	1.89538	0.000597389	processed_pseudogene	peroxiredoxin 5 (PRDX5) pseudogene
CBX1P2	ENSG00000214322	2.29436	0.000604325	processed_pseudogene	chromobox 1 pseudogene 2 [Source:HGNC Symbol;Acc:HGNC:38656]
TMED11P	ENSG00000215367	-2.48381	0.000604325	transcribed_unitary_pseudogene	transmembrane p24 trafficking protein 11, pseudogene [Source:HGNC Symbol;Acc:HGNC:35401]
SEC63P1	ENSG00000228057	1.24746	0.000629978	processed_pseudogene	SEC63 homolog, protein translocation regulator pseudogene 1 [Source:HGNC Symbol;Acc:HGNC:41953]
AC114797.1	ENSG00000268803	-3.25693	0.000639533	unprocessed_pseudogene	UDP glucuronosyltransferase 2 family pseudogene
OR7E128P	ENSG00000228915	-1.32459	0.000662861	unprocessed_pseudogene	olfactory receptor family 7 subfamily E member 128 pseudogene [Source:HGNC Symbol;Acc:HGNC:15305]
RNA5SP187	ENSG00000207129	-1.36147	0.000741194	rRNA_pseudogene	RNA, 5S ribosomal pseudogene 187 [Source:HGNC Symbol;Acc:HGNC:43087]
AC004241.5	ENSG00000280054	1.34697	0.000750627	TEC	TEC
AC004381.4	ENSG00000285303	-2.73166	0.00079821	transcribed_unprocessed_pseudogene	mitochondrially encoded NADH dehydrogenase 5 (MT-ND5) pseudogene
AC024560.2	ENSG00000249626	-1.85961	0.000812709	processed_pseudogene	protein phosphatase 4, regulatory subunit 2 (PPP4R2) pseudogene
ATP5PDP4	ENSG00000234925	-1.36751	0.000830355	processed_pseudogene	ATP synthase peripheral stalk subunit d pseudogene 4 [Source:HGNC Symbol;Acc:HGNC:49626]
RNU4-2	ENSG00000202538	3.20262	0.000855302	snRNA	RNA, U4 small nuclear 2 [Source:HGNC Symbol;Acc:HGNC:10193]
SNORD3A	ENSG00000263934	3.5324	0.000878053	snoRNA	small nucleolar RNA, C/D box 3A [Source:HGNC Symbol;Acc:HGNC:33189]
GGNBP1	ENSG00000204188	1.1396	0.000983427	transcribed_unitary_pseudogene	gametogenetin binding protein 1 (pseudogene) [Source:HGNC Symbol;Acc:HGNC:19427]
IGHV1-45	ENSG00000211961	-2.26914	0.00101222	IG_V_gene	immunoglobulin heavy variable 1-45 [Source:HGNC Symbol;Acc:HGNC:5553]
OR13D3P	ENSG00000188712	-1.94018	0.00112219	unprocessed_pseudogene	olfactory receptor family 13 subfamily D member 3 pseudogene [Source:HGNC Symbol;Acc:HGNC:15106]
AL606517.1	ENSG00000233877	-1.18316	0.00113187	processed_pseudogene	SIPL protein (SIPL) pseudogene
AC073850.1	ENSG00000229436	1.85994	0.00116513	processed_pseudogene	pseudogene similar to part of transcription factor Dp-1 TFDP1
A2MP1	ENSG00000256069	-1.60854	0.00118127	transcribed_unprocessed_pseudogene	alpha-2-macroglobulin pseudogene 1 [Source:HGNC Symbol;Acc:HGNC:8]
IGHG1	ENSG00000211896	2.93774	0.00120198	IG_C_gene	immunoglobulin heavy constant gamma 1 (G1m marker) [Source:HGNC Symbol;Acc:HGNC:5525]
AC006461.1	ENSG00000228568	-1.36761	0.00127878	processed_pseudogene	ribosomal protein S15a (RPS15A) pseudogene
NUDT16P1	ENSG00000246082	1.50322	0.00129012	transcribed_unitary_pseudogene	nudix hydrolase 16 pseudogene 1 [Source:HGNC Symbol;Acc:HGNC:27189]
CATSPER2P1	ENSG00000205771	1.06569	0.00142748	transcribed_unprocessed_pseudogene	cation channel sperm associated 2 pseudogene 1 [Source:HGNC Symbol;Acc:HGNC:31054]
AL356274.1	ENSG00000274549	1.96284	0.00150941	unprocessed_pseudogene	cutaneous T-cell lymphoma-associated antigen 1 (CTAGE1) pseudogene
RNU6ATAC23P	ENSG00000221375	-1.46806	0.00154008	snRNA	RNA, U6atac small nuclear 23, pseudogene [Source:HGNC Symbol;Acc:HGNC:46922]
MIR920	ENSG00000216192	2.11629	0.00155987	miRNA	microRNA 920 [Source:HGNC Symbol;Acc:HGNC:33670]
AL713922.2	ENSG00000276662	-1.20477	0.00166076	unprocessed_pseudogene	DEAD (Asp-Glu-Ala-Asp) box polypeptide 20 (DDX20) pseudogene
CDC42EP3P1	ENSG00000268992	-1.70003	0.00174245	processed_pseudogene	CDC42 effector protein 3 pseudogene 1 [Source:HGNC Symbol;Acc:HGNC:49673]
NPY6R	ENSG00000226306	-1.30968	0.0017681	transcribed_processed_pseudogene	neuropeptide Y receptor Y6 (pseudogene) [Source:HGNC Symbol;Acc:HGNC:7959]
AC011558.1	ENSG00000279753	1.37891	0.00178198	TEC	TEC
CYCSP38	ENSG00000259513	-1.71114	0.00178302	transcribed_processed_pseudogene	CYCS pseudogene 38 [Source:HGNC Symbol;Acc:HGNC:24411]
COX6B1P5	ENSG00000249047	-1.54868	0.00184867	processed_pseudogene	cytochrome c oxidase subunit 6B1 pseudogene 5 [Source:HGNC Symbol;Acc:HGNC:37675]
H3P45	ENSG00000227211	-1.485	0.00187061	processed_pseudogene	H3 histone pseudogene 45 [Source:HGNC Symbol;Acc:HGNC:54473]
AC079035.2	ENSG00000275881	1.28119	0.00188252	misc_RNA
RNA5SP527	ENSG00000274759	-1.50081	0.00188266	rRNA	RNA, 5S ribosomal pseudogene 527 [Source:HGNC Symbol;Acc:HGNC:53796]
AC233280.2	ENSG00000271662	-1.5241	0.00191397	processed_pseudogene	protein phosphatase 4, regulatory subunit 2, pseudogene.
UBE2FP3	ENSG00000233337	-1.39697	0.00202992	processed_pseudogene	UBE2F pseudogene 3 [Source:HGNC Symbol;Acc:HGNC:44537]
AC013444.1	ENSG00000229781	-1.75929	0.00204347	processed_pseudogene	RRN3 RNA polymerase I transcription factor homolog (S. cerevisiae) (RRN3) pseudogene
AC005703.6	ENSG00000279660	-3.10469	0.00210524	TEC	novel transcript
AC114982.2	ENSG00000241991	-1.31106	0.00219944	processed_pseudogene	ribosomal protein L31 (RPL31) pseudogene
AL136310.1	ENSG00000220506	-1.21004	0.00228238	processed_pseudogene	novel pseudogene
H2BP1	ENSG00000223345	2.88962	0.00228547	transcribed_unprocessed_pseudogene	H2B histone pseudogene 1 [Source:HGNC Symbol;Acc:HGNC:20560]
AL445523.1	ENSG00000237971	-1.51287	0.0023191	processed_pseudogene	karyopherin alpha 2 (RAG cohort 1, importin alpha 1) (KPNA2) pseudogene
AC124944.1	ENSG00000231443	-1.39024	0.002357	processed_pseudogene	protein phosphatase 4, regulatory subunit 2 (PPP4R2) pseudogene
AC084824.3	ENSG00000257643	-1.49892	0.00247397	processed_pseudogene	mitochondrial assembly of ribosomal large subunit 1 (MALSU1) pseudogene
AC015911.7	ENSG00000267369	-1.45631	0.00255389	processed_pseudogene	TAF5-like RNA polymerase II, p300/CBP-associated factor (PCAF)-associated factor, 65kDa (TAF5L) pseudogene
H2BC20P	ENSG00000261716	0.851236	0.00259882	transcribed_unprocessed_pseudogene	H2B clustered histone 20, pseudogene [Source:HGNC Symbol;Acc:HGNC:20516]
PIP5K1P1	ENSG00000219294	-1.16083	0.002895	processed_pseudogene	phosphatidylinositol-4-phosphate 5-kinase type 1 pseudogene 1 [Source:HGNC Symbol;Acc:HGNC:28372]
AC087292.1	ENSG00000251812	-1.75951	0.002895	misc_RNA
RNU4-54P	ENSG00000252237	-1.25273	0.00320736	snRNA	RNA, U4 small nuclear 54, pseudogene [Source:HGNC Symbol;Acc:HGNC:46990]
EXOSC3P1	ENSG00000229007	-1.72694	0.00333692	processed_pseudogene	exosome component 3 pseudogene 1 [Source:HGNC Symbol;Acc:HGNC:33989]
MIR8071-2	ENSG00000277030	2.13893	0.0033759	miRNA	microRNA 8071-2 [Source:HGNC Symbol;Acc:HGNC:49958]
TPT1P12	ENSG00000256817	-1.89197	0.00339626	processed_pseudogene	tumor protein, translationally-controlled 1 pseudogene 12 [Source:HGNC Symbol;Acc:HGNC:49303]
RNA5SP20	ENSG00000251785	-1.28274	0.00346142	rRNA_pseudogene	RNA, 5S ribosomal pseudogene 20 [Source:HGNC Symbol;Acc:HGNC:42588]
MTND5P11	ENSG00000248923	-1.49204	0.00347109	processed_pseudogene	MT-ND5 pseudogene 11 [Source:HGNC Symbol;Acc:HGNC:42273]
RPS23P10	ENSG00000224203	1.6267	0.00358766	unprocessed_pseudogene	ribosomal protein S23 pseudogene 10 [Source:HGNC Symbol;Acc:HGNC:48342]
AC087763.2	ENSG00000270966	-1.32931	0.00358766	processed_pseudogene	mitochondrial ribosomal protein S18C (MRPS18C) pseudogene
RNA5SP477	ENSG00000199509	-1.06097	0.00369253	rRNA_pseudogene	RNA, 5S ribosomal pseudogene 477 [Source:HGNC Symbol;Acc:HGNC:43377]
AL353754.1	ENSG00000233990	-1.61201	0.00372054	processed_pseudogene	mitochondrial ribosomal protein L13 (MRPL13) pseudogene
AL009028.1	ENSG00000270268	-1.478	0.00377979	processed_pseudogene	coronin, actin binding protein, 1C (CORO1C) pseudogene
CCT8P1	ENSG00000226015	-1.12604	0.00379203	processed_pseudogene	chaperonin containing TCP1 subunit 8 pseudogene 1 [Source:HGNC Symbol;Acc:HGNC:35144]
MIR215	ENSG00000207590	-1.57837	0.00383636	miRNA	microRNA 215 [Source:HGNC Symbol;Acc:HGNC:31592]
SLC25A1P5	ENSG00000267323	1.1035	0.00399333	processed_pseudogene	solute carrier family 25 member 1 pseudogene 5 [Source:HGNC Symbol;Acc:HGNC:43849]
CCT6P1	ENSG00000228409	-1.00344	0.00399333	transcribed_unprocessed_pseudogene	chaperonin containing TCP1 subunit 6 pseudogene 1 [Source:HGNC Symbol;Acc:HGNC:33094]
TRGV6	ENSG00000226212	-1.61578	0.00437954	TR_V_pseudogene	T cell receptor gamma variable 6 (pseudogene) [Source:HGNC Symbol;Acc:HGNC:12292]
LRRC37A6P	ENSG00000230445	-0.97216	0.00440212	transcribed_processed_pseudogene	leucine rich repeat containing 37 member A6, pseudogene [Source:HGNC Symbol;Acc:HGNC:33746]
TRGV5	ENSG00000211697	-1.74358	0.00443637	TR_V_gene	T cell receptor gamma variable 5 [Source:HGNC Symbol;Acc:HGNC:12290]
AC010359.1	ENSG00000252904	-0.8451	0.00462699	snoRNA
AP000654.2	ENSG00000271318	-1.88696	0.00489121	processed_pseudogene	MOB family member 4, phocein, pseudogene
BNIP3P25	ENSG00000268322	-1.22546	0.00509428	processed_pseudogene	BCL2 interacting protein 3 pseudogene 25 [Source:HGNC Symbol;Acc:HGNC:49705]
AL137060.5	ENSG00000275559	1.05284	0.0051199	misc_RNA
MIR1279	ENSG00000283476	-1.0379	0.00529376	miRNA	microRNA 1279 [Source:HGNC Symbol;Acc:HGNC:35357]
DEFB109F	ENSG00000244050	-1.48736	0.00554133	transcribed_unprocessed_pseudogene	defensin beta 109F (pseudogene) [Source:HGNC Symbol;Acc:HGNC:38066]
H3P33	ENSG00000255492	-1.55864	0.00565363	processed_pseudogene	H3 histone pseudogene 33 [Source:HGNC Symbol;Acc:HGNC:54466]
RNA5SP297	ENSG00000212331	-1.61918	0.00573084	rRNA_pseudogene	RNA, 5S ribosomal pseudogene 297 [Source:HGNC Symbol;Acc:HGNC:43197]
AC007731.2	ENSG00000215493	-1.29276	0.00573731	processed_pseudogene	kelch-like 12 (Drosophila) (KLH12) pseudogene
RPS15AP1	ENSG00000214535	-1.26033	0.00587312	processed_pseudogene	ribosomal protein S15a pseudogene 1 [Source:HGNC Symbol;Acc:HGNC:16598]
AC026310.3	ENSG00000278969	1.50059	0.00598477	TEC	novel transcript
AL035252.5	ENSG00000279322	0.991605	0.00639046	TEC	TEC
NDUFA8P1	ENSG00000271710	-1.41467	0.00647541	processed_pseudogene	NADH:ubiquinone oxidoreductase subunit A8 pseudogene 1 [Source:HGNC Symbol;Acc:HGNC:52264]
AC106865.1	ENSG00000250771	2.41279	0.00648167	transcribed_unprocessed_pseudogene	toll-like receptor 2 pseudogene
GBAP1	ENSG00000160766	1.3254	0.00658474	transcribed_unprocessed_pseudogene	glucosylceramidase beta pseudogene 1 [Source:HGNC Symbol;Acc:HGNC:4178]
PMS2P1	ENSG00000078319	-0.780245	0.0068031	unprocessed_pseudogene	PMS1 homolog 2, mismatch repair system component pseudogene 1 [Source:HGNC Symbol;Acc:HGNC:9123]
PRPS1P2	ENSG00000232630	-0.719857	0.00691122	processed_pseudogene	phosphoribosyl pyrophosphate synthetase 1 pseudogene 2 [Source:HGNC Symbol;Acc:HGNC:9464]
AC020898.1	ENSG00000213757	-1.60229	0.00691831	processed_pseudogene	ribosomal protein S3A (RPS3A) pseudogene
AL079341.1	ENSG00000199938	-1.13556	0.00698816	misc_RNA
RNFT1P3	ENSG00000187870	-3.05164	0.00721457	unprocessed_pseudogene	ring finger protein, transmembrane 1 pseudogene 3 [Source:HGNC Symbol;Acc:HGNC:44389]
AL356274.2	ENSG00000279511	1.78035	0.00725035	TEC	TEC
AP001528.2	ENSG00000280339	-1.7737	0.00725035	TEC	novel transcript
TRGV1	ENSG00000211701	-1.35297	0.0073649	TR_V_gene	T cell receptor gamma variable 1 (non-functional) [Source:HGNC Symbol;Acc:HGNC:12284]
PHBP12	ENSG00000230585	-0.847877	0.0074459	processed_pseudogene	prohibitin pseudogene 12 [Source:HGNC Symbol;Acc:HGNC:39291]
RPS6P16	ENSG00000243250	-0.635415	0.00750547	processed_pseudogene	ribosomal protein S6 pseudogene 16 [Source:HGNC Symbol;Acc:HGNC:35668]
AC115621.1	ENSG00000270387	-1.81936	0.00761751	processed_pseudogene	ret finger protein-like 4A (RFPL4A) pseudogene
HLA-K	ENSG00000230795	-1.54751	0.00762943	unprocessed_pseudogene	major histocompatibility complex, class I, K (pseudogene) [Source:HGNC Symbol;Acc:HGNC:4969]
NRON	ENSG00000253079	-1.85062	0.00763507	misc_RNA	non-coding repressor of NFAT [Source:HGNC Symbol;Acc:HGNC:37079]
TRGV7	ENSG00000249978	-1.29842	0.00779152	TR_V_pseudogene	T cell receptor gamma variable 7 (pseudogene) [Source:HGNC Symbol;Acc:HGNC:12293]
AC005020.1	ENSG00000224448	-1.29325	0.00783714	processed_pseudogene	ADP-ribosylation factor 6 (ARF6) pseudogene
QRSL1P1	ENSG00000215833	-1.77617	0.00783714	processed_pseudogene	QRSL1 pseudogene 1 [Source:HGNC Symbol;Acc:HGNC:43667]
HLA-H	ENSG00000206341	-1.67159	0.00785846	unprocessed_pseudogene	major histocompatibility complex, class I, H (pseudogene) [Source:HGNC Symbol;Acc:HGNC:4965]
AL606489.2	ENSG00000237848	-0.91061	0.00796718	processed_pseudogene	small nuclear ribonucleoprotein polypeptide F (SNRPF) pseudogene
AC114744.1	ENSG00000214846	1.63651	0.00809741	processed_pseudogene	ribosomal protein L10a (RPL10A) pseudogene
AC018868.1	ENSG00000231409	-0.881881	0.00812437	processed_pseudogene	ribosomal protein L36a (RPL36A) pseudogene
AC006065.6	ENSG00000279171	-2.12796	0.00828099	TEC	novel transcript
MRPS10P1	ENSG00000235378	-1.47171	0.00828679	processed_pseudogene	mitochondrial ribosomal protein S10 pseudogene 1 [Source:HGNC Symbol;Acc:HGNC:29728]
AC093214.1	ENSG00000250071	-1.4961	0.00835692	processed_pseudogene	actin related protein 2/3 complex, subunit 1A, 41kDa (ARPC1A) pseudogene
RPL21P121	ENSG00000237382	1.14906	0.00841694	processed_pseudogene	ribosomal protein L21 pseudogene 121 [Source:HGNC Symbol;Acc:HGNC:36429]
AC099782.1	ENSG00000201635	-2.69916	0.00872746	misc_RNA
MIR623	ENSG00000207719	-1.57148	0.00888563	miRNA	microRNA 623 [Source:HGNC Symbol;Acc:HGNC:32879]
AC026412.2	ENSG00000232615	-1.24763	0.00899916	processed_pseudogene	protein phosphatase 4, regulatory subunit 2 (PPP4R2) pseudogene
AC005156.1	ENSG00000278819	-1.28051	0.00927429	unprocessed_pseudogene	EF-hand calcium binding domain 1 (EFCAB1) pseudogene
AC069262.1	ENSG00000255838	1.10345	0.00939566	unprocessed_pseudogene	adenylate kinase 3 (AK3) pseudogene
OR52M2P	ENSG00000226616	1.9581	0.00952457	unprocessed_pseudogene	olfactory receptor family 52 subfamily M member 2 pseudogene [Source:HGNC Symbol;Acc:HGNC:15226]
RPL5P24	ENSG00000244052	-1.53243	0.00959058	processed_pseudogene	ribosomal protein L5 pseudogene 24 [Source:HGNC Symbol;Acc:HGNC:35828]
AL109628.1	ENSG00000259121	-1.25798	0.00993961	processed_pseudogene	ribosomal protein, large, P1 (RPLP1) pseudogene
TRGV10	ENSG00000211694	-1.73357	0.00995307	TR_V_gene	T cell receptor gamma variable 10 (non-functional) [Source:HGNC Symbol;Acc:HGNC:12285]
ZNRD1ASP	ENSG00000204623	1.29467	0.0101291	transcribed_unitary_pseudogene	zinc ribbon domain containing 1 antisense, pseudogene [Source:HGNC Symbol;Acc:HGNC:13924]
AC007919.1	ENSG00000224611	1.50602	0.0103115	processed_pseudogene	pseudogene similar to part of TBP-like 1 TBPL1
AL445183.3	ENSG00000236360	-0.949831	0.010394	processed_pseudogene	pseudogene similar to part of related RAS viral (r-ras) oncogene homolog 2 (RRAS2)
OR7E13P	ENSG00000197882	-1.5968	0.0104041	unprocessed_pseudogene	olfactory receptor family 7 subfamily E member 13 pseudogene [Source:HGNC Symbol;Acc:HGNC:8384]
SMG1P1	ENSG00000237296	-0.708073	0.0107874	transcribed_unprocessed_pseudogene	SMG1 pseudogene 1 [Source:HGNC Symbol;Acc:HGNC:44186]
AC093525.9	ENSG00000279568	-1.54316	0.0109174	TEC	tec
BNIP3P8	ENSG00000269431	-1.47189	0.0110182	processed_pseudogene	BCL2 interacting protein 3 pseudogene 8 [Source:HGNC Symbol;Acc:HGNC:49675]
AC027763.1	ENSG00000262503	-2.40776	0.0111708	processed_pseudogene	Spi-C transcription factor (Spi-1/PU.1 related) (SPIC) pseudogene
SETP11	ENSG00000239570	2.09833	0.0113428	processed_pseudogene	SET pseudogene 11 [Source:HGNC Symbol;Acc:HGNC:42930]
LRRC37A16P	ENSG00000267023	-0.53735	0.0116705	transcribed_unprocessed_pseudogene	leucine rich repeat containing 37 member A16, pseudogene [Source:HGNC Symbol;Acc:HGNC:43820]
HNRNPA1P36	ENSG00000231942	1.33397	0.0120823	processed_pseudogene	heterogeneous nuclear ribonucleoprotein A1 pseudogene 36 [Source:HGNC Symbol;Acc:HGNC:48765]
LDHAL6EP	ENSG00000270098	-1.98599	0.0121495	processed_pseudogene	lactate dehydrogenase A like 6E, pseudogene [Source:HGNC Symbol;Acc:HGNC:44241]
AC091925.1	ENSG00000279130	-1.64183	0.0124347	TEC	TEC
SF3A3P2	ENSG00000254449	1.53347	0.0124996	processed_pseudogene	splicing factor 3a, subunit 3 pseudogene 2 [Source:HGNC Symbol;Acc:HGNC:23277]
AC079118.1	ENSG00000202014	-1.38746	0.0126338	misc_RNA
AC069282.1	ENSG00000225507	-0.945523	0.0128074	processed_pseudogene	pseudogene similar to part of TTK protein kinase TTK
PDSS1P1	ENSG00000182347	1.37916	0.0128497	processed_pseudogene	decaprenyl diphosphate synthase subunit 1 pseudogene 1 [Source:HGNC Symbol;Acc:HGNC:49740]
AC010878.1	ENSG00000225402	1.52662	0.0131437	processed_pseudogene	serine/threonine kinase receptor associated protein (STRAP) pseudogene
AC003989.2	ENSG00000243621	-1.24574	0.0131464	processed_pseudogene	pseudogene similar to part of adenosine deaminase, tRNA-specific 2, TAD2 homolog (S. cerevisiae) (ADAT2)
AL589763.1	ENSG00000223353	1.7901	0.0131927	processed_pseudogene	aldo-keto reductase family 1, member B1 (aldose reductase) (AKR1B1) pseudogene
AC005261.6	ENSG00000279541	-0.797107	0.0134361	TEC	TEC
AC007450.2	ENSG00000274551	-1.5902	0.0134392	unprocessed_pseudogene	tolloid-like 1 (TLL1) pseudogene
AC068491.1	ENSG00000223973	1.5562	0.0135068	transcribed_processed_pseudogene	platelet-activating factor acetylhydrolase, isoform Ib, alpha subunit 45kDa (PAFAH1B1) pseudogene
HMGN2P46	ENSG00000179362	-0.886591	0.013574	transcribed_processed_pseudogene	high mobility group nucleosomal binding domain 2 pseudogene 46 [Source:HGNC Symbol;Acc:HGNC:26817]
AC093909.6	ENSG00000278974	0.984059	0.0136583	TEC	tec
AC005230.1	ENSG00000258930	1.21946	0.0138062	transcribed_processed_pseudogene	tetratricopeptide repeat domain 7B (TTC7B) pseudogene
EIF4E2P1	ENSG00000213384	1.42794	0.0138824	processed_pseudogene	eukaryotic translation initiation factor 4E family member 2 pseudogene 1 [Source:HGNC Symbol;Acc:HGNC:16237]
AC073657.2	ENSG00000270702	-1.49361	0.0143854	processed_pseudogene	ribosomal protein L6 (RPL6) pseudogene
DPY19L2P1	ENSG00000189212	-1.56221	0.0145031	transcribed_unprocessed_pseudogene	DPY19L2 pseudogene 1 [Source:HGNC Symbol;Acc:HGNC:22305]
AC079140.1	ENSG00000248564	-0.941663	0.0146006	processed_pseudogene	novel pseudogene
AL390195.1	ENSG00000199890	-1.50725	0.0146078	misc_RNA
RN7SKP203	ENSG00000200488	1.83998	0.0147094	misc_RNA	RN7SK pseudogene 203 [Source:HGNC Symbol;Acc:HGNC:45927]
AL139099.4	ENSG00000278009	-1.0134	0.0148935	unprocessed_pseudogene	phosphatidylinositol glycan anchor biosynthesis, class F (PIGF) pseudogene
RPL12P11	ENSG00000232493	-1.41673	0.0148935	processed_pseudogene	ribosomal protein L12 pseudogene 11 [Source:HGNC Symbol;Acc:HGNC:15835]
TRGV5P	ENSG00000228668	-1.57361	0.015006	TR_V_pseudogene	T cell receptor gamma variable 5P (pseudogene) [Source:HGNC Symbol;Acc:HGNC:12291]
NAIPP2	ENSG00000179978	-1.43798	0.0150806	unprocessed_pseudogene	NAIP pseudogene 2 [Source:HGNC Symbol;Acc:HGNC:16042]
MTCO1P15	ENSG00000255350	-1.66727	0.0154079	processed_pseudogene	MT-CO1 pseudogene 15 [Source:HGNC Symbol;Acc:HGNC:52017]
RPL26P35	ENSG00000244229	-1.2476	0.0157738	processed_pseudogene	ribosomal protein L26 pseudogene 35 [Source:HGNC Symbol;Acc:HGNC:36278]
RNU6-260P	ENSG00000206819	-1.32117	0.0159526	snRNA	RNA, U6 small nuclear 260, pseudogene [Source:HGNC Symbol;Acc:HGNC:47223]
AC096775.1	ENSG00000237551	-1.57541	0.0160841	processed_pseudogene	ribosomal protein L2(RPL21) pseudogene
E2F3P1	ENSG00000267046	-1.20247	0.0161168	processed_pseudogene	E2F transcription factor 3 pseudogene 1 [Source:HGNC Symbol;Acc:HGNC:3116]
AL731563.2	ENSG00000232646	-1.36827	0.0161303	processed_pseudogene	novel pseudogene
AC015982.1	ENSG00000212175	-0.902931	0.0162269	snoRNA
TMEM191A	ENSG00000226287	-0.90655	0.0164554	transcribed_unprocessed_pseudogene	transmembrane protein 191A (pseudogene) [Source:HGNC Symbol;Acc:HGNC:25317]
AC015849.5	ENSG00000270977	-1.29882	0.0166339	transcribed_processed_pseudogene	leucine rich repeat containing 37 member A3 (LRRC37A3) pseudogene
AC087164.2	ENSG00000279428	1.12257	0.0170982	TEC	TEC
RPL9P32	ENSG00000242100	-1.27366	0.0171391	processed_pseudogene	ribosomal protein L9 pseudogene 32 [Source:HGNC Symbol;Acc:HGNC:36418]
AC005943.2	ENSG00000279009	1.06097	0.0171401	TEC	TEC
RN7SKP217	ENSG00000201510	-1.43801	0.01721	misc_RNA	RN7SK pseudogene 217 [Source:HGNC Symbol;Acc:HGNC:45941]
AC011495.1	ENSG00000243829	-1.80247	0.018097	processed_pseudogene	ribosomal protein S9 (RPS9) pseudogene
AC109326.1	ENSG00000279602	-2.24749	0.0181156	TEC	TEC
AC004381.3	ENSG00000283399	-0.8994	0.0183314	unprocessed_pseudogene	novel acyl-CoA synthetase medium-chain family member pseudogene
AC010332.2	ENSG00000278543	-1.95301	0.0188686	unprocessed_pseudogene	novel zinc finger pseudogene
AC068896.1	ENSG00000199466	-1.51829	0.0194871	misc_RNA
LINC00933	ENSG00000259728	-0.939332	0.0195719	transcribed_unprocessed_pseudogene	long intergenic non-protein coding RNA 933 [Source:HGNC Symbol;Acc:HGNC:48625]
DDX18P5	ENSG00000255220	-1.07277	0.0198336	processed_pseudogene	DEAD-box helicase 18 pseudogene 5 [Source:HGNC Symbol;Acc:HGNC:33968]
NDUFB4P1	ENSG00000242510	-1.09909	0.0198336	processed_pseudogene	NADH:ubiquinone oxidoreductase subunit B4 pseudogene 1 [Source:HGNC Symbol;Acc:HGNC:45248]
RNU6-589P	ENSG00000252294	-1.55856	0.020314	snRNA	RNA, U6 small nuclear 589, pseudogene [Source:HGNC Symbol;Acc:HGNC:47552]
HNRNPA1P34	ENSG00000213049	-1.44384	0.0208985	processed_pseudogene	heterogeneous nuclear ribonucleoprotein A1 pseudogene 34 [Source:HGNC Symbol;Acc:HGNC:48763]
AL139274.1	ENSG00000218313	-0.986696	0.0210439	processed_pseudogene	novel TWIST neighbor (TWISTNB) pseudogene
[truncated: 119 more rows]
